# Supplementary material for: A genome and gene catalog of the aquatic microbiomes of the Tibetan Plateau
Source: Nat Commun. 2024 Feb 16;15:1438. doi: 10.1038/s41467-024-45895-8 (PMC10873407; doi:10.1038/s41467-024-45895-8)
Supplement: Supplementary file 4 — Supplementary Data 1 [file 41467_2024_45895_MOESM4_ESM.xlsx]

## Sheet: Supplementary Data 1
Supplementary Data 1 Characteristics of the metagenome-assembled genomes in the TPMC
Genome ID (representative MAG of a genome-based species are marked with *)	Sample ID	Genome-based species (dRep ID, ANI 0.95)	Water ecosystem	Region	Num_contigs	N50	Assembly_Size	GC	Completeness	Contamination	Strain heterogeneity	Num_5S_rRNA	Num_16S_rRNA	Num_23S_rRNA	Num_tRNA	Quality score	Quality_tier (MIMAG)	GTDB_classification	GTDB_Note	GTDB_Warnings
2019_bqzb-1_bin.10.purify*	2019_bqzb-1	2376_0	River	Tibet	519	6150	2541731	0.33878	79.38	3.52	72	2	0	1	33	61.78	Medium	d__Bacteria;p__Bacteroidota;c__Bacteroidia;o__Flavobacteriales;f__Flavobacteriaceae;g__Flavobacterium;s__	classification based on placement in class-level tree	Genome not assigned to closest species as it falls outside its pre-defined ANI radius
2019_bqzb-1_bin.13.purify*	2019_bqzb-1	6904_1	River	Tibet	107	49097	3165745	0.62115	84.21	1.89	14.29	0	0	0	36	74.76	Medium	d__Bacteria;p__Pseudomonadota;c__Gammaproteobacteria;o__Burkholderiales;f__Burkholderiaceae_B;g__Hydrogenophaga;s__	classification based on placement in class-level tree	Genome not assigned to closest species as it falls outside its pre-defined ANI radius
2019_bqzb-1_bin.14.purify*	2019_bqzb-1	3546_0	River	Tibet	529	3345	1640940	0.43342	79.13	2.08	100	0	1	0	15	68.73	Medium	d__Bacteria;p__Pseudomonadota;c__Gammaproteobacteria;o__Burkholderiales;f__Methylophilaceae;g__Methylotenera_A;s__	classification based on placement in class-level tree	Genome not assigned to closest species as it falls outside its pre-defined ANI radius
2019_bqzb-1_bin.2.purify*	2019_bqzb-1	352_0	River	Tibet	19	119586	1171239	0.38222	82.02	1.12	100	0	0	0	36	76.42	Medium	d__Bacteria;p__Patescibacteria;c__JAEDAM01;o__BD1-5;f__UBA2023;g__JABFSX01;s__	classification based on placement in class-level tree	N/A
2019_bqzb-1_bin.23.purify	2019_bqzb-1	1715_1	River	Tibet	591	8531	3766984	0.37543	76.67	2.6	0	1	0	1	25	63.67	Medium	d__Bacteria;p__Bacteroidota;c__Bacteroidia;o__Cytophagales;f__Spirosomaceae;g__Emticicia;s__	classification based on placement in class-level tree	Genome not assigned to closest species as it falls outside its pre-defined ANI radius
2019_bqzb-1_bin.24.purify*	2019_bqzb-1	7186_0	River	Tibet	980	3502	3113623	0.6364	60.14	3.51	50	0	0	0	31	42.59	Medium	d__Bacteria;p__Pseudomonadota;c__Gammaproteobacteria;o__Burkholderiales;f__Burkholderiaceae_B;g__Polaromonas;s__	classification based on placement in class-level tree	Genome not assigned to closest species as it falls outside its pre-defined ANI radius
2019_bqzb-1_bin.5.purify*	2019_bqzb-1	7194_0	River	Tibet	846	3271	2586024	0.66706	65.8	7.84	64.71	0	0	0	20	26.6	Medium	d__Bacteria;p__Pseudomonadota;c__Gammaproteobacteria;o__Burkholderiales;f__Burkholderiaceae_B;g__Polaromonas;s__	classification based on placement in class-level tree	Genome not assigned to closest species as it falls outside its pre-defined ANI radius
2019_bqzb-1_bin.6.purify*	2019_bqzb-1	7019_0	River	Tibet	627	9113	3984319	0.6209	68.97	5.17	66.67	0	0	0	36	43.12	Medium	d__Bacteria;p__Pseudomonadota;c__Gammaproteobacteria;o__Burkholderiales;f__Burkholderiaceae_B;g__Paucibacter_A;s__	classification based on placement in class-level tree	Genome not assigned to closest species as it falls outside its pre-defined ANI radius
2019_bqzb-1_bin.8.purify*	2019_bqzb-1	7193_1	River	Tibet	405	5259	1699051	0.65946	72.11	3.89	80	0	0	0	20	52.66	Medium	d__Bacteria;p__Pseudomonadota;c__Gammaproteobacteria;o__Burkholderiales;f__Burkholderiaceae_B;g__Polaromonas;s__	classification based on placement in class-level tree	Genome not assigned to closest species as it falls outside its pre-defined ANI radius
2019_bqzb-2_bin.12.purify*	2019_bqzb-2	3395_0	River	Tibet	322	14434	3216483	0.4808	87.02	0	0	1	0	0	30	87.02	Medium	d__Bacteria;p__Bdellovibrionota;c__UBA1018;o__UBA1018;f__CAIMNF01;g__CAIMNF01;s__	classification based on placement in class-level tree	N/A
2019_bqzb-2_bin.17.purify*	2019_bqzb-2	231_1	River	Tibet	19	54045	614715	0.4803	78.45	0	0	1	2	2	32	78.45	Medium	d__Bacteria;p__Patescibacteria;c__Paceibacteria;o__UBA9983_A;f__JAACPR01;g__JAGOTN01;s__	classification based on placement in class-level tree	N/A
2019_bqzb-2_bin.20.purify	2019_bqzb-2	7166_1	River	Tibet	202	19978	2657281	0.54211	93.92	0.47	100	1	1	0	37	91.57	Medium	d__Bacteria;p__Pseudomonadota;c__Gammaproteobacteria;o__Burkholderiales;f__Burkholderiaceae_B;g__Polaromonas;s__	classification based on placement in class-level tree	N/A
2019_bqzb-2_bin.21.purify*	2019_bqzb-2	1035_0	River	Tibet	1436	1801	2499465	0.43822	57.85	2.73	10	0	1	0	21	44.2	Medium	d__Bacteria;p__Bacteroidota;c__Bacteroidia;o__Cytophagales;f__Catalimonadaceae;g__CAMDMI01;s__	classification based on placement in class-level tree	N/A
2019_bqzb-2_bin.23.purify*	2019_bqzb-2	2431_1	River	Tibet	18	311250	3170531	0.35899	99.51	0.25	0	2	0	0	33	98.26	Medium	d__Bacteria;p__Bacteroidota;c__Bacteroidia;o__Chitinophagales;f__Chitinophagaceae;g__UBA10646;s__	classification based on placement in class-level tree	N/A
2019_bqzb-2_bin.25.purify*	2019_bqzb-2	1430_3	River	Tibet	668	3046	1918616	0.35499	59.65	3.23	88.89	0	0	0	17	43.5	Medium	d__Bacteria;p__Bacteroidota;c__Bacteroidia;o__Chitinophagales;f__Chitinophagaceae;g__JAAFHG01;s__	classification based on placement in class-level tree	Genome not assigned to closest species as it falls outside its pre-defined ANI radius
2019_bqzb-2_bin.27.purify	2019_bqzb-2	7168_2	River	Tibet	732	3832	2513799	0.57143	58.41	4.13	94.44	0	0	0	23	37.76	Medium	d__Bacteria;p__Pseudomonadota;c__Gammaproteobacteria;o__Burkholderiales;f__Burkholderiaceae_B;g__Polaromonas;s__	classification based on placement in class-level tree	Genome not assigned to closest species as it falls outside its pre-defined ANI radius
2019_bqzb-2_bin.28.purify*	2019_bqzb-2	7227_1	River	Tibet	343	6394	1804493	0.56035	78.97	6.04	84.62	1	0	1	33	48.77	Medium	d__Bacteria;p__Pseudomonadota;c__Gammaproteobacteria;o__Burkholderiales;f__Burkholderiaceae_B;g__Limnohabitans;s__	classification based on placement in class-level tree	Genome not assigned to closest species as it falls outside its pre-defined ANI radius
2019_bqzb-2_bin.32.purify	2019_bqzb-2	472_1	River	Tibet	292	3861	1024170	0.35427	62.86	0	0	1	1	1	23	62.86	Medium	d__Bacteria;p__Pseudomonadota;c__Alphaproteobacteria;o__Rickettsiales;f__UBA1997;g__UBA2645_A;s__	classification based on placement in class-level tree	Genome not assigned to closest species as it falls outside its pre-defined ANI radius
2019_bqzb-2_bin.33.purify	2019_bqzb-2	6588_1	River	Tibet	698	4316	2587851	0.64221	85.33	9.01	89.66	0	0	0	40	40.28	Medium	d__Bacteria;p__Pseudomonadota;c__Alphaproteobacteria;o__Sphingomonadales;f__Sphingomonadaceae;g__Sandarakinorhabdus;s__	classification based on placement in class-level tree	N/A
2019_bqzb-2_bin.36.purify*	2019_bqzb-2	295_1	River	Tibet	21	73704	726483	0.44827	55.66	0	0	1	1	1	38	55.66	Medium	d__Bacteria;p__Patescibacteria;c__Saccharimonadia;o__Saccharimonadales;f__UBA1547;g__UBA1547;s__	classification based on placement in class-level tree	N/A
2019_bqzb-2_bin.37.purify*	2019_bqzb-2	798_0	River	Tibet	126	39611	3086931	0.40186	81.92	1.79	0	1	0	0	27	72.97	Medium	d__Bacteria;p__Bdellovibrionota;c__Bacteriovoracia;o__Bacteriovoracales;f__Bacteriovoracaceae;g__UBA4096;s__	classification based on placement in class-level tree	N/A
2019_bqzb-2_bin.41.purify*	2019_bqzb-2	2511_0	River	Tibet	627	7535	3572268	0.36823	78.71	1.23	33.33	0	0	0	28	72.56	Medium	d__Bacteria;p__Bacteroidota;c__Bacteroidia;o__Chitinophagales;f__Chitinophagaceae;g__Ferruginibacter;s__	classification based on placement in class-level tree	N/A
2019_bqzb-2_bin.43.purify*	2019_bqzb-2	1902_1	River	Tibet	410	9081	2732290	0.38533	86.67	3.33	76.92	1	0	0	28	70.02	Medium	d__Bacteria;p__Bacteroidota;c__Bacteroidia;o__Cytophagales;f__Catalimonadaceae;g__;s__	classification based on placement in class-level tree	N/A
2019_bqzb-2_bin.5.purify	2019_bqzb-2	2935_1	River	Tibet	185	4618	773367	0.54828	65.5	4.73	83.33	0	0	0	21	41.85	Medium	d__Bacteria;p__Actinomycetota;c__Actinomycetia;o__Actinomycetales;f__Microbacteriaceae;g__Aquiluna;s__	classification based on placement in class-level tree	N/A
2019_bqzb-2_bin.6.purify	2019_bqzb-2	2801_1	River	Tibet	88	3992	308173	0.37711	55.32	1.72	0	0	0	0	20	46.72	Medium	d__Bacteria;p__Patescibacteria;c__Paceibacteria;o__UBA9983_A;f__CAIZIN01;g__;s__	classification based on placement in class-level tree	N/A
2019_bqzb-2_bin.7.purify*	2019_bqzb-2	797_0	River	Tibet	750	5933	3589094	0.40243	68.74	6.32	100	2	0	0	20	37.14	Medium	d__Bacteria;p__Bdellovibrionota;c__Bacteriovoracia;o__Bacteriovoracales;f__Bacteriovoracaceae;g__UBA4096;s__	classification based on placement in class-level tree	N/A
2019_bqzb-3_bin.13.purify	2019_bqzb-3	1722_1	River	Tibet	413	8170	2554008	0.38162	52.59	0	0	0	0	0	15	52.59	Medium	d__Bacteria;p__Bacteroidota;c__Bacteroidia;o__Cytophagales;f__Spirosomaceae;g__Emticicia;s__	classification based on placement in class-level tree	Genome not assigned to closest species as it falls outside its pre-defined ANI radius
2019_bqzb-3_bin.16.purify*	2019_bqzb-3	6918_1	River	Tibet	364	15250	3526157	0.65889	93.52	3.96	42.86	0	1	0	41	73.72	Medium	d__Bacteria;p__Pseudomonadota;c__Gammaproteobacteria;o__Burkholderiales;f__Burkholderiaceae_B;g__Hydrogenophaga;s__	classification based on placement in class-level tree	Genome not assigned to closest species as it falls outside its pre-defined ANI radius
2019_bqzb-3_bin.18.purify	2019_bqzb-3	3133_2	River	Tibet	153	6380	870211	0.4721	64.46	1.89	60	0	0	0	22	55.01	Medium	d__Bacteria;p__Actinomycetota;c__Actinomycetia;o__Nanopelagicales;f__Nanopelagicaceae;g__Planktophila;s__	classification based on placement in class-level tree	Genome not assigned to closest species as it falls outside its pre-defined ANI radius
2019_bqzb-3_bin.19.purify	2019_bqzb-3	2206_1	River	Tibet	256	8043	1608134	0.40858	72.41	0.86	100	0	0	0	19	68.11	Medium	d__Bacteria;p__Bacteroidota;c__Bacteroidia;o__Flavobacteriales;f__Flavobacteriaceae;g__Flavobacterium;s__	classification based on placement in class-level tree	Genome not assigned to closest species as it falls outside its pre-defined ANI radius
2019_bqzb-3_bin.20.purify*	2019_bqzb-3	472_1	River	Tibet	228	7011	1249869	0.35231	84.07	0	0	0	1	0	32	84.07	Medium	d__Bacteria;p__Pseudomonadota;c__Alphaproteobacteria;o__Rickettsiales;f__UBA1997;g__UBA2645_A;s__	classification based on placement in class-level tree	Genome not assigned to closest species as it falls outside its pre-defined ANI radius
2019_bqzb-3_bin.23.purify	2019_bqzb-3	7090_1	River	Tibet	819	3406	2562031	0.63275	58.14	2.32	14.29	0	0	0	16	46.54	Medium	d__Bacteria;p__Pseudomonadota;c__Gammaproteobacteria;o__Burkholderiales;f__Burkholderiaceae_B;g__Polaromonas;s__	classification based on placement in class-level tree	Genome not assigned to closest species as it falls outside its pre-defined ANI radius
2019_bqzb-3_bin.24.purify	2019_bqzb-3	6637_3	River	Tibet	578	3115	1696914	0.55433	60.64	2.93	78.57	0	0	0	24	45.99	Medium	d__Bacteria;p__Pseudomonadota;c__Alphaproteobacteria;o__Sphingomonadales;f__Sphingomonadaceae;g__Sphingorhabdus_B;s__	classification based on placement in class-level tree	Genome not assigned to closest species as it falls outside its pre-defined ANI radius
2019_bqzb-3_bin.26.purify*	2019_bqzb-3	7225_1	River	Tibet	429	5995	2015245	0.57227	56.03	5.17	100	0	0	0	28	30.18	Medium	d__Bacteria;p__Pseudomonadota;c__Gammaproteobacteria;o__Burkholderiales;f__Burkholderiaceae_B;g__Limnohabitans;s__	classification based on placement in class-level tree	Genome not assigned to closest species as it falls outside its pre-defined ANI radius;Genome has more than 12.5% of markers with multiple hits
2019_bqzb-3_bin.28.purify	2019_bqzb-3	5162_1	River	Tibet	383	7814	2140726	0.66743	87.87	5.95	79.41	1	1	1	42	58.12	Medium	d__Bacteria;p__Actinomycetota;c__Actinomycetia;o__Actinomycetales;f__Microbacteriaceae;g__Chryseoglobus;s__	classification based on placement in class-level tree	Genome not assigned to closest species as it falls outside its pre-defined ANI radius
2019_bqzb-3_bin.3.purify*	2019_bqzb-3	6588_1	River	Tibet	590	6012	2716143	0.64217	92.75	5.67	83.33	0	0	0	42	64.4	Medium	d__Bacteria;p__Pseudomonadota;c__Alphaproteobacteria;o__Sphingomonadales;f__Sphingomonadaceae;g__Sandarakinorhabdus;s__	classification based on placement in class-level tree	N/A
2019_bqzb-3_bin.32.purify	2019_bqzb-3	2479_1	River	Tibet	236	9373	1717947	0.38341	87.23	2.85	11.11	0	1	0	22	72.98	Medium	d__Bacteria;p__Bacteroidota;c__Bacteroidia;o__Chitinophagales;f__Chitinophagaceae;g__Sediminibacterium;s__	classification based on placement in class-level tree	Genome not assigned to closest species as it falls outside its pre-defined ANI radius
2019_bqzb-3_bin.33.purify	2019_bqzb-3	231_1	River	Tibet	77	15639	626390	0.48412	74.43	1.02	100	2	10	15	44	69.33	Medium	d__Bacteria;p__Patescibacteria;c__Paceibacteria;o__UBA9983_A;f__JAACPR01;g__JAGOTN01;s__	classification based on placement in class-level tree	N/A
2019_bqzb-3_bin.37.purify	2019_bqzb-3	2854_4	River	Tibet	171	6661	906957	0.51045	73.73	2.05	40	0	0	0	23	63.48	Medium	d__Bacteria;p__Actinomycetota;c__Actinomycetia;o__Actinomycetales;f__Microbacteriaceae;g__Rhodoluna;s__	classification based on placement in class-level tree	Genome not assigned to closest species as it falls outside its pre-defined ANI radius
2019_bqzb-3_bin.39.purify	2019_bqzb-3	2861_2	River	Tibet	254	3807	865876	0.56101	57.86	2.98	54.55	0	0	0	19	42.96	Medium	d__Bacteria;p__Actinomycetota;c__Actinomycetia;o__Actinomycetales;f__Microbacteriaceae;g__Rhodoluna;s__	classification based on placement in class-level tree	Genome not assigned to closest species as it falls outside its pre-defined ANI radius;Genome has more than 13.3% of markers with multiple hits
2019_bqzb-3_bin.8.purify*	2019_bqzb-3	3047_1	River	Tibet	125	13115	1097626	0.48714	73.28	6.9	100	0	1	0	22	38.78	Medium	d__Bacteria;p__Actinomycetota;c__Actinomycetia;o__Nanopelagicales;f__Nanopelagicaceae;g__Planktophila;s__	classification based on placement in class-level tree	N/A
2019_bqzb-3_bin.9.purify	2019_bqzb-3	7227_1	River	Tibet	343	4676	1411716	0.56118	67.22	2.96	92.31	0	0	0	27	52.42	Medium	d__Bacteria;p__Pseudomonadota;c__Gammaproteobacteria;o__Burkholderiales;f__Burkholderiaceae_B;g__Limnohabitans;s__	classification based on placement in class-level tree	Genome not assigned to closest species as it falls outside its pre-defined ANI radius
2019_bqzb-4_bin.11.purify	2019_bqzb-4	3557_2	River	Tibet	359	5366	1617739	0.41856	85.39	8.31	96.67	0	1	0	25	43.84	Medium	d__Bacteria;p__Pseudomonadota;c__Gammaproteobacteria;o__Burkholderiales;f__Methylophilaceae;g__;s__	classification based on placement in class-level tree	N/A
2019_bqzb-4_bin.12.purify*	2019_bqzb-4	6595_1	River	Tibet	479	7335	2614171	0.65399	62.23	2.59	50	1	0	0	38	49.28	Medium	d__Bacteria;p__Pseudomonadota;c__Alphaproteobacteria;o__Sphingomonadales;f__Sphingomonadaceae;g__Sandarakinorhabdus;s__	classification based on placement in class-level tree	Genome not assigned to closest species as it falls outside its pre-defined ANI radius
2019_bqzb-4_bin.14.purify	2019_bqzb-4	7113_4	River	Tibet	539	5576	2446863	0.59865	79.58	4.62	88	0	0	0	29	56.48	Medium	d__Bacteria;p__Pseudomonadota;c__Gammaproteobacteria;o__Burkholderiales;f__Burkholderiaceae_B;g__Limnohabitans_A;s__	classification based on placement in class-level tree	Genome not assigned to closest species as it falls outside its pre-defined ANI radius
2019_bqzb-4_bin.15.purify*	2019_bqzb-4	5340_0	River	Tibet	518	12839	4620896	0.72654	84.15	1.65	0	3	0	0	43	75.9	Medium	d__Bacteria;p__Myxococcota;c__UBA796;o__UBA796;f__SXON01;g__CAMAXZ01;s__	classification based on placement in class-level tree	N/A
2019_bqzb-4_bin.17.purify	2019_bqzb-4	3208_1	River	Tibet	247	9554	1745172	0.50772	65.52	0	0	0	0	0	32	65.52	Medium	d__Bacteria;p__Actinomycetota;c__Acidimicrobiia;o__Acidimicrobiales;f__Ilumatobacteraceae;g__UBA2093;s__	classification based on placement in class-level tree	Genome not assigned to closest species as it falls outside its pre-defined ANI radius
2019_bqzb-4_bin.18.purify	2019_bqzb-4	5437_4	River	Tibet	741	7190	4146712	0.55499	81.18	0	0	0	1	0	30	81.18	Medium	d__Bacteria;p__Planctomycetota;c__Planctomycetia;o__Pirellulales;f__Pirellulaceae;g__Pirellula_B;s__Pirellula_B sp003671195	topological placement and ANI have congruent species assignments	N/A
2019_bqzb-4_bin.19.purify*	2019_bqzb-4	2019_12	River	Tibet	445	2725	1188162	0.37524	50.24	3.96	0	1	1	1	17	30.44	Medium	d__Bacteria;p__Bacteroidota;c__Bacteroidia;o__Flavobacteriales;f__Crocinitomicaceae;g__UBA952;s__	classification based on placement in class-level tree	N/A
2019_bqzb-4_bin.2.purify	2019_bqzb-4	1798_2	River	Tibet	349	12647	2819390	0.45001	91.56	2.8	88.89	0	0	0	28	77.56	Medium	d__Bacteria;p__Bacteroidota;c__Bacteroidia;o__Cytophagales;f__Cyclobacteriaceae;g__Algoriphagus;s__	classification based on placement in class-level tree	Genome not assigned to closest species as it falls outside its pre-defined ANI radius
2019_bqzb-4_bin.22.purify*	2019_bqzb-4	5558_2	River	Tibet	206	15225	2085612	0.53022	90.61	2.97	71.43	0	0	0	41	75.76	Medium	d__Bacteria;p__Actinomycetota;c__Actinomycetia;o__Nanopelagicales;f__S36-B12;g__UBA4592;s__	classification based on placement in class-level tree	Genome not assigned to closest species as it falls outside its pre-defined ANI radius
2019_bqzb-4_bin.23.purify	2019_bqzb-4	1980_1	River	Tibet	201	15616	2042049	0.41429	80.41	1.8	40	0	0	0	18	71.41	Medium	d__Bacteria;p__Bacteroidota;c__Bacteroidia;o__Flavobacteriales;f__Crocinitomicaceae;g__UBA952;s__	classification based on placement in class-level tree	Genome not assigned to closest species as it falls outside its pre-defined ANI radius
2019_bqzb-4_bin.27.purify	2019_bqzb-4	5379_1	River	Tibet	2149	3169	5696975	0.73475	63.09	1.72	0	1	0	0	38	54.49	Medium	d__Bacteria;p__Myxococcota;c__UBA796;o__UBA796;f__UBA2385;g__JAEUKK01;s__	classification based on placement in class-level tree	Genome not assigned to closest species as it falls outside its pre-defined ANI radius
2019_bqzb-4_bin.29.purify*	2019_bqzb-4	3214_3	River	Tibet	67	80408	1788511	0.53254	88.89	0.43	0	1	1	1	41	86.74	Medium	d__Bacteria;p__Actinomycetota;c__Acidimicrobiia;o__Acidimicrobiales;f__Ilumatobacteraceae;g__UBA2093;s__	classification based on placement in class-level tree	Genome not assigned to closest species as it falls outside its pre-defined ANI radius
2019_bqzb-4_bin.3.purify	2019_bqzb-4	2471_1	River	Tibet	444	3451	1446009	0.38355	58.27	1.97	100	1	0	1	19	48.42	Medium	d__Bacteria;p__Bacteroidota;c__Bacteroidia;o__Chitinophagales;f__Chitinophagaceae;g__Sediminibacterium;s__	classification based on placement in class-level tree	Genome not assigned to closest species as it falls outside its pre-defined ANI radius
2019_bqzb-4_bin.32.purify	2019_bqzb-4	2589_1	River	Tibet	344	9266	2312258	0.39115	80.7	4.35	7.69	0	0	0	23	58.95	Medium	d__Bacteria;p__Bacteroidota;c__Bacteroidia;o__Chitinophagales;f__Chitinophagaceae;g__SXYR01;s__	classification based on placement in class-level tree	Genome not assigned to closest species as it falls outside its pre-defined ANI radius
2019_bqzb-4_bin.33.purify*	2019_bqzb-4	3263_0	River	Tibet	200	25326	2984814	0.51594	93.45	2.46	70	1	0	0	33	81.15	Medium	d__Bacteria;p__Pseudomonadota;c__Gammaproteobacteria;o__Burkholderiales;f__Burkholderiaceae_C;g__Zwartia;s__	classification based on placement in class-level tree	Genome not assigned to closest species as it falls outside its pre-defined ANI radius
2019_bqzb-4_bin.34.purify*	2019_bqzb-4	7205_2	River	Tibet	71	48006	2057004	0.53864	82.24	1.08	50	0	1	0	27	76.84	Medium	d__Bacteria;p__Pseudomonadota;c__Gammaproteobacteria;o__Burkholderiales;f__Burkholderiaceae_B;g__Limnohabitans;s__	classification based on placement in class-level tree	Genome not assigned to closest species as it falls outside its pre-defined ANI radius
2019_bqzb-4_bin.35.purify*	2019_bqzb-4	5473_1	River	Tibet	249	5705	1143157	0.5933	74.91	9.41	60	0	0	0	32	27.86	Medium	d__Bacteria;p__Actinomycetota;c__Actinomycetia;o__Actinomycetales;f__Microbacteriaceae;g__Pontimonas;s__	classification based on placement in class-level tree	Genome not assigned to closest species as it falls outside its pre-defined ANI radius
2019_bqzb-4_bin.36.purify	2019_bqzb-4	3133_2	River	Tibet	162	10989	1175365	0.47044	63.24	7.76	40	0	0	0	22	24.44	Medium	d__Bacteria;p__Actinomycetota;c__Actinomycetia;o__Nanopelagicales;f__Nanopelagicaceae;g__Planktophila;s__	classification based on placement in class-level tree	Genome not assigned to closest species as it falls outside its pre-defined ANI radius
2019_bqzb-4_bin.37.purify	2019_bqzb-4	4884_3	River	Tibet	111	34855	2300970	0.57588	94.97	2.42	25	1	0	1	41	82.87	Medium	d__Bacteria;p__Actinomycetota;c__Acidimicrobiia;o__Acidimicrobiales;f__UBA8139;g__F1-20-MAGs160;s__F1-20-MAGs160 sp005787345	topological placement and ANI have congruent species assignments	N/A
2019_bqzb-4_bin.4.purify*	2019_bqzb-4	835_0	River	Tibet	283	13685	2505673	0.41931	70.18	5.26	33.33	1	0	0	17	43.88	Medium	d__Bacteria;p__Bdellovibrionota;c__Bacteriovoracia;o__Bacteriovoracales;f__Bacteriovoracaceae;g__UBA4096;s__	classification based on placement in class-level tree	N/A
2019_bqzb-4_bin.40.purify	2019_bqzb-4	6686_1	River	Tibet	1069	5378	4711797	0.51713	75.82	4.65	100	0	0	0	30	52.57	Medium	d__Bacteria;p__Planctomycetota;c__Planctomycetia;o__Isosphaerales;f__Isosphaeraceae;g__QWQI01;s__QWQI01 sp945872325	topological placement and ANI have congruent species assignments	N/A
2019_bqzb-4_bin.41.purify	2019_bqzb-4	3034_1	River	Tibet	166	9998	1219249	0.48461	78.88	2.93	66.67	1	0	0	35	64.23	Medium	d__Bacteria;p__Actinomycetota;c__Actinomycetia;o__Nanopelagicales;f__Nanopelagicaceae;g__Planktophila;s__	classification based on placement in class-level tree	Genome not assigned to closest species as it falls outside its pre-defined ANI radius
2019_bqzb-4_bin.44.purify*	2019_bqzb-4	1284_2	River	Tibet	46	67920	1342645	0.3847	83.26	0	0	1	0	1	38	83.26	Medium	d__Bacteria;p__Actinomycetota;c__Actinomycetia;o__Nanopelagicales;f__UBA5976;g__ATZT02;s__	classification based on placement in class-level tree	Genome not assigned to closest species as it falls outside its pre-defined ANI radius
2019_bqzb-4_bin.46.purify	2019_bqzb-4	3340_1	River	Tibet	267	4621	1141752	0.49904	57.86	1.01	100	0	0	0	14	52.81	Medium	d__Bacteria;p__Pseudomonadota;c__Gammaproteobacteria;o__Burkholderiales;f__Burkholderiaceae;g__Polynucleobacter;s__	classification based on placement in class-level tree	Genome not assigned to closest species as it falls outside its pre-defined ANI radius
2019_bqzb-4_bin.48.purify	2019_bqzb-4	3156_1	River	Tibet	187	7268	1037114	0.42889	72.01	3.07	85.71	0	0	0	27	56.66	Medium	d__Bacteria;p__Actinomycetota;c__Actinomycetia;o__Nanopelagicales;f__Nanopelagicaceae;g__Nanopelagicus;s__	classification based on placement in class-level tree	Genome not assigned to closest species as it falls outside its pre-defined ANI radius
2019_bqzb-4_bin.49.purify	2019_bqzb-4	3557_1	River	Tibet	400	2873	985155	0.41662	50.78	4.31	100	1	0	0	15	29.23	Medium	d__Bacteria;p__Pseudomonadota;c__Gammaproteobacteria;o__Burkholderiales;f__Methylophilaceae;g__;s__	classification based on placement in class-level tree	N/A
2019_bqzb-4_bin.5.purify	2019_bqzb-4	5336_1	River	Tibet	270	32466	4698528	0.6227	92.72	3.87	0	0	1	0	51	73.37	Medium	d__Bacteria;p__Myxococcota;c__Bradymonadia;o__REDH01;f__REDH01;g__REEB431;s__	classification based on placement in class-level tree	Genome not assigned to closest species as it falls outside its pre-defined ANI radius
2019_bqzb-4_bin.50.purify	2019_bqzb-4	3219_2	River	Tibet	367	3856	1248833	0.59192	68.22	0.93	50	0	0	0	27	63.57	Medium	d__Bacteria;p__Actinomycetota;c__Acidimicrobiia;o__Acidimicrobiales;f__Ilumatobacteraceae;g__F1-60-MAGs027;s__	classification based on placement in class-level tree	Genome not assigned to closest species as it falls outside its pre-defined ANI radius
2019_bqzb-4_bin.51.purify*	2019_bqzb-4	3238_3	River	Tibet	121	39809	1925081	0.53977	89.18	4.7	66.67	1	0	1	47	65.68	Medium	d__Bacteria;p__Actinomycetota;c__Acidimicrobiia;o__Acidimicrobiales;f__Ilumatobacteraceae;g__UBA3006;s__	classification based on placement in class-level tree	Genome not assigned to closest species as it falls outside its pre-defined ANI radius
2019_bqzb-4_bin.52.purify*	2019_bqzb-4	2450_1	River	Tibet	39	325140	3494280	0.43435	98.03	1.23	0	2	0	0	36	91.88	Medium	d__Bacteria;p__Bacteroidota;c__Bacteroidia;o__Chitinophagales;f__Chitinophagaceae;g__SXYR01;s__SXYR01 sp021738605	topological placement and ANI have congruent species assignments	N/A
2019_bqzb-4_bin.54.purify*	2019_bqzb-4	5471_1	River	Tibet	48	49533	1434234	0.59045	94.26	0.09	100	1	1	1	40	93.81	High	d__Bacteria;p__Actinomycetota;c__Actinomycetia;o__Actinomycetales;f__Microbacteriaceae;g__Pontimonas;s__Pontimonas sp000754445	topological placement and ANI have congruent species assignments	N/A
2019_bqzb-4_bin.55.purify*	2019_bqzb-4	6764_8	River	Tibet	734	3542	2398385	0.52614	55.65	3.6	33.33	1	0	0	23	37.65	Medium	d__Bacteria;p__Pseudomonadota;c__Gammaproteobacteria;o__Burkholderiales;f__Burkholderiaceae_C;g__Zwartia;s__	classification based on placement in class-level tree	Genome not assigned to closest species as it falls outside its pre-defined ANI radius
2019_bqzb-4_bin.56.purify	2019_bqzb-4	3337_1	River	Tibet	520	14715	3974356	0.42337	85.32	6.16	0	0	0	0	51	54.52	Medium	d__Bacteria;p__Pseudomonadota;c__Gammaproteobacteria;o__Burkholderiales;f__Burkholderiaceae;g__Polynucleobacter;s__Polynucleobacter sp903871735	topological placement and ANI have congruent species assignments	N/A
2019_bqzb-4_bin.57.purify	2019_bqzb-4	3111_1	River	Tibet	143	8746	964364	0.4807	67.8	2.72	42.86	0	0	0	25	54.2	Medium	d__Bacteria;p__Actinomycetota;c__Actinomycetia;o__Nanopelagicales;f__Nanopelagicaceae;g__Planktophila;s__	classification based on placement in class-level tree	N/A
2019_bqzb-4_bin.59.purify*	2019_bqzb-4	5508_0	River	Tibet	4	347803	1351748	0.57995	91.81	0	0	1	1	1	45	91.81	High	d__Bacteria;p__Actinomycetota;c__Actinomycetia;o__Actinomycetales;f__Microbacteriaceae;g__MWH-TA3;s__	classification based on placement in class-level tree	Genome not assigned to closest species as it falls outside its pre-defined ANI radius
2019_bqzb-4_bin.6.purify*	2019_bqzb-4	7218_1	River	Tibet	123	35950	2174221	0.50298	87.61	2.46	40	0	0	0	34	75.31	Medium	d__Bacteria;p__Pseudomonadota;c__Gammaproteobacteria;o__Burkholderiales;f__Burkholderiaceae_B;g__Limnohabitans;s__Limnohabitans sp005786815	topological placement and ANI have congruent species assignments	N/A
2019_bqzb-4_bin.60.purify*	2019_bqzb-4	1569_3	River	Tibet	148	24156	2211482	0.45031	85.24	1.44	20	1	1	1	33	78.04	Medium	d__Bacteria;p__Bacteroidota;c__Bacteroidia;o__NS11-12g;f__UBA955;g__UBA955;s__	classification based on placement in class-level tree	Genome not assigned to closest species as it falls outside its pre-defined ANI radius
2019_bqzb-4_bin.61.purify*	2019_bqzb-4	5438_1	River	Tibet	95	30503	1793329	0.56726	95.73	1.42	100	1	1	1	39	88.63	High	d__Bacteria;p__Pseudomonadota;c__Gammaproteobacteria;o__Burkholderiales;f__Burkholderiaceae_A;g__;s__	classification based on placement in class-level tree	N/A
2019_bqzb-4_bin.62.purify*	2019_bqzb-4	2478_2	River	Tibet	82	64472	1905299	0.36409	95.07	0.03	100	1	1	1	31	94.92	High	d__Bacteria;p__Bacteroidota;c__Bacteroidia;o__Chitinophagales;f__Chitinophagaceae;g__Sediminibacterium;s__	classification based on placement in class-level tree	Genome not assigned to closest species as it falls outside its pre-defined ANI radius
2019_bqzb-4_bin.63.purify	2019_bqzb-4	2800_2	River	Tibet	118	14866	1241115	0.4465	79.32	2.43	66.67	0	0	0	41	67.17	Medium	d__Bacteria;p__Actinomycetota;c__Actinomycetia;o__Nanopelagicales;f__UBA5976;g__AcAMD-5;s__	classification based on placement in class-level tree	N/A
2019_bqzb-4_bin.64.purify*	2019_bqzb-4	829_0	River	Tibet	1128	2999	2904550	0.4153	50.88	9.65	16.67	2	1	0	31	2.63	Medium	d__Bacteria;p__Bdellovibrionota;c__Bacteriovoracia;o__Bacteriovoracales;f__Bacteriovoracaceae;g__UBA4096;s__	classification based on placement in class-level tree	Genome has more than 13.3% of markers with multiple hits
2019_bqzb-4_bin.66.purify	2019_bqzb-4	4230_9	River	Tibet	433	3728	1471317	0.62522	73.08	1.63	71.43	0	0	0	29	64.93	Medium	d__Bacteria;p__Cyanobacteriota;c__Cyanobacteriia;o__PCC-6307;f__Cyanobiaceae;g__Cyanobium_A;s__	classification based on placement in class-level tree	Genome not assigned to closest species as it falls outside its pre-defined ANI radius
2019_bqzb-4_bin.67.purify*	2019_bqzb-4	7038_3	River	Tibet	301	15186	2792830	0.651	88.66	3.48	76.92	0	1	0	37	71.26	Medium	d__Bacteria;p__Pseudomonadota;c__Gammaproteobacteria;o__Burkholderiales;f__Burkholderiaceae_B;g__PBB1;s__	classification based on placement in class-level tree	Genome not assigned to closest species as it falls outside its pre-defined ANI radius
2019_bqzb-4_bin.68.purify	2019_bqzb-4	1759_2	River	Tibet	446	5316	2014848	0.40904	78.35	2.17	77.78	1	0	0	19	67.5	Medium	d__Bacteria;p__Bacteroidota;c__Bacteroidia;o__Cytophagales;f__Spirosomaceae;g__Aquirufa;s__	classification based on placement in class-level tree	Genome not assigned to closest species as it falls outside its pre-defined ANI radius
2019_bqzb-4_bin.69.purify	2019_bqzb-4	6289_3	River	Tibet	780	4863	3181898	0.62621	91.04	7.88	92.68	0	0	0	35	51.64	Medium	d__Bacteria;p__Pseudomonadota;c__Alphaproteobacteria;o__Rhodobacterales;f__Rhodobacteraceae;g__Tabrizicola_A;s__	classification based on placement in class-level tree	Genome not assigned to closest species as it falls outside its pre-defined ANI radius
2019_bqzb-4_bin.7.purify*	2019_bqzb-4	1574_2	River	Tibet	26	137072	2019504	0.42087	71.86	0	0	0	0	0	21	71.86	Medium	d__Bacteria;p__Bacteroidota;c__Bacteroidia;o__NS11-12g;f__UBA955;g__VMCP01;s__	classification based on placement in class-level tree	Genome not assigned to closest species as it falls outside its pre-defined ANI radius
2019_bqzb-4_bin.70.purify*	2019_bqzb-4	1407_4	River	Tibet	179	36615	3717112	0.38497	94.44	0	0	0	0	0	36	94.44	Medium	d__Bacteria;p__Bacteroidota;c__Bacteroidia;o__Chitinophagales;f__Saprospiraceae;g__BJGN01;s__	classification based on placement in class-level tree	Genome not assigned to closest species as it falls outside its pre-defined ANI radius
2019_bqzb-4_bin.71.purify*	2019_bqzb-4	3211_1	River	Tibet	35	92775	1951723	0.51003	88.03	1.57	33.33	1	1	0	44	80.18	Medium	d__Bacteria;p__Actinomycetota;c__Acidimicrobiia;o__Acidimicrobiales;f__Ilumatobacteraceae;g__UBA2093;s__	classification based on placement in class-level tree	Genome not assigned to closest species as it falls outside its pre-defined ANI radius
2019_bqzb-4_bin.73.purify	2019_bqzb-4	2988_1	River	Tibet	61	30876	1090595	0.43831	74.7	0.62	0	1	1	1	24	71.6	Medium	d__Bacteria;p__Actinomycetota;c__Actinomycetia;o__Nanopelagicales;f__UBA5976;g__ATZT02;s__	classification based on placement in class-level tree	Genome not assigned to closest species as it falls outside its pre-defined ANI radius
2019_bqzb-4_bin.74.purify*	2019_bqzb-4	4680_1	River	Tibet	293	38536	6640924	0.61714	98.3	1.79	60	0	0	0	51	89.35	Medium	d__Bacteria;p__Verrucomicrobiota;c__Verrucomicrobiae;o__Verrucomicrobiales;f__Verrucomicrobiaceae;g__Prosthecobacter;s__Prosthecobacter sp945863205	topological placement and ANI have congruent species assignments	N/A
2019_bqzb-4_bin.75.purify*	2019_bqzb-4	3187_1	River	Tibet	206	15868	2280904	0.57003	92.74	0.85	50	0	1	0	38	88.49	Medium	d__Bacteria;p__Actinomycetota;c__Acidimicrobiia;o__Acidimicrobiales;f__Ilumatobacteraceae;g__Casp-actino8;s__	classification based on placement in class-level tree	N/A
2019_bqzb-4_bin.77.purify*	2019_bqzb-4	3914_1	River	Tibet	153	32570	3645971	0.53379	95.91	0.94	100	1	1	0	42	91.21	Medium	d__Bacteria;p__Chloroflexota;c__Chloroflexia;o__Chloroflexales;f__Roseiflexaceae;g__UBA965;s__	classification based on placement in class-level tree	Genome not assigned to closest species as it falls outside its pre-defined ANI radius
2019_bqzb-4_bin.78.purify*	2019_bqzb-4	4230_10	River	Tibet	79	68371	2624170	0.62951	99	0.54	50	0	0	0	39	96.3	Medium	d__Bacteria;p__Cyanobacteriota;c__Cyanobacteriia;o__PCC-6307;f__Cyanobiaceae;g__Cyanobium_A;s__	classification based on placement in class-level tree	Genome not assigned to closest species as it falls outside its pre-defined ANI radius
2019_bqzb-4_bin.79.purify	2019_bqzb-4	3239_1	River	Tibet	93	29205	1678928	0.49685	89.17	0.95	50	0	1	0	33	84.42	Medium	d__Bacteria;p__Actinomycetota;c__Acidimicrobiia;o__Acidimicrobiales;f__Ilumatobacteraceae;g__UBA3006;s__	classification based on placement in class-level tree	Genome not assigned to closest species as it falls outside its pre-defined ANI radius
2019_bqzb-4_bin.8.purify*	2019_bqzb-4	3196_2	River	Tibet	8	463072	2325281	0.52288	89.74	1.28	0	1	1	1	41	83.34	Medium	d__Bacteria;p__Actinomycetota;c__Acidimicrobiia;o__Acidimicrobiales;f__Ilumatobacteraceae;g__F1-20-MAGs119;s__	classification based on placement in class-level tree	Genome not assigned to closest species as it falls outside its pre-defined ANI radius
2019_bqzb-4_bin.81.purify	2019_bqzb-4	3237_1	River	Tibet	147	18084	1448280	0.53307	73.94	2.48	57.14	0	0	0	23	61.54	Medium	d__Bacteria;p__Actinomycetota;c__Acidimicrobiia;o__Acidimicrobiales;f__Ilumatobacteraceae;g__UBA3006;s__	classification based on placement in class-level tree	Genome not assigned to closest species as it falls outside its pre-defined ANI radius
2019_bqzb-4_bin.82.purify	2019_bqzb-4	4521_2	River	Tibet	494	13549	4892192	0.63982	93.97	2.25	14.29	0	1	0	39	82.72	Medium	d__Bacteria;p__Verrucomicrobiota;c__Verrucomicrobiae;o__Verrucomicrobiales;f__Akkermansiaceae;g__Luteolibacter;s__	classification based on placement in class-level tree	N/A
2019_bqzb-4_bin.83.purify*	2019_bqzb-4	2495_0	River	Tibet	432	6941	2264002	0.36647	81.43	3.71	33.33	0	0	0	21	62.88	Medium	d__Bacteria;p__Bacteroidota;c__Bacteroidia;o__Chitinophagales;f__Chitinophagaceae;g__Sediminibacterium;s__	classification based on placement in class-level tree	Genome not assigned to closest species as it falls outside its pre-defined ANI radius
2019_bqzb-4_bin.84.purify	2019_bqzb-4	1187_3	River	Tibet	281	4048	987427	0.56539	56.9	0.86	100	1	1	1	17	52.6	Medium	d__Bacteria;p__Bacteroidota;c__Bacteroidia;o__Flavobacteriales;f__Schleiferiaceae;g__TMED14;s__	classification based on placement in class-level tree	Genome not assigned to closest species as it falls outside its pre-defined ANI radius
2019_bqzb-4_bin.85.purify*	2019_bqzb-4	3108_3	River	Tibet	157	20466	1669919	0.44432	62.07	0.86	100	0	0	0	53	57.77	Medium	d__Bacteria;p__Actinomycetota;c__Actinomycetia;o__Nanopelagicales;f__Nanopelagicaceae;g__Planktophila;s__	classification based on placement in class-level tree	Genome not assigned to closest species as it falls outside its pre-defined ANI radius
2019_bqzb-4_bin.86.purify	2019_bqzb-4	7210_6	River	Tibet	386	7845	2209022	0.51708	81.3	2.59	81.82	1	0	1	27	68.35	Medium	d__Bacteria;p__Pseudomonadota;c__Gammaproteobacteria;o__Burkholderiales;f__Burkholderiaceae_B;g__Limnohabitans_A;s__Limnohabitans_A sp021300495	topological placement and ANI have congruent species assignments	N/A
2019_bqzb-4_bin.87.purify	2019_bqzb-4	5827_2	River	Tibet	624	5860	3014241	0.61713	83.36	8.81	94.74	0	0	0	28	39.31	Medium	d__Bacteria;p__Pseudomonadota;c__Alphaproteobacteria;o__Rhizobiales;f__Beijerinckiaceae;g__28-YEA-48;s__	classification based on placement in class-level tree	Genome not assigned to closest species as it falls outside its pre-defined ANI radius
2019_bqzb-4_bin.88.purify*	2019_bqzb-4	4247_2	River	Tibet	406	2525	1007451	0.66247	50.34	0	0	0	0	0	14	50.34	Medium	d__Bacteria;p__Cyanobacteriota;c__Cyanobacteriia;o__PCC-6307;f__Cyanobiaceae;g__Cyanobium_A;s__Cyanobium_A sp013205255	topological placement and ANI have congruent species assignments	N/A
2019_bqzb-4_bin.89.purify*	2019_bqzb-4	3107_1	River	Tibet	103	16515	1131799	0.44253	72.96	6.75	71.43	0	0	0	32	39.21	Medium	d__Bacteria;p__Actinomycetota;c__Actinomycetia;o__Nanopelagicales;f__Nanopelagicaceae;g__Planktophila;s__	classification based on placement in class-level tree	Genome not assigned to closest species as it falls outside its pre-defined ANI radius
2019_bqzb-4_bin.9.purify*	2019_bqzb-4	2835_0	River	Tibet	202	5256	813457	0.549	56.8	2.23	100	1	0	0	13	45.65	Medium	d__Bacteria;p__Actinomycetota;c__Actinomycetia;o__Actinomycetales;f__Microbacteriaceae;g__Rhodoluna;s__	classification based on placement in class-level tree	Genome not assigned to closest species as it falls outside its pre-defined ANI radius
2019_bqzb-4_bin.90.purify*	2019_bqzb-4	4907_4	River	Tibet	580	13205	5222697	0.60907	86.73	2.04	50	0	1	0	35	76.53	Medium	d__Bacteria;p__Verrucomicrobiota;c__Verrucomicrobiae;o__Verrucomicrobiales;f__DEV007;g__Arctic95D-9;s__	classification based on placement in class-level tree	Genome not assigned to closest species as it falls outside its pre-defined ANI radius
2019_bqzb-4_bin.92.purify*	2019_bqzb-4	7470_0	River	Tibet	827	3141	2484954	0.66236	63.29	2.9	12.5	0	0	0	15	48.79	Medium	d__Bacteria;p__Pseudomonadota;c__Gammaproteobacteria;o__Burkholderiales;f__Burkholderiaceae_A;g__;s__	classification based on placement in class-level tree	N/A
2019_bqzb-hu-1_bin.1.purify	2019_bqzb-hu-1	1488_1	Freshwater lake	Tibet	143	33912	2518096	0.44016	87.16	1.37	33.33	0	0	0	36	80.31	Medium	d__Bacteria;p__Bacteroidota;c__Rhodothermia;o__Balneolales;f__HLUCCA01;g__;s__	classification based on placement in class-level tree	N/A
2019_bqzb-hu-1_bin.10.purify	2019_bqzb-hu-1	508_1	Freshwater lake	Tibet	361	3967	1067700	0.43548	88	5.93	66.67	2	1	1	30	58.35	Medium	d__Bacteria;p__Bacillota;c__Bacilli;o__MAG-NZ;f__MAG-NZ;g__M30B81;s__	classification based on placement in class-level tree	Genome not assigned to closest species as it falls outside its pre-defined ANI radius
2019_bqzb-hu-1_bin.12.purify*	2019_bqzb-hu-1	5301_4	Freshwater lake	Tibet	137	40593	1144077	0.69408	51.42	6.84	33.33	0	0	0	33	17.22	Medium	d__Bacteria;p__Actinomycetota;c__Actinomycetia;o__Nitriliruptorales;f__Nitriliruptoraceae;g__CSBr16-57R1;s__	classification based on placement in class-level tree	Genome not assigned to closest species as it falls outside its pre-defined ANI radius
2019_bqzb-hu-1_bin.15.purify*	2019_bqzb-hu-1	4460_4	Freshwater lake	Tibet	620	5582	2794468	0.60924	87.68	7.54	84.21	0	1	0	29	49.98	Medium	d__Bacteria;p__Verrucomicrobiota;c__Verrucomicrobiae;o__Verrucomicrobiales;f__Akkermansiaceae;g__Luteolibacter;s__Luteolibacter sp018402445	topological placement and ANI have congruent species assignments	N/A
2019_bqzb-hu-1_bin.16.purify	2019_bqzb-hu-1	2200_3	Freshwater lake	Tibet	93	55215	2394116	0.3165	94.7	0.84	66.67	0	0	0	30	90.5	Medium	d__Bacteria;p__Bacteroidota;c__Bacteroidia;o__Flavobacteriales;f__Flavobacteriaceae;g__Polaribacter;s__	classification based on placement in class-level tree	Genome not assigned to closest species as it falls outside its pre-defined ANI radius
2019_bqzb-hu-1_bin.17.purify	2019_bqzb-hu-1	818_1	Freshwater lake	Tibet	91	74466	3187203	0.41169	88.54	0	0	2	1	0	35	88.54	Medium	d__Bacteria;p__Bdellovibrionota;c__Bacteriovoracia;o__Bacteriovoracales;f__Bacteriovoracaceae;g__UBA4096;s__	classification based on placement in class-level tree	Genome has more than 10.8% of markers with multiple hits
2019_bqzb-hu-1_bin.18.purify	2019_bqzb-hu-1	3557_2	Freshwater lake	Tibet	17	138814	1693293	0.41704	99.57	0	0	0	0	0	35	99.57	Medium	d__Bacteria;p__Pseudomonadota;c__Gammaproteobacteria;o__Burkholderiales;f__Methylophilaceae;g__;s__	classification based on placement in class-level tree	N/A
2019_bqzb-hu-1_bin.19.purify	2019_bqzb-hu-1	3831_1	Freshwater lake	Tibet	687	11162	5564632	0.55807	85.81	2.35	100	0	1	1	42	74.06	Medium	d__Bacteria;p__Planctomycetota;c__Planctomycetia;o__Pirellulales;f__Pirellulaceae;g__UBA6163;s__	classification based on placement in class-level tree	Genome not assigned to closest species as it falls outside its pre-defined ANI radius
2019_bqzb-hu-1_bin.2.purify	2019_bqzb-hu-1	5563_1	Freshwater lake	Tibet	122	26943	2034799	0.52314	96.81	1.14	100	0	1	0	44	91.11	Medium	d__Bacteria;p__Actinomycetota;c__Actinomycetia;o__Nanopelagicales;f__S36-B12;g__UBA4592;s__	classification based on placement in class-level tree	Genome not assigned to closest species as it falls outside its pre-defined ANI radius
2019_bqzb-hu-1_bin.20.purify	2019_bqzb-hu-1	6316_2	Freshwater lake	Tibet	404	23000	4529095	0.6054	92.48	4.2	11.11	0	0	0	32	71.48	Medium	d__Bacteria;p__Pseudomonadota;c__Alphaproteobacteria;o__Rhodobacterales;f__Rhodobacteraceae;g__EhC02;s__	classification based on placement in class-level tree	Genome not assigned to closest species as it falls outside its pre-defined ANI radius
2019_bqzb-hu-1_bin.23.purify	2019_bqzb-hu-1	1514_2	Freshwater lake	Tibet	37	60892	1269050	0.4209	76.7	0.45	100	1	0	1	27	74.45	Medium	d__Bacteria;p__Bacteroidota;c__Bacteroidia;o__Flavobacteriales;f__Flavobacteriaceae;g__UBA3478;s__	classification based on placement in class-level tree	Genome not assigned to closest species as it falls outside its pre-defined ANI radius
2019_bqzb-hu-1_bin.24.purify	2019_bqzb-hu-1	7599_1	Freshwater lake	Tibet	240	16820	2659124	0.65586	85.56	0.42	0	1	1	2	40	83.46	Medium	d__Bacteria;p__Deinococcota;c__Deinococci;o__Deinococcales;f__Trueperaceae;g__JAABTL01;s__	classification based on placement in class-level tree	N/A
2019_bqzb-hu-1_bin.26.purify	2019_bqzb-hu-1	4577_14	Freshwater lake	Tibet	957	3937	3309416	0.66962	83.5	9.4	28.57	0	0	0	44	36.5	Medium	d__Bacteria;p__Planctomycetota;c__Planctomycetia;o__Pirellulales;f__UBA1268;g__QWPN01;s__	classification based on placement in class-level tree	N/A
2019_bqzb-hu-1_bin.27.purify	2019_bqzb-hu-1	5462_1	Freshwater lake	Tibet	197	9415	1290500	0.59894	82.68	1.52	72.73	0	1	0	45	75.08	Medium	d__Bacteria;p__Actinomycetota;c__Actinomycetia;o__Actinomycetales;f__Microbacteriaceae;g__Pontimonas;s__	classification based on placement in class-level tree	Genome not assigned to closest species as it falls outside its pre-defined ANI radius
2019_bqzb-hu-1_bin.28.purify	2019_bqzb-hu-1	1845_1	Freshwater lake	Tibet	532	4692	2167918	0.41656	51.03	0	0	0	1	0	17	51.03	Medium	d__Bacteria;p__Bacteroidota;c__Bacteroidia;o__Cytophagales;f__Cyclobacteriaceae;g__Algoriphagus;s__	classification based on placement in class-level tree	N/A
2019_bqzb-hu-1_bin.29.purify*	2019_bqzb-hu-1	4248_3	Freshwater lake	Tibet	1115	2265	2335613	0.67768	52.41	1.72	100	0	0	0	32	43.81	Medium	d__Bacteria;p__Cyanobacteriota;c__Cyanobacteriia;o__PCC-6307;f__Cyanobiaceae;g__NIES-981;s__	classification based on placement in class-level tree	Genome not assigned to closest species as it falls outside its pre-defined ANI radius
2019_bqzb-hu-1_bin.30.purify	2019_bqzb-hu-1	4729_1	Freshwater lake	Tibet	179	21992	2555345	0.64642	88.77	1.16	66.67	1	1	1	44	82.97	Medium	d__Bacteria;p__Verrucomicrobiota;c__Verrucomicrobiae;o__Opitutales;f__Opitutaceae;g__Synoicihabitans;s__	classification based on placement in class-level tree	N/A
2019_bqzb-hu-1_bin.32.purify	2019_bqzb-hu-1	5457_1	Freshwater lake	Tibet	173	13364	1417683	0.58034	79.19	2.55	33.33	1	0	0	35	66.44	Medium	d__Bacteria;p__Actinomycetota;c__Actinomycetia;o__Actinomycetales;f__Microbacteriaceae;g__Pontimonas;s__	classification based on placement in class-level tree	N/A
2019_bqzb-hu-1_bin.34.purify	2019_bqzb-hu-1	7131_4	Freshwater lake	Tibet	387	2896	1067626	0.61964	56.23	0.83	25	0	0	0	13	52.08	Medium	d__Bacteria;p__Pseudomonadota;c__Gammaproteobacteria;o__Burkholderiales;f__Burkholderiaceae_B;g__Hydrogenophaga;s__	classification based on placement in class-level tree	Genome not assigned to closest species as it falls outside its pre-defined ANI radius
2019_bqzb-hu-1_bin.35.purify	2019_bqzb-hu-1	1407_2	Freshwater lake	Tibet	907	4189	3352924	0.38545	78.62	2.78	14.29	0	0	0	24	64.72	Medium	d__Bacteria;p__Bacteroidota;c__Bacteroidia;o__Chitinophagales;f__Saprospiraceae;g__BJGN01;s__	classification based on placement in class-level tree	Genome not assigned to closest species as it falls outside its pre-defined ANI radius
2019_bqzb-hu-1_bin.36.purify	2019_bqzb-hu-1	1297_1	Freshwater lake	Tibet	60	87988	2447518	0.36764	96.07	0.84	0	1	0	0	28	91.87	Medium	d__Bacteria;p__Bacteroidota;c__Rhodothermia;o__Balneolales;f__Balneolaceae;g__;s__	classification based on placement in class-level tree	N/A
2019_bqzb-hu-1_bin.4.purify	2019_bqzb-hu-1	4739_1	Freshwater lake	Tibet	227	16284	2106455	0.63291	80.52	2.84	50	0	0	0	34	66.32	Medium	d__Bacteria;p__Verrucomicrobiota;c__Verrucomicrobiae;o__Chthoniobacterales;f__JACTMZ01;g__JACTMZ01;s__	classification based on placement in class-level tree	Genome not assigned to closest species as it falls outside its pre-defined ANI radius
2019_bqzb-hu-1_bin.40.purify	2019_bqzb-hu-1	1827_1	Freshwater lake	Tibet	914	7777	5015840	0.36185	85.57	6.16	15.15	1	0	0	64	54.77	Medium	d__Bacteria;p__Bacteroidota;c__Bacteroidia;o__Cytophagales;f__Cyclobacteriaceae;g__Belliella;s__	classification based on placement in class-level tree	Genome not assigned to closest species as it falls outside its pre-defined ANI radius
2019_bqzb-hu-1_bin.42.purify	2019_bqzb-hu-1	1491_1	Freshwater lake	Tibet	158	26229	2221960	0.40175	95.9	1.37	0	1	0	0	35	89.05	Medium	d__Bacteria;p__Bacteroidota;c__Rhodothermia;o__Balneolales;f__HLUCCA01;g__UBA11400;s__	classification based on placement in class-level tree	Genome not assigned to closest species as it falls outside its pre-defined ANI radius
2019_bqzb-hu-1_bin.43.purify	2019_bqzb-hu-1	6492_2	Freshwater lake	Tibet	124	37260	2516387	0.61387	97.34	1.43	16.67	0	0	0	34	90.19	Medium	d__Bacteria;p__Pseudomonadota;c__Alphaproteobacteria;o__Sphingomonadales;f__Sphingomonadaceae;g__Erythrobacter;s__	classification based on placement in class-level tree	Genome not assigned to closest species as it falls outside its pre-defined ANI radius
2019_bqzb-hu-1_bin.45.purify	2019_bqzb-hu-1	5307_1	Freshwater lake	Tibet	451	2835	1116379	0.71219	58.93	1.07	0	1	1	1	25	53.58	Medium	d__Bacteria;p__Actinomycetota;c__Actinomycetia;o__Nitriliruptorales;f__Nitriliruptoraceae;g__CSBr16-57R1;s__	classification based on placement in class-level tree	Genome not assigned to closest species as it falls outside its pre-defined ANI radius
2019_bqzb-hu-1_bin.46.purify	2019_bqzb-hu-1	5846_1	Freshwater lake	Tibet	351	3968	1302250	0.53628	55.96	0.74	0	1	0	1	15	52.26	Medium	d__Bacteria;p__Pseudomonadota;c__Gammaproteobacteria;o__Pseudomonadales;f__Litoricolaceae;g__HIMB30;s__HIMB30 sp018401755	topological placement and ANI have congruent species assignments	N/A
2019_bqzb-hu-1_bin.47.purify*	2019_bqzb-hu-1	4230_3	Freshwater lake	Tibet	349	5513	1583591	0.62758	81.76	2.6	84.62	0	0	0	34	68.76	Medium	d__Bacteria;p__Cyanobacteriota;c__Cyanobacteriia;o__PCC-6307;f__Cyanobiaceae;g__Cyanobium_A;s__	classification based on placement in class-level tree	Genome not assigned to closest species as it falls outside its pre-defined ANI radius
2019_bqzb-hu-1_bin.49.purify	2019_bqzb-hu-1	1484_2	Freshwater lake	Tibet	145	22159	1973044	0.47102	85.87	0.82	50	2	0	0	31	81.77	Medium	d__Bacteria;p__Bacteroidota;c__Rhodothermia;o__Balneolales;f__M1805;g__;s__	classification based on placement in class-level tree	N/A
2019_bqzb-hu-1_bin.5.purify	2019_bqzb-hu-1	1792_3	Freshwater lake	Tibet	437	6616	2227641	0.47242	81.68	3.02	93.33	0	1	0	32	66.58	Medium	d__Bacteria;p__Bacteroidota;c__Bacteroidia;o__Cytophagales;f__Cyclobacteriaceae;g__Algoriphagus;s__	classification based on placement in class-level tree	Genome not assigned to closest species as it falls outside its pre-defined ANI radius
2019_bqzb-hu-1_bin.50.purify	2019_bqzb-hu-1	2800_2	Freshwater lake	Tibet	72	27810	1236449	0.44705	77.94	1.08	50	0	0	0	37	72.54	Medium	d__Bacteria;p__Actinomycetota;c__Actinomycetia;o__Nanopelagicales;f__UBA5976;g__AcAMD-5;s__	classification based on placement in class-level tree	N/A
2019_bqzb-hu-1_bin.52.purify	2019_bqzb-hu-1	4928_1	Freshwater lake	Tibet	370	4996	1554792	0.5942	69.35	0.09	100	1	1	1	27	68.9	Medium	d__Bacteria;p__Actinomycetota;c__Acidimicrobiia;o__Acidimicrobiales;f__Ilumatobacteraceae;g__M30B72;s__	classification based on placement in class-level tree	Genome not assigned to closest species as it falls outside its pre-defined ANI radius
2019_bqzb-hu-1_bin.53.purify	2019_bqzb-hu-1	1575_3	Freshwater lake	Tibet	321	5960	1558927	0.42709	60.34	0	0	0	0	0	17	60.34	Medium	d__Bacteria;p__Bacteroidota;c__Bacteroidia;o__NS11-12g;f__UBA955;g__VMCP01;s__	classification based on placement in class-level tree	Genome not assigned to closest species as it falls outside its pre-defined ANI radius
2019_bqzb-hu-1_bin.55.purify	2019_bqzb-hu-1	2949_1	Freshwater lake	Tibet	80	45488	1233331	0.55503	88.26	2.05	100	0	0	0	41	78.01	Medium	d__Bacteria;p__Actinomycetota;c__Actinomycetia;o__Actinomycetales;f__Microbacteriaceae;g__Aquiluna;s__	classification based on placement in class-level tree	Genome not assigned to closest species as it falls outside its pre-defined ANI radius
2019_bqzb-hu-1_bin.56.purify*	2019_bqzb-hu-1	5301_1	Freshwater lake	Tibet	54	56382	965812	0.69157	52.61	0	0	1	0	1	17	52.61	Medium	d__Bacteria;p__Actinomycetota;c__Actinomycetia;o__Nitriliruptorales;f__Nitriliruptoraceae;g__CSBr16-57R1;s__	classification based on placement in class-level tree	Genome not assigned to closest species as it falls outside its pre-defined ANI radius
2019_bqzb-hu-1_bin.58.purify	2019_bqzb-hu-1	1481_1	Freshwater lake	Tibet	356	8295	2190436	0.52333	80.49	4.37	77.78	2	0	1	26	58.64	Medium	d__Bacteria;p__Bacteroidota;c__Rhodothermia;o__Balneolales;f__HLUCCA01;g__JANJTJ01;s__	classification based on placement in class-level tree	N/A
2019_bqzb-hu-1_bin.6.purify	2019_bqzb-hu-1	7109_1	Freshwater lake	Tibet	498	6831	2622592	0.60089	91.54	2.91	83.33	0	0	0	27	76.99	Medium	d__Bacteria;p__Pseudomonadota;c__Gammaproteobacteria;o__Burkholderiales;f__Burkholderiaceae_B;g__Limnohabitans_A;s__	classification based on placement in class-level tree	Genome not assigned to closest species as it falls outside its pre-defined ANI radius
2019_bqzb-hu-1_bin.60.purify	2019_bqzb-hu-1	5651_2	Freshwater lake	Tibet	179	22159	2601673	0.52461	89.2	1.17	20	0	0	0	29	83.35	Medium	d__Bacteria;p__Pseudomonadota;c__Gammaproteobacteria;o__Pseudomonadales;f__Pseudohongiellaceae;g__Pseudohongiella;s__	classification based on placement in class-level tree	N/A
2019_bqzb-hu-1_bin.61.purify*	2019_bqzb-hu-1	4767_2	Freshwater lake	Tibet	536	3255	1626020	0.56809	58.82	1.35	0	0	0	0	19	52.07	Medium	d__Bacteria;p__Verrucomicrobiota;c__Verrucomicrobiae;o__Chthoniobacterales;f__JAATET01;g__JAATET01;s__	classification based on placement in class-level tree	N/A
2019_bqzb-hu-1_bin.62.purify	2019_bqzb-hu-1	4741_1	Freshwater lake	Tibet	345	4921	1401861	0.63068	75.64	0.38	100	0	0	0	21	73.74	Medium	d__Bacteria;p__Verrucomicrobiota;c__Verrucomicrobiae;o__Chthoniobacterales;f__JACTMZ01;g__JACTMZ01;s__JACTMZ01 sp018402585	topological placement and ANI have congruent species assignments	N/A
2019_bqzb-hu-1_bin.7.purify	2019_bqzb-hu-1	6571_1	Freshwater lake	Tibet	215	15858	2310136	0.63973	90.97	0.5	50	0	1	0	41	88.47	Medium	d__Bacteria;p__Pseudomonadota;c__Alphaproteobacteria;o__Sphingomonadales;f__Sphingomonadaceae;g__Polymorphobacter;s__	classification based on placement in class-level tree	Genome not assigned to closest species as it falls outside its pre-defined ANI radius
2019_bqzb-hu-1_bin.8.purify	2019_bqzb-hu-1	5481_1	Freshwater lake	Tibet	72	29877	1385155	0.60744	93.15	0.3	50	1	1	0	44	91.65	Medium	d__Bacteria;p__Actinomycetota;c__Actinomycetia;o__Actinomycetales;f__Microbacteriaceae;g__Pontimonas;s__	classification based on placement in class-level tree	N/A
2019_bqzb-hu-1_bin.9.purify	2019_bqzb-hu-1	6305_2	Freshwater lake	Tibet	475	5190	2122876	0.61886	78.53	1.29	57.14	0	0	0	22	72.08	Medium	d__Bacteria;p__Pseudomonadota;c__Alphaproteobacteria;o__Rhodobacterales;f__Rhodobacteraceae;g__Yoonia;s__	classification based on placement in class-level tree	Genome not assigned to closest species as it falls outside its pre-defined ANI radius
2019_TBCBL-01_bin.1.purify	2019_TBCBL-01	3132_1	Wetland	Tibet	107	19386	1170977	0.47714	80.91	0.96	100	1	1	0	37	76.11	Medium	d__Bacteria;p__Actinomycetota;c__Actinomycetia;o__Nanopelagicales;f__Nanopelagicaceae;g__Planktophila;s__	classification based on placement in class-level tree	Genome not assigned to closest species as it falls outside its pre-defined ANI radius
2019_TBCBL-01_bin.12.purify*	2019_TBCBL-01	2865_1	Wetland	Tibet	224	7264	1235222	0.55482	84.95	5.89	81.82	1	1	1	38	55.5	Medium	d__Bacteria;p__Actinomycetota;c__Actinomycetia;o__Actinomycetales;f__Microbacteriaceae;g__Rhodoluna;s__	classification based on placement in class-level tree	Genome not assigned to closest species as it falls outside its pre-defined ANI radius
2019_TBCBL-01_bin.13.purify*	2019_TBCBL-01	2013_2	Wetland	Tibet	498	5143	2135400	0.37005	52.52	5.33	25	0	0	0	17	25.87	Medium	d__Bacteria;p__Bacteroidota;c__Bacteroidia;o__Flavobacteriales;f__Crocinitomicaceae;g__Fluviicola;s__Fluviicola sp017983675	topological placement and ANI have congruent species assignments	Genome has more than 10.0% of markers with multiple hits
2019_TBCBL-01_bin.14.purify	2019_TBCBL-01	2472_3	Wetland	Tibet	246	7021	1324055	0.38836	54.58	0	0	0	0	0	12	54.58	Medium	d__Bacteria;p__Bacteroidota;c__Bacteroidia;o__Chitinophagales;f__Chitinophagaceae;g__Sediminibacterium;s__	classification based on placement in class-level tree	Genome not assigned to closest species as it falls outside its pre-defined ANI radius
2019_TBCBL-01_bin.17.purify*	2019_TBCBL-01	7510_0	Wetland	Tibet	673	2182	1506356	0.62719	52.61	6.03	50	0	0	0	15	22.46	Medium	d__Bacteria;p__Pseudomonadota;c__Gammaproteobacteria;o__Pseudomonadales;f__Moraxellaceae;g__Fluviicoccus;s__	classification based on placement in class-level tree	Genome not assigned to closest species as it falls outside its pre-defined ANI radius
2019_TBCBL-01_bin.18.purify	2019_TBCBL-01	6540_1	Wetland	Tibet	386	10745	2869714	0.66358	90.36	6.17	70	0	1	0	43	59.51	Medium	d__Bacteria;p__Pseudomonadota;c__Alphaproteobacteria;o__Sphingomonadales;f__Sphingomonadaceae;g__Novosphingobium;s__	classification based on placement in class-level tree	Genome not assigned to closest species as it falls outside its pre-defined ANI radius
2019_TBCBL-01_bin.19.purify	2019_TBCBL-01	4552_4	Wetland	Tibet	648	3593	2134221	0.66698	87.84	9.31	50	0	0	0	34	41.29	Medium	d__Bacteria;p__Verrucomicrobiota;c__Verrucomicrobiae;o__Opitutales;f__UBA953;g__UBA953;s__	classification based on placement in class-level tree	Genome not assigned to closest species as it falls outside its pre-defined ANI radius
2019_TBCBL-01_bin.2.purify	2019_TBCBL-01	2012_2	Wetland	Tibet	204	16195	2082226	0.36733	68.23	2.59	50	1	0	0	18	55.28	Medium	d__Bacteria;p__Bacteroidota;c__Bacteroidia;o__Flavobacteriales;f__Crocinitomicaceae;g__Fluviicola;s__	classification based on placement in class-level tree	Genome not assigned to closest species as it falls outside its pre-defined ANI radius
2019_TBCBL-01_bin.20.purify*	2019_TBCBL-01	6981_1	Wetland	Tibet	547	8163	3283683	0.62557	60.49	7.76	83.33	1	0	0	34	21.69	Medium	d__Bacteria;p__Pseudomonadota;c__Gammaproteobacteria;o__Burkholderiales;f__Burkholderiaceae_B;g__Aquabacterium;s__	classification based on placement in class-level tree	Genome not assigned to closest species as it falls outside its pre-defined ANI radius
2019_TBCBL-01_bin.21.purify	2019_TBCBL-01	1729_1	Wetland	Tibet	1021	3962	3573972	0.35903	71.14	4.55	68.42	0	0	0	24	48.39	Medium	d__Bacteria;p__Bacteroidota;c__Bacteroidia;o__Cytophagales;f__Spirosomaceae;g__Arcicella;s__	classification based on placement in class-level tree	Genome not assigned to closest species as it falls outside its pre-defined ANI radius
2019_TBCBL-01_bin.27.purify*	2019_TBCBL-01	2189_4	Wetland	Tibet	461	3215	1385169	0.33351	67.66	1.85	61.54	0	0	0	28	58.41	Medium	d__Bacteria;p__Bacteroidota;c__Bacteroidia;o__Flavobacteriales;f__Weeksellaceae;g__Cloacibacterium;s__Cloacibacterium caeni_B	topological placement and ANI have incongruent species assignments	N/A
2019_TBCBL-01_bin.28.purify	2019_TBCBL-01	2322_1	Wetland	Tibet	181	10963	1229890	0.37	51.72	1.72	0	0	0	0	16	43.12	Medium	d__Bacteria;p__Bacteroidota;c__Bacteroidia;o__Flavobacteriales;f__Flavobacteriaceae;g__Flavobacterium;s__Flavobacterium sp017984835	topological placement and ANI have congruent species assignments	N/A
2019_TBCBL-01_bin.29.purify*	2019_TBCBL-01	7010_4	Wetland	Tibet	312	15282	2833114	0.67004	89.06	2.32	87.5	0	0	0	56	77.46	Medium	d__Bacteria;p__Pseudomonadota;c__Gammaproteobacteria;o__Burkholderiales;f__Burkholderiaceae_B;g__Malikia;s__	classification based on placement in class-level tree	Genome not assigned to closest species as it falls outside its pre-defined ANI radius
2019_TBCBL-01_bin.3.purify	2019_TBCBL-01	1970_2	Wetland	Tibet	334	5632	1548643	0.41976	70.83	5.45	77.78	0	0	0	12	43.58	Medium	d__Bacteria;p__Bacteroidota;c__Bacteroidia;o__Flavobacteriales;f__Crocinitomicaceae;g__UBA952;s__	classification based on placement in class-level tree	Genome not assigned to closest species as it falls outside its pre-defined ANI radius
2019_TBCBL-01_bin.30.purify*	2019_TBCBL-01	6736_2	Wetland	Tibet	917	2267	1939714	0.5388	70.81	6.71	53.33	1	1	0	19	37.26	Medium	d__Bacteria;p__Pseudomonadota;c__Gammaproteobacteria;o__Burkholderiales;f__Rhodocyclaceae;g__Fluviibacter;s__	classification based on placement in class-level tree	N/A
2019_TBCBL-01_bin.31.purify*	2019_TBCBL-01	5601_0	Wetland	Tibet	77	62961	3233291	0.55878	97.43	0.23	50	1	1	1	39	96.28	High	d__Bacteria;p__Pseudomonadota;c__Alphaproteobacteria;o__Caulobacterales;f__TH1-2;g__Aquidulcibacter;s__	classification based on placement in class-level tree	Genome not assigned to closest species as it falls outside its pre-defined ANI radius
2019_TBCBL-01_bin.34.purify*	2019_TBCBL-01	3344_1	Wetland	Tibet	344	3378	1094681	0.50499	53.45	0	0	0	0	0	17	53.45	Medium	d__Bacteria;p__Pseudomonadota;c__Gammaproteobacteria;o__Burkholderiales;f__Burkholderiaceae;g__Polynucleobacter;s__	classification based on placement in class-level tree	Genome not assigned to closest species as it falls outside its pre-defined ANI radius
2019_TBCBL-01_bin.35.purify	2019_TBCBL-01	2857_1	Wetland	Tibet	151	7548	906925	0.51238	74.38	3.31	100	0	1	0	24	57.83	Medium	d__Bacteria;p__Actinomycetota;c__Actinomycetia;o__Actinomycetales;f__Microbacteriaceae;g__Rhodoluna;s__Rhodoluna sp024645105	topological placement and ANI have congruent species assignments	N/A
2019_TBCBL-01_bin.37.purify	2019_TBCBL-01	2306_1	Wetland	Tibet	426	7544	2484123	0.3897	70.69	6.9	100	0	1	0	30	36.19	Medium	d__Bacteria;p__Bacteroidota;c__Bacteroidia;o__Flavobacteriales;f__Flavobacteriaceae;g__Flavobacterium;s__Flavobacterium sp002786385	topological placement and ANI have congruent species assignments	N/A
2019_TBCBL-01_bin.39.purify*	2019_TBCBL-01	6991_1	Wetland	Tibet	394	13167	3525991	0.66461	78.69	6.88	39.29	1	0	0	30	44.29	Medium	d__Bacteria;p__Pseudomonadota;c__Gammaproteobacteria;o__Burkholderiales;f__Burkholderiaceae_B;g__Aquabacterium;s__	classification based on placement in class-level tree	Genome not assigned to closest species as it falls outside its pre-defined ANI radius
2019_TBCBL-01_bin.41.purify	2019_TBCBL-01	5281_1	Wetland	Tibet	390	6941	2016109	0.62817	87.58	1.96	66.67	0	0	0	40	77.78	Medium	d__Bacteria;p__Actinomycetota;c__Actinomycetia;o__Nanopelagicales;f__S36-B12;g__CAIKZY01;s__	classification based on placement in class-level tree	Genome not assigned to closest species as it falls outside its pre-defined ANI radius
2019_TBCBL-01_bin.44.purify*	2019_TBCBL-01	2883_1	Wetland	Tibet	211	8522	1311747	0.5403	86.2	5.12	58.33	0	1	0	41	60.6	Medium	d__Bacteria;p__Actinomycetota;c__Actinomycetia;o__Actinomycetales;f__Microbacteriaceae;g__Rhodoluna;s__	classification based on placement in class-level tree	Genome not assigned to closest species as it falls outside its pre-defined ANI radius
2019_TBCBL-01_bin.52.purify	2019_TBCBL-01	870_1	Wetland	Tibet	116	77444	3228453	0.38347	96.85	0.9	0	1	1	1	29	92.35	High	d__Bacteria;p__Bdellovibrionota;c__Bdellovibrionia;o__Bdellovibrionales;f__Bdellovibrionaceae;g__Pseudobdellovibrio;s__	classification based on placement in class-level tree	Genome not assigned to closest species as it falls outside its pre-defined ANI radius
2019_TBCBL-01_bin.53.purify*	2019_TBCBL-01	1568_1	Wetland	Tibet	217	14237	2175661	0.43088	82.42	1.16	0	1	0	1	36	76.62	Medium	d__Bacteria;p__Bacteroidota;c__Bacteroidia;o__NS11-12g;f__UBA955;g__UBA955;s__	classification based on placement in class-level tree	Genome not assigned to closest species as it falls outside its pre-defined ANI radius
2019_TBCBL-01_bin.55.purify*	2019_TBCBL-01	2561_2	Wetland	Tibet	386	4100	1377098	0.40105	61.55	3.45	28.57	0	1	0	15	44.3	Medium	d__Bacteria;p__Bacteroidota;c__Bacteroidia;o__Chitinophagales;f__Chitinophagaceae;g__UBA1312;s__	classification based on placement in class-level tree	N/A
2019_TBCBL-01_bin.56.purify*	2019_TBCBL-01	1761_2	Wetland	Tibet	285	11324	2030307	0.4216	62.01	0	0	1	0	0	17	62.01	Medium	d__Bacteria;p__Bacteroidota;c__Bacteroidia;o__Cytophagales;f__Spirosomaceae;g__Aquirufa;s__	classification based on placement in class-level tree	Genome not assigned to closest species as it falls outside its pre-defined ANI radius
2019_TBCBL-01_bin.59.purify	2019_TBCBL-01	2469_1	Wetland	Tibet	79	60812	2065133	0.38182	83.83	0.74	100	1	0	1	27	80.13	Medium	d__Bacteria;p__Bacteroidota;c__Bacteroidia;o__Chitinophagales;f__Chitinophagaceae;g__Sediminibacterium;s__	classification based on placement in class-level tree	Genome not assigned to closest species as it falls outside its pre-defined ANI radius
2019_TBCBL-01_bin.6.purify*	2019_TBCBL-01	3484_1	Wetland	Tibet	303	6343	1551595	0.42032	93.03	5.93	83.33	0	0	0	32	63.38	Medium	d__Bacteria;p__Pseudomonadota;c__Gammaproteobacteria;o__Burkholderiales;f__Methylophilaceae;g__Methylopumilus_A;s__	classification based on placement in class-level tree	Genome not assigned to closest species as it falls outside its pre-defined ANI radius
2019_TBCBL-01_bin.7.purify*	2019_TBCBL-01	2924_1	Wetland	Tibet	189	7052	1044786	0.53108	57.89	1.75	100	0	1	0	29	49.14	Medium	d__Bacteria;p__Actinomycetota;c__Actinomycetia;o__Actinomycetales;f__Microbacteriaceae;g__Aquiluna;s__	classification based on placement in class-level tree	Genome not assigned to closest species as it falls outside its pre-defined ANI radius
2019_TBCBL-01_bin.8.purify*	2019_TBCBL-01	6739_1	Wetland	Tibet	313	5347	1413090	0.54221	63.79	9.48	85.71	1	0	0	21	16.39	Medium	d__Bacteria;p__Pseudomonadota;c__Gammaproteobacteria;o__Burkholderiales;f__Rhodocyclaceae;g__Fluviibacter;s__Fluviibacter sp903870055	topological placement and ANI have congruent species assignments	N/A
2019_TBCBL-01_bin.9.purify*	2019_TBCBL-01	862_0	Wetland	Tibet	130	56580	3273512	0.37774	89.19	1.8	0	0	0	0	27	80.19	Medium	d__Bacteria;p__Bdellovibrionota;c__Bdellovibrionia;o__Bdellovibrionales;f__Bdellovibrionaceae;g__Pseudobdellovibrio;s__	classification based on placement in class-level tree	N/A
2019_TBCBL-02_bin.1.purify	2019_TBCBL-02	1767_2	Wetland	Tibet	60	408541	3423902	0.38886	97.62	4.17	0	0	0	1	35	76.77	Medium	d__Bacteria;p__Bacteroidota;c__Bacteroidia;o__Cytophagales;f__Spirosomaceae;g__;s__	classification based on placement in class-level tree	N/A
2019_TBCBL-02_bin.11.purify*	2019_TBCBL-02	6943_1	Wetland	Tibet	603	4849	2474324	0.65462	80.4	5.58	76.19	2	0	2	29	52.5	Medium	d__Bacteria;p__Pseudomonadota;c__Gammaproteobacteria;o__Burkholderiales;f__Burkholderiaceae_B;g__BK-30;s__	classification based on placement in class-level tree	Genome not assigned to closest species as it falls outside its pre-defined ANI radius
2019_TBCBL-02_bin.13.purify*	2019_TBCBL-02	6899_0	Wetland	Tibet	246	13106	1726282	0.63924	53.34	6.16	28.57	0	1	0	23	22.54	Medium	d__Bacteria;p__Pseudomonadota;c__Gammaproteobacteria;o__Burkholderiales;f__Burkholderiaceae_B;g__BK-30;s__	classification based on placement in class-level tree	Genome not assigned to closest species as it falls outside its pre-defined ANI radius
2019_TBCBL-02_bin.15.purify	2019_TBCBL-02	2930_1	Wetland	Tibet	208	6467	1104519	0.54199	66.08	5.26	100	2	2	1	35	39.78	Medium	d__Bacteria;p__Actinomycetota;c__Actinomycetia;o__Actinomycetales;f__Microbacteriaceae;g__Aquiluna;s__	classification based on placement in class-level tree	N/A
2019_TBCBL-02_bin.16.purify	2019_TBCBL-02	6399_1	Wetland	Tibet	442	7250	2497666	0.58503	92.01	3.61	91.67	0	0	0	37	73.96	Medium	d__Bacteria;p__Pseudomonadota;c__Alphaproteobacteria;o__Sphingomonadales;f__Sphingomonadaceae;g__Sphingorhabdus_B;s__Sphingorhabdus_B sp021298455	topological placement and ANI have congruent species assignments	N/A
2019_TBCBL-02_bin.19.purify	2019_TBCBL-02	2472_2	Wetland	Tibet	512	3250	1542983	0.38463	56.71	1.72	100	0	0	0	8	48.11	Medium	d__Bacteria;p__Bacteroidota;c__Bacteroidia;o__Chitinophagales;f__Chitinophagaceae;g__Sediminibacterium;s__	classification based on placement in class-level tree	Genome not assigned to closest species as it falls outside its pre-defined ANI radius
2019_TBCBL-02_bin.20.purify	2019_TBCBL-02	6074_2	Wetland	Tibet	472	5416	2103281	0.59032	84.78	1.5	75	0	0	0	31	77.28	Medium	d__Bacteria;p__Pseudomonadota;c__Alphaproteobacteria;o__Rhodobacterales;f__Rhodobacteraceae;g__Cypionkella;s__	classification based on placement in class-level tree	Genome not assigned to closest species as it falls outside its pre-defined ANI radius
2019_TBCBL-02_bin.26.purify	2019_TBCBL-02	1748_1	Wetland	Tibet	190	18612	1996998	0.41386	79.11	3.13	75	2	0	1	23	63.46	Medium	d__Bacteria;p__Bacteroidota;c__Bacteroidia;o__Cytophagales;f__Spirosomaceae;g__Aquirufa;s__	classification based on placement in class-level tree	Genome not assigned to closest species as it falls outside its pre-defined ANI radius
2019_TBCBL-02_bin.27.purify*	2019_TBCBL-02	1758_3	Wetland	Tibet	493	3712	1669772	0.42569	60.58	3.23	84.62	0	0	0	12	44.43	Medium	d__Bacteria;p__Bacteroidota;c__Bacteroidia;o__Cytophagales;f__Spirosomaceae;g__Aquirufa;s__	classification based on placement in class-level tree	Genome not assigned to closest species as it falls outside its pre-defined ANI radius
2019_TBCBL-02_bin.28.purify	2019_TBCBL-02	2273_5	Wetland	Tibet	133	28181	2196692	0.32007	91.27	4.51	66.67	1	1	0	39	68.72	Medium	d__Bacteria;p__Bacteroidota;c__Bacteroidia;o__Flavobacteriales;f__Flavobacteriaceae;g__Flavobacterium;s__Flavobacterium sp004293165	topological placement and ANI have congruent species assignments	N/A
2019_TBCBL-02_bin.3.purify	2019_TBCBL-02	3413_2	Wetland	Tibet	531	6926	2786472	0.39271	90.59	7.78	64.81	3	0	0	49	51.69	Medium	d__Bacteria;p__Pseudomonadota;c__Gammaproteobacteria;o__Pseudomonadales;f__Moraxellaceae;g__Acinetobacter;s__Acinetobacter sp003987695	N/A	N/A
2019_TBCBL-02_bin.31.purify	2019_TBCBL-02	2857_1	Wetland	Tibet	234	3604	793354	0.51249	52.07	1.75	0	0	1	0	23	43.32	Medium	d__Bacteria;p__Actinomycetota;c__Actinomycetia;o__Actinomycetales;f__Microbacteriaceae;g__Rhodoluna;s__Rhodoluna sp024645105	topological placement and ANI have congruent species assignments	N/A
2019_TBCBL-02_bin.33.purify*	2019_TBCBL-02	2624_2	Wetland	Tibet	434	12748	3670797	0.39042	85.96	0	0	2	0	0	53	85.96	Medium	d__Bacteria;p__Bacteroidota;c__Bacteroidia;o__Chitinophagales;f__Saprospiraceae;g__JAAFIM01;s__JAAFIM01 sp013297745	topological placement and ANI have congruent species assignments	N/A
2019_TBCBL-02_bin.34.purify	2019_TBCBL-02	2306_1	Wetland	Tibet	416	6891	2181333	0.38882	78.63	3	92.31	2	1	0	20	63.63	Medium	d__Bacteria;p__Bacteroidota;c__Bacteroidia;o__Flavobacteriales;f__Flavobacteriaceae;g__Flavobacterium;s__Flavobacterium sp002786385	topological placement and ANI have congruent species assignments	N/A
2019_TBCBL-02_bin.37.purify*	2019_TBCBL-02	1974_6	Wetland	Tibet	704	2331	1660908	0.453	53.45	7.76	83.33	0	1	0	18	14.65	Medium	d__Bacteria;p__Bacteroidota;c__Bacteroidia;o__Flavobacteriales;f__Crocinitomicaceae;g__UBA952;s__	classification based on placement in class-level tree	Genome not assigned to closest species as it falls outside its pre-defined ANI radius;Genome has more than 10.0% of markers with multiple hits
2019_TBCBL-02_bin.39.purify*	2019_TBCBL-02	6255_0	Wetland	Tibet	864	2973	2478005	0.64793	63.56	2.74	50	0	0	0	22	49.86	Medium	d__Bacteria;p__Pseudomonadota;c__Alphaproteobacteria;o__Rhodobacterales;f__Rhodobacteraceae;g__Gemmobacter_B;s__	classification based on placement in class-level tree	Genome not assigned to closest species as it falls outside its pre-defined ANI radius
2019_TBCBL-02_bin.4.purify*	2019_TBCBL-02	6598_0	Wetland	Tibet	900	2446	2198342	0.65621	66.99	6.68	71.43	0	0	0	34	33.59	Medium	d__Bacteria;p__Pseudomonadota;c__Alphaproteobacteria;o__Sphingomonadales;f__Sphingomonadaceae;g__Sandarakinorhabdus;s__	classification based on placement in class-level tree	Genome not assigned to closest species as it falls outside its pre-defined ANI radius
2019_TBCBL-02_bin.40.purify*	2019_TBCBL-02	3620_2	Wetland	Tibet	741	3145	2263918	0.46692	51.72	1.72	100	0	0	0	30	43.12	Medium	d__Bacteria;p__Pseudomonadota;c__Gammaproteobacteria;o__Enterobacterales_A;f__Alteromonadaceae;g__Pararheinheimera;s__Pararheinheimera tangshanensis	topological placement and ANI have congruent species assignments	N/A
2019_TBCBL-02_bin.41.purify*	2019_TBCBL-02	2172_0	Wetland	Tibet	1152	4904	4933911	0.48669	74.12	1.4	50	0	0	0	29	67.12	Medium	d__Bacteria;p__Bacteroidota;c__Bacteroidia;o__Chitinophagales;f__Saprospiraceae;g__M3007;s__	classification based on placement in class-level tree	Genome not assigned to closest species as it falls outside its pre-defined ANI radius
2019_TBCBL-02_bin.43.purify*	2019_TBCBL-02	6268_3	Wetland	Tibet	1021	2656	2675408	0.64184	63	5.19	62.5	0	0	0	28	37.05	Medium	d__Bacteria;p__Pseudomonadota;c__Alphaproteobacteria;o__Rhodobacterales;f__Rhodobacteraceae;g__Gemmobacter_B;s__	classification based on placement in class-level tree	Genome not assigned to closest species as it falls outside its pre-defined ANI radius
2019_TBCBL-02_bin.44.purify	2019_TBCBL-02	2012_2	Wetland	Tibet	126	37600	2308982	0.36828	95.41	1.08	50	1	0	1	25	90.01	Medium	d__Bacteria;p__Bacteroidota;c__Bacteroidia;o__Flavobacteriales;f__Crocinitomicaceae;g__Fluviicola;s__	classification based on placement in class-level tree	Genome not assigned to closest species as it falls outside its pre-defined ANI radius
2019_TBCBL-02_bin.45.purify*	2019_TBCBL-02	3326_6	Wetland	Tibet	675	2314	1428809	0.44344	65.81	6.23	62.86	0	1	1	42	34.66	Medium	d__Bacteria;p__Pseudomonadota;c__Gammaproteobacteria;o__Burkholderiales;f__Burkholderiaceae;g__Polynucleobacter;s__	classification based on placement in class-level tree	Genome not assigned to closest species as it falls outside its pre-defined ANI radius
2019_TBCBL-02_bin.47.purify*	2019_TBCBL-02	2131_0	Wetland	Tibet	607	4753	2471570	0.50062	76.93	3.59	40	1	0	1	25	58.98	Medium	d__Bacteria;p__Bacteroidota;c__Bacteroidia;o__UBA7662;f__UBA7662;g__PNNG01;s__	classification based on placement in class-level tree	Genome not assigned to closest species as it falls outside its pre-defined ANI radius
2019_TBCBL-02_bin.48.purify*	2019_TBCBL-02	4525_1	Wetland	Tibet	1432	1943	2633838	0.55048	75.52	5.1	5.56	0	0	0	36	50.02	Medium	d__Bacteria;p__Verrucomicrobiota;c__Verrucomicrobiae;o__Verrucomicrobiales;f__Akkermansiaceae;g__UBA956;s__	classification based on placement in class-level tree	Genome not assigned to closest species as it falls outside its pre-defined ANI radius
2019_TBCBL-02_bin.5.purify*	2019_TBCBL-02	2244_2	Wetland	Tibet	134	25663	1992650	0.30559	65	2.59	50	0	0	0	36	52.05	Medium	d__Bacteria;p__Bacteroidota;c__Bacteroidia;o__Flavobacteriales;f__Flavobacteriaceae;g__Flavobacterium;s__	classification based on placement in class-level tree	Genome not assigned to closest species as it falls outside its pre-defined ANI radius
2019_TBCBL-02_bin.50.purify*	2019_TBCBL-02	712_0	Wetland	Tibet	668	6173	3084338	0.40116	94.12	4.96	85.71	1	3	2	32	69.32	High	d__Bacteria;p__Spirochaetota;c__Leptospirae;o__Leptospirales;f__Leptospiraceae;g__;s__	classification based on placement in class-level tree	N/A
2019_TBCBL-02_bin.51.purify*	2019_TBCBL-02	2600_0	Wetland	Tibet	29	265452	3449516	0.38192	99.05	0.95	0	0	0	0	35	94.3	Medium	d__Bacteria;p__Bacteroidota;c__Bacteroidia;o__NS11-12g;f__UKL13-3;g__B1;s__	classification based on placement in class-level tree	N/A
2019_TBCBL-02_bin.54.purify	2019_TBCBL-02	6736_1	Wetland	Tibet	271	5082	1198562	0.53937	73.51	2.03	80	0	0	0	29	63.36	Medium	d__Bacteria;p__Pseudomonadota;c__Gammaproteobacteria;o__Burkholderiales;f__Rhodocyclaceae;g__Fluviibacter;s__	classification based on placement in class-level tree	Genome not assigned to closest species as it falls outside its pre-defined ANI radius
2019_TBCBL-02_bin.57.purify	2019_TBCBL-02	2883_1	Wetland	Tibet	209	7658	1227301	0.53906	82.04	3.8	78.57	1	1	1	37	63.04	Medium	d__Bacteria;p__Actinomycetota;c__Actinomycetia;o__Actinomycetales;f__Microbacteriaceae;g__Rhodoluna;s__	classification based on placement in class-level tree	Genome not assigned to closest species as it falls outside its pre-defined ANI radius
2019_TBCBL-02_bin.60.purify	2019_TBCBL-02	6289_1	Wetland	Tibet	834	4452	3188533	0.6304	80.03	7.13	10	0	1	0	38	44.38	Medium	d__Bacteria;p__Pseudomonadota;c__Alphaproteobacteria;o__Rhodobacterales;f__Rhodobacteraceae;g__Tabrizicola_A;s__	classification based on placement in class-level tree	Genome not assigned to closest species as it falls outside its pre-defined ANI radius
2019_TBCBL-02_bin.62.purify*	2019_TBCBL-02	2055_0	Wetland	Tibet	219	9720	1569054	0.40148	51.77	1.08	0	1	0	1	14	46.37	Medium	d__Bacteria;p__Bacteroidota;c__Bacteroidia;o__Flavobacteriales;f__Crocinitomicaceae;g__M0103;s__	classification based on placement in class-level tree	N/A
2019_TBCBL-02_bin.64.purify*	2019_TBCBL-02	6269_0	Wetland	Tibet	448	9136	2888803	0.66633	82.05	2.84	38.1	0	0	0	30	67.85	Medium	d__Bacteria;p__Pseudomonadota;c__Alphaproteobacteria;o__Rhodobacterales;f__Rhodobacteraceae;g__Gemmobacter_B;s__	classification based on placement in class-level tree	N/A
2019_TBCBL-02_bin.65.purify*	2019_TBCBL-02	4109_0	Wetland	Tibet	732	4398	2798472	0.60878	73.4	3.79	15.79	0	0	0	24	54.45	Medium	d__Bacteria;p__Pseudomonadota;c__Alphaproteobacteria;o__Rhizobiales;f__Beijerinckiaceae;g__Bosea;s__	classification based on placement in class-level tree	N/A
2019_TBCBL-02_bin.66.purify*	2019_TBCBL-02	2446_1	Wetland	Tibet	341	8196	2052265	0.38402	81.8	5.09	84.62	0	1	1	15	56.35	Medium	d__Bacteria;p__Bacteroidota;c__Bacteroidia;o__Chitinophagales;f__Chitinophagaceae;g__SXYR01;s__	classification based on placement in class-level tree	Genome not assigned to closest species as it falls outside its pre-defined ANI radius
2019_TBCBL-02_bin.8.purify*	2019_TBCBL-02	4677_0	Wetland	Tibet	1045	4001	3697984	0.56332	66.38	5.17	50	1	0	0	31	40.53	Medium	d__Bacteria;p__Verrucomicrobiota;c__Verrucomicrobiae;o__Verrucomicrobiales;f__Verrucomicrobiaceae;g__Prosthecobacter;s__	classification based on placement in class-level tree	N/A
2019_TBCBL-02_bin.9.purify	2019_TBCBL-02	2581_1	Wetland	Tibet	618	6861	3254038	0.41373	84.67	3.82	88.89	2	0	0	30	65.57	Medium	d__Bacteria;p__Bacteroidota;c__Bacteroidia;o__Chitinophagales;f__Chitinophagaceae;g__Lacibacter;s__	classification based on placement in class-level tree	Genome not assigned to closest species as it falls outside its pre-defined ANI radius
2019_TBCBL-03_bin.10.purify*	2019_TBCBL-03	2328_1	Wetland	Tibet	83	65700	1711440	0.32383	66.61	6.74	16.67	0	0	0	29	32.91	Medium	d__Bacteria;p__Bacteroidota;c__Bacteroidia;o__Flavobacteriales;f__Flavobacteriaceae;g__Flavobacterium;s__	classification based on placement in class-level tree	Genome not assigned to closest species as it falls outside its pre-defined ANI radius
2019_TBCBL-03_bin.14.purify*	2019_TBCBL-03	7097_0	Wetland	Tibet	498	4479	1956077	0.58695	76.07	5.15	71.43	0	0	0	24	50.32	Medium	d__Bacteria;p__Pseudomonadota;c__Gammaproteobacteria;o__Burkholderiales;f__Burkholderiaceae_B;g__Limnohabitans_A;s__	classification based on placement in class-level tree	Genome not assigned to closest species as it falls outside its pre-defined ANI radius
2019_TBCBL-03_bin.17.purify	2019_TBCBL-03	2469_1	Wetland	Tibet	157	34180	1934640	0.38136	80.58	0.74	100	0	1	1	31	76.88	Medium	d__Bacteria;p__Bacteroidota;c__Bacteroidia;o__Chitinophagales;f__Chitinophagaceae;g__Sediminibacterium;s__	classification based on placement in class-level tree	Genome not assigned to closest species as it falls outside its pre-defined ANI radius
2019_TBCBL-03_bin.18.purify	2019_TBCBL-03	2885_1	Wetland	Tibet	195	8885	1230515	0.54511	80.62	2.73	66.67	1	1	1	37	66.97	Medium	d__Bacteria;p__Actinomycetota;c__Actinomycetia;o__Actinomycetales;f__Microbacteriaceae;g__Rhodoluna;s__	classification based on placement in class-level tree	Genome not assigned to closest species as it falls outside its pre-defined ANI radius
2019_TBCBL-03_bin.19.purify	2019_TBCBL-03	4552_4	Wetland	Tibet	465	7047	2527796	0.66142	95.95	4.64	90.91	1	0	1	43	72.75	Medium	d__Bacteria;p__Verrucomicrobiota;c__Verrucomicrobiae;o__Opitutales;f__UBA953;g__UBA953;s__	classification based on placement in class-level tree	Genome not assigned to closest species as it falls outside its pre-defined ANI radius
2019_TBCBL-03_bin.2.purify*	2019_TBCBL-03	2748_2	Wetland	Tibet	847	3380	2658742	0.41846	71.41	2.26	84.62	0	0	0	29	60.11	Medium	d__Bacteria;p__Cyanobacteriota;c__Cyanobacteriia;o__Cyanobacteriales;f__Microcystaceae_B;g__Snowella;s__Snowella sp003249095	topological placement and ANI have congruent species assignments	N/A
2019_TBCBL-03_bin.21.purify*	2019_TBCBL-03	6651_2	Wetland	Tibet	377	6870	1973881	0.54512	81.64	4.9	92.59	1	0	1	37	57.14	Medium	d__Bacteria;p__Pseudomonadota;c__Alphaproteobacteria;o__Sphingomonadales;f__Sphingomonadaceae;g__Sphingorhabdus_B;s__	classification based on placement in class-level tree	Genome not assigned to closest species as it falls outside its pre-defined ANI radius
2019_TBCBL-03_bin.22.purify	2019_TBCBL-03	1745_1	Wetland	Tibet	343	8412	1982817	0.40783	58.62	5.17	33.33	0	0	0	19	32.77	Medium	d__Bacteria;p__Bacteroidota;c__Bacteroidia;o__Cytophagales;f__Spirosomaceae;g__Aquirufa;s__	classification based on placement in class-level tree	Genome not assigned to closest species as it falls outside its pre-defined ANI radius
2019_TBCBL-03_bin.23.purify*	2019_TBCBL-03	56_3	Wetland	Tibet	137	5837	645265	0.33872	67.24	0.57	100	0	0	0	36	64.39	Medium	d__Bacteria;p__Patescibacteria;c__Paceibacteria;o__SW-4-49-11;f__SW-4-49-11;g__CALRBF01;s__	classification based on placement in class-level tree	Genome not assigned to closest species as it falls outside its pre-defined ANI radius
2019_TBCBL-03_bin.25.purify*	2019_TBCBL-03	1967_1	Wetland	Tibet	52	163263	2770536	0.3817	97.84	1.35	0	0	0	0	30	91.09	Medium	d__Bacteria;p__Bacteroidota;c__Bacteroidia;o__Flavobacteriales;f__Crocinitomicaceae;g__UBA952;s__	classification based on placement in class-level tree	Genome not assigned to closest species as it falls outside its pre-defined ANI radius
2019_TBCBL-03_bin.27.purify	2019_TBCBL-03	3104_1	Wetland	Tibet	141	12388	1049537	0.49511	71.72	1.72	100	1	1	1	25	63.12	Medium	d__Bacteria;p__Actinomycetota;c__Actinomycetia;o__Nanopelagicales;f__Nanopelagicaceae;g__Planktophila;s__	classification based on placement in class-level tree	Genome not assigned to closest species as it falls outside its pre-defined ANI radius
2019_TBCBL-03_bin.28.purify	2019_TBCBL-03	2483_2	Wetland	Tibet	346	5937	1693130	0.3639	80.6	3.97	66.67	1	0	0	20	60.75	Medium	d__Bacteria;p__Bacteroidota;c__Bacteroidia;o__Chitinophagales;f__Chitinophagaceae;g__Sediminibacterium;s__	classification based on placement in class-level tree	Genome not assigned to closest species as it falls outside its pre-defined ANI radius
2019_TBCBL-03_bin.29.purify*	2019_TBCBL-03	7221_1	Wetland	Tibet	329	10180	2276827	0.55002	85.51	6.95	55.17	1	0	1	26	50.76	Medium	d__Bacteria;p__Pseudomonadota;c__Gammaproteobacteria;o__Burkholderiales;f__Burkholderiaceae_B;g__Limnohabitans;s__	classification based on placement in class-level tree	Genome not assigned to closest species as it falls outside its pre-defined ANI radius
2019_TBCBL-03_bin.3.purify*	2019_TBCBL-03	7098_1	Wetland	Tibet	357	8224	2143985	0.59912	86.28	3.65	78.57	0	0	0	31	68.03	Medium	d__Bacteria;p__Pseudomonadota;c__Gammaproteobacteria;o__Burkholderiales;f__Burkholderiaceae_B;g__Limnohabitans_A;s__	classification based on placement in class-level tree	Genome not assigned to closest species as it falls outside its pre-defined ANI radius
2019_TBCBL-03_bin.31.purify*	2019_TBCBL-03	2446_2	Wetland	Tibet	560	2509	1392635	0.3852	54.99	2	57.14	0	0	0	16	44.99	Medium	d__Bacteria;p__Bacteroidota;c__Bacteroidia;o__Chitinophagales;f__Chitinophagaceae;g__SXYR01;s__	classification based on placement in class-level tree	Genome not assigned to closest species as it falls outside its pre-defined ANI radius
2019_TBCBL-03_bin.33.purify	2019_TBCBL-03	4232_1	Wetland	Tibet	669	4773	2763177	0.69005	83.56	1.68	22.22	0	0	0	33	75.16	Medium	d__Bacteria;p__Cyanobacteriota;c__Cyanobacteriia;o__PCC-6307;f__Cyanobiaceae;g__Cyanobium;s__	classification based on placement in class-level tree	Genome not assigned to closest species as it falls outside its pre-defined ANI radius
2019_TBCBL-03_bin.35.purify	2019_TBCBL-03	2013_1	Wetland	Tibet	57	149527	2511349	0.36768	97.57	0.54	0	2	0	0	30	94.87	Medium	d__Bacteria;p__Bacteroidota;c__Bacteroidia;o__Flavobacteriales;f__Crocinitomicaceae;g__Fluviicola;s__	classification based on placement in class-level tree	Genome not assigned to closest species as it falls outside its pre-defined ANI radius
2019_TBCBL-03_bin.37.purify	2019_TBCBL-03	3464_1	Wetland	Tibet	440	5335	2036399	0.55476	74	3.95	84.62	0	0	0	25	54.25	Medium	d__Bacteria;p__Pseudomonadota;c__Gammaproteobacteria;o__Burkholderiales;f__Burkholderiaceae;g__SYFN01;s__	classification based on placement in class-level tree	Genome not assigned to closest species as it falls outside its pre-defined ANI radius
2019_TBCBL-03_bin.38.purify	2019_TBCBL-03	6217_1	Wetland	Tibet	289	18503	3369055	0.64829	89.25	1.23	33.33	0	0	0	37	83.1	Medium	d__Bacteria;p__Pseudomonadota;c__Alphaproteobacteria;o__Rhodobacterales;f__Rhodobacteraceae;g__Rhodobacter_F;s__	classification based on placement in class-level tree	Genome not assigned to closest species as it falls outside its pre-defined ANI radius
2019_TBCBL-03_bin.39.purify	2019_TBCBL-03	1795_1	Wetland	Tibet	556	4282	2168727	0.459	72.2	3.51	69.23	0	0	0	17	54.65	Medium	d__Bacteria;p__Bacteroidota;c__Bacteroidia;o__Cytophagales;f__Cyclobacteriaceae;g__Algoriphagus;s__	classification based on placement in class-level tree	Genome not assigned to closest species as it falls outside its pre-defined ANI radius
2019_TBCBL-03_bin.41.purify*	2019_TBCBL-03	5518_0	Wetland	Tibet	66	44286	1354812	0.58804	91.43	0.1	100	1	1	1	44	90.93	High	d__Bacteria;p__Actinomycetota;c__Actinomycetia;o__Actinomycetales;f__Microbacteriaceae;g__MWH-TA3;s__	classification based on placement in class-level tree	Genome not assigned to closest species as it falls outside its pre-defined ANI radius
2019_TBCBL-03_bin.42.purify*	2019_TBCBL-03	1729_1	Wetland	Tibet	781	6117	3868741	0.36299	79.87	4.34	26.32	0	0	0	19	58.17	Medium	d__Bacteria;p__Bacteroidota;c__Bacteroidia;o__Cytophagales;f__Spirosomaceae;g__Arcicella;s__	classification based on placement in class-level tree	Genome not assigned to closest species as it falls outside its pre-defined ANI radius
2019_TBCBL-03_bin.43.purify*	2019_TBCBL-03	3484_2	Wetland	Tibet	286	6907	1557553	0.41719	85.17	5.75	90.48	0	0	0	36	56.42	Medium	d__Bacteria;p__Pseudomonadota;c__Gammaproteobacteria;o__Burkholderiales;f__Methylophilaceae;g__Methylopumilus_A;s__	classification based on placement in class-level tree	Genome not assigned to closest species as it falls outside its pre-defined ANI radius
2019_TBCBL-03_bin.44.purify*	2019_TBCBL-03	1037_1	Wetland	Tibet	661	5432	3108491	0.47598	73.1	1.23	66.67	0	0	0	27	66.95	Medium	d__Bacteria;p__Bacteroidota;c__Bacteroidia;o__Chitinophagales;f__Chitinophagaceae;g__SXYR01;s__	classification based on placement in class-level tree	Genome not assigned to closest species as it falls outside its pre-defined ANI radius
2019_TBCBL-03_bin.48.purify	2019_TBCBL-03	6583_1	Wetland	Tibet	633	3991	2287347	0.65373	69.12	1.75	40	1	1	1	27	60.37	Medium	d__Bacteria;p__Pseudomonadota;c__Alphaproteobacteria;o__Sphingomonadales;f__Sphingomonadaceae;g__Polymorphobacter;s__	classification based on placement in class-level tree	Genome not assigned to closest species as it falls outside its pre-defined ANI radius
2019_TBCBL-03_bin.49.purify	2019_TBCBL-03	1748_1	Wetland	Tibet	272	8197	1706550	0.41224	65.52	0	0	0	0	0	26	65.52	Medium	d__Bacteria;p__Bacteroidota;c__Bacteroidia;o__Cytophagales;f__Spirosomaceae;g__Aquirufa;s__	classification based on placement in class-level tree	Genome not assigned to closest species as it falls outside its pre-defined ANI radius
2019_TBCBL-03_bin.5.purify*	2019_TBCBL-03	2472_3	Wetland	Tibet	132	29853	2126278	0.38267	70.17	0	0	0	0	0	30	70.17	Medium	d__Bacteria;p__Bacteroidota;c__Bacteroidia;o__Chitinophagales;f__Chitinophagaceae;g__Sediminibacterium;s__	classification based on placement in class-level tree	Genome not assigned to closest species as it falls outside its pre-defined ANI radius
2019_TBCBL-03_bin.54.purify	2019_TBCBL-03	6272_1	Wetland	Tibet	243	24417	3445562	0.65783	94.33	1.89	31.25	0	0	0	43	84.88	Medium	d__Bacteria;p__Pseudomonadota;c__Alphaproteobacteria;o__Rhodobacterales;f__Rhodobacteraceae;g__Tabrizicola;s__	classification based on placement in class-level tree	Genome not assigned to closest species as it falls outside its pre-defined ANI radius
2019_TBCBL-03_bin.55.purify*	2019_TBCBL-03	2581_2	Wetland	Tibet	662	5107	2937707	0.41648	81.6	1.48	25	0	1	0	23	74.2	Medium	d__Bacteria;p__Bacteroidota;c__Bacteroidia;o__Chitinophagales;f__Chitinophagaceae;g__Lacibacter;s__	classification based on placement in class-level tree	Genome not assigned to closest species as it falls outside its pre-defined ANI radius
2019_TBCBL-03_bin.56.purify*	2019_TBCBL-03	5596_9	Wetland	Tibet	626	2831	1698719	0.55946	53.59	1.14	40	0	0	0	11	47.89	Medium	d__Bacteria;p__Pseudomonadota;c__Alphaproteobacteria;o__Caulobacterales;f__TH1-2;g__Aquidulcibacter;s__	classification based on placement in class-level tree	Genome not assigned to closest species as it falls outside its pre-defined ANI radius
2019_TBCBL-03_bin.58.purify*	2019_TBCBL-03	1763_1	Wetland	Tibet	187	19490	2220265	0.42373	80.72	1.21	75	3	0	0	26	74.67	Medium	d__Bacteria;p__Bacteroidota;c__Bacteroidia;o__Cytophagales;f__Spirosomaceae;g__Aquirufa;s__	classification based on placement in class-level tree	Genome not assigned to closest species as it falls outside its pre-defined ANI radius
2019_TBCBL-03_bin.6.purify	2019_TBCBL-03	1970_1	Wetland	Tibet	387	11123	2466077	0.41346	95.95	4.18	90	1	1	0	41	75.05	Medium	d__Bacteria;p__Bacteroidota;c__Bacteroidia;o__Flavobacteriales;f__Crocinitomicaceae;g__UBA952;s__	classification based on placement in class-level tree	Genome not assigned to closest species as it falls outside its pre-defined ANI radius
2019_TBCBL-03_bin.7.purify	2019_TBCBL-03	3132_1	Wetland	Tibet	109	9278	809288	0.4788	65.52	0	0	1	1	1	18	65.52	Medium	d__Bacteria;p__Actinomycetota;c__Actinomycetia;o__Nanopelagicales;f__Nanopelagicaceae;g__Planktophila;s__	classification based on placement in class-level tree	Genome not assigned to closest species as it falls outside its pre-defined ANI radius
2019_TBCBL-04_bin.1.purify	2019_TBCBL-04	2013_1	Wetland	Tibet	164	23565	2479336	0.36903	92.78	0	0	0	0	0	24	92.78	Medium	d__Bacteria;p__Bacteroidota;c__Bacteroidia;o__Flavobacteriales;f__Crocinitomicaceae;g__Fluviicola;s__	classification based on placement in class-level tree	Genome not assigned to closest species as it falls outside its pre-defined ANI radius
2019_TBCBL-04_bin.10.purify*	2019_TBCBL-04	4110_0	Wetland	Tibet	1083	3264	3311895	0.63205	59.42	4.8	7.14	1	0	0	23	35.42	Medium	d__Bacteria;p__Verrucomicrobiota;c__Verrucomicrobiae;o__Opitutales;f__Opitutaceae;g__;s__	classification based on placement in class-level tree	N/A
2019_TBCBL-04_bin.11.purify*	2019_TBCBL-04	4910_1	Wetland	Tibet	1349	2519	3385948	0.63112	56.64	6.54	12.5	0	0	0	24	23.94	Medium	d__Bacteria;p__Verrucomicrobiota;c__Verrucomicrobiae;o__Verrucomicrobiales;f__DEV007;g__Arctic95D-9;s__	classification based on placement in class-level tree	Genome not assigned to closest species as it falls outside its pre-defined ANI radius
2019_TBCBL-04_bin.12.purify	2019_TBCBL-04	4766_1	Wetland	Tibet	441	8620	2800243	0.59496	88.84	2.97	0	1	0	1	31	73.99	Medium	d__Bacteria;p__Verrucomicrobiota;c__Verrucomicrobiae;o__Chthoniobacterales;f__JAATET01;g__;s__	classification based on placement in class-level tree	N/A
2019_TBCBL-04_bin.13.purify*	2019_TBCBL-04	322_0	Wetland	Tibet	13	106208	699454	0.41492	57.16	0	0	0	1	1	34	57.16	Medium	d__Bacteria;p__Patescibacteria;c__Paceibacteria;o__UBA9983_A;f__UBA5272;g__;s__	classification based on placement in class-level tree	N/A
2019_TBCBL-04_bin.14.purify*	2019_TBCBL-04	6583_1	Wetland	Tibet	651	5289	2862330	0.65241	80.69	2.02	12.5	0	1	0	32	70.59	Medium	d__Bacteria;p__Pseudomonadota;c__Alphaproteobacteria;o__Sphingomonadales;f__Sphingomonadaceae;g__Polymorphobacter;s__	classification based on placement in class-level tree	Genome not assigned to closest species as it falls outside its pre-defined ANI radius
2019_TBCBL-04_bin.15.purify*	2019_TBCBL-04	1037_4	Wetland	Tibet	1882	1809	3322184	0.48049	67.68	8.59	16.67	0	1	1	15	24.73	Medium	d__Bacteria;p__Bacteroidota;c__Bacteroidia;o__Chitinophagales;f__Chitinophagaceae;g__SXYR01;s__	classification based on placement in class-level tree	N/A
2019_TBCBL-04_bin.16.purify*	2019_TBCBL-04	879_0	Wetland	Tibet	384	6798	2078803	0.36242	86.6	1.8	0	1	0	0	22	77.6	Medium	d__Bacteria;p__Bdellovibrionota;c__Bdellovibrionia;o__Bdellovibrionales;f__Bdellovibrionaceae;g__Pseudobdellovibrio;s__	classification based on placement in class-level tree	N/A
2019_TBCBL-04_bin.18.purify*	2019_TBCBL-04	2748_3	Wetland	Tibet	1032	3206	3123317	0.41893	76.02	5.83	66.67	0	0	0	29	46.87	Medium	d__Bacteria;p__Cyanobacteriota;c__Cyanobacteriia;o__Cyanobacteriales;f__Microcystaceae_B;g__Snowella;s__Snowella sp003249095	topological placement and ANI have congruent species assignments	N/A
2019_TBCBL-04_bin.2.purify	2019_TBCBL-04	172_1	Wetland	Tibet	70	10249	588089	0.40731	78.58	1.88	0	1	0	2	28	69.18	Medium	d__Bacteria;p__Patescibacteria;c__Paceibacteria;o__UBA9983_A;f__UBA9973;g__;s__	classification based on placement in class-level tree	N/A
2019_TBCBL-04_bin.20.purify	2019_TBCBL-04	1597_1	Wetland	Tibet	423	17870	4705388	0.44868	96.55	1.78	100	0	1	0	41	87.65	Medium	d__Bacteria;p__Bacteroidota;c__Bacteroidia;o__Chitinophagales;f__Chitinophagaceae;g__Phnomibacter;s__	classification based on placement in class-level tree	N/A
2019_TBCBL-04_bin.21.purify*	2019_TBCBL-04	1179_0	Wetland	Tibet	212	28733	3558531	0.63388	95.97	1.34	100	1	1	1	44	89.27	High	d__Bacteria;p__Bacteroidota;c__Bacteroidia;o__Flavobacteriales;f__PHOS-HE28;g__PHOS-HE28;s__	classification based on placement in class-level tree	Genome not assigned to closest species as it falls outside its pre-defined ANI radius
2019_TBCBL-04_bin.22.purify*	2019_TBCBL-04	6272_1	Wetland	Tibet	211	27044	3419898	0.65867	93.34	2.91	60.71	0	1	0	38	78.79	Medium	d__Bacteria;p__Pseudomonadota;c__Alphaproteobacteria;o__Rhodobacterales;f__Rhodobacteraceae;g__Tabrizicola;s__	classification based on placement in class-level tree	Genome not assigned to closest species as it falls outside its pre-defined ANI radius
2019_TBCBL-04_bin.23.purify	2019_TBCBL-04	1804_1	Wetland	Tibet	170	90494	5128480	0.44876	99.85	0.53	75	3	1	0	38	97.2	Medium	d__Bacteria;p__Bacteroidota;c__Bacteroidia;o__Cytophagales;f__Cyclobacteriaceae;g__Algoriphagus;s__	classification based on placement in class-level tree	N/A
2019_TBCBL-04_bin.25.purify	2019_TBCBL-04	3345_2	Wetland	Tibet	428	4298	1597623	0.50138	52.07	5.17	66.67	0	0	0	28	26.22	Medium	d__Bacteria;p__Pseudomonadota;c__Gammaproteobacteria;o__Burkholderiales;f__Burkholderiaceae;g__Polynucleobacter;s__	classification based on placement in class-level tree	Genome not assigned to closest species as it falls outside its pre-defined ANI radius
2019_TBCBL-04_bin.28.purify*	2019_TBCBL-04	1034_1	Wetland	Tibet	474	25731	7923463	0.47099	96.72	1.84	14.29	2	0	2	43	87.52	Medium	d__Bacteria;p__Bacteroidota;c__Bacteroidia;o__Chitinophagales;f__Saprospiraceae;g__Haliscomenobacter;s__	classification based on placement in class-level tree	Genome not assigned to closest species as it falls outside its pre-defined ANI radius
2019_TBCBL-04_bin.29.purify*	2019_TBCBL-04	1870_1	Wetland	Tibet	141	45363	3994790	0.41845	97.17	3.75	20	2	0	0	55	78.42	Medium	d__Bacteria;p__Bacteroidota;c__Bacteroidia;o__Cytophagales;f__Cyclobacteriaceae;g__ELB16-189;s__	classification based on placement in class-level tree	N/A
2019_TBCBL-04_bin.3.purify*	2019_TBCBL-04	4104_0	Wetland	Tibet	558	19699	5959322	0.60831	93.54	2.38	75	0	2	1	46	81.64	Medium	d__Bacteria;p__Verrucomicrobiota;c__Verrucomicrobiae;o__Verrucomicrobiales;f__DEV007;g__V1-115;s__	classification based on placement in class-level tree	Genome not assigned to closest species as it falls outside its pre-defined ANI radius
2019_TBCBL-04_bin.35.purify*	2019_TBCBL-04	317_0	Wetland	Tibet	53	31392	1007123	0.35704	74.84	0	0	0	0	0	37	74.84	Medium	d__Bacteria;p__Patescibacteria;c__JAEDAM01;o__Absconditabacterales;f__Absconditicoccaceae;g__;s__	classification based on placement in class-level tree	N/A
2019_TBCBL-04_bin.36.purify*	2019_TBCBL-04	3851_4	Wetland	Tibet	1318	3355	4059833	0.51566	64.95	2.42	25	0	0	0	27	52.85	Medium	d__Bacteria;p__Planctomycetota;c__Planctomycetia;o__Pirellulales;f__Pirellulaceae;g__Pirellula_B;s__	classification based on placement in class-level tree	Genome not assigned to closest species as it falls outside its pre-defined ANI radius
2019_TBCBL-04_bin.37.purify	2019_TBCBL-04	3132_1	Wetland	Tibet	104	17399	1178458	0.47663	81.42	0.6	50	0	1	0	32	78.42	Medium	d__Bacteria;p__Actinomycetota;c__Actinomycetia;o__Nanopelagicales;f__Nanopelagicaceae;g__Planktophila;s__	classification based on placement in class-level tree	Genome not assigned to closest species as it falls outside its pre-defined ANI radius
2019_TBCBL-04_bin.38.purify*	2019_TBCBL-04	1970_3	Wetland	Tibet	328	5196	1390509	0.42356	67.6	2.97	50	1	0	0	14	52.75	Medium	d__Bacteria;p__Bacteroidota;c__Bacteroidia;o__Flavobacteriales;f__Crocinitomicaceae;g__UBA952;s__	classification based on placement in class-level tree	Genome not assigned to closest species as it falls outside its pre-defined ANI radius
2019_TBCBL-04_bin.4.purify	2019_TBCBL-04	1748_1	Wetland	Tibet	272	11180	2092010	0.41698	82.21	2.3	20	1	2	0	22	70.71	Medium	d__Bacteria;p__Bacteroidota;c__Bacteroidia;o__Cytophagales;f__Spirosomaceae;g__Aquirufa;s__	classification based on placement in class-level tree	Genome not assigned to closest species as it falls outside its pre-defined ANI radius
2019_TBCBL-04_bin.40.purify*	2019_TBCBL-04	1031_0	Wetland	Tibet	802	3535	2627214	0.4474	67.17	2.44	0	1	0	1	19	54.97	Medium	d__Bacteria;p__Bacteroidota;c__Bacteroidia;o__Cytophagales;f__Catalimonadaceae;g__;s__	classification based on placement in class-level tree	N/A
2019_TBCBL-04_bin.43.purify*	2019_TBCBL-04	1729_4	Wetland	Tibet	1318	3152	3905799	0.35623	74.43	4.17	73.68	0	1	0	29	53.58	Medium	d__Bacteria;p__Bacteroidota;c__Bacteroidia;o__Cytophagales;f__Spirosomaceae;g__Arcicella;s__	classification based on placement in class-level tree	Genome not assigned to closest species as it falls outside its pre-defined ANI radius
2019_TBCBL-04_bin.45.purify*	2019_TBCBL-04	2103_0	Wetland	Tibet	497	3264	1502364	0.41571	54.13	2.46	0	0	0	0	7	41.83	Medium	d__Bacteria;p__Bacteroidota;c__Bacteroidia;o__AKYH767;f__B-17BO;g__UBA2475;s__	classification based on placement in class-level tree	Genome not assigned to closest species as it falls outside its pre-defined ANI radius
2019_TBCBL-04_bin.46.purify*	2019_TBCBL-04	5596_10	Wetland	Tibet	746	2611	1944409	0.56001	67.01	0	0	0	0	0	22	67.01	Medium	d__Bacteria;p__Pseudomonadota;c__Alphaproteobacteria;o__Caulobacterales;f__TH1-2;g__Aquidulcibacter;s__	classification based on placement in class-level tree	Genome not assigned to closest species as it falls outside its pre-defined ANI radius
2019_TBCBL-04_bin.48.purify*	2019_TBCBL-04	1442_2	Wetland	Tibet	447	10165	3255689	0.40563	80.66	4.92	66.67	0	0	0	33	56.06	Medium	d__Bacteria;p__Bacteroidota;c__Bacteroidia;o__M30B66;f__M30B66;g__CAMCXT01;s__	classification based on placement in class-level tree	Genome not assigned to closest species as it falls outside its pre-defined ANI radius
2019_TBCBL-04_bin.5.purify*	2019_TBCBL-04	6651_1	Wetland	Tibet	4	866314	2246162	0.54969	96.46	0	0	1	1	1	41	96.46	High	d__Bacteria;p__Pseudomonadota;c__Alphaproteobacteria;o__Sphingomonadales;f__Sphingomonadaceae;g__Sphingorhabdus_B;s__	classification based on placement in class-level tree	Genome not assigned to closest species as it falls outside its pre-defined ANI radius
2019_TBCBL-04_bin.50.purify	2019_TBCBL-04	2467_1	Wetland	Tibet	371	10825	3040666	0.32139	88.37	1.23	33.33	0	0	0	23	82.22	Medium	d__Bacteria;p__Bacteroidota;c__Bacteroidia;o__Chitinophagales;f__Chitinophagaceae;g__JAAFHG01;s__	classification based on placement in class-level tree	N/A
2019_TBCBL-04_bin.52.purify	2019_TBCBL-04	3413_2	Wetland	Tibet	497	4312	1834975	0.39299	70.08	3.17	33.33	1	1	0	31	54.23	Medium	d__Bacteria;p__Pseudomonadota;c__Gammaproteobacteria;o__Pseudomonadales;f__Moraxellaceae;g__Acinetobacter;s__Acinetobacter sp003987695	N/A	N/A
2019_TBCBL-04_bin.54.purify*	2019_TBCBL-04	2303_1	Wetland	Tibet	172	30289	2457904	0.33311	81.5	1.13	20	0	0	0	24	75.85	Medium	d__Bacteria;p__Bacteroidota;c__Bacteroidia;o__Flavobacteriales;f__Flavobacteriaceae;g__Flavobacterium;s__	classification based on placement in class-level tree	Genome not assigned to closest species as it falls outside its pre-defined ANI radius
2019_TBCBL-04_bin.6.purify*	2019_TBCBL-04	7054_1	Wetland	Tibet	1081	4655	4189951	0.70314	84.22	8.05	90.32	1	0	0	51	43.97	Medium	d__Bacteria;p__Pseudomonadota;c__Gammaproteobacteria;o__Burkholderiales;f__Burkholderiaceae_B;g__Rubrivivax;s__	classification based on placement in class-level tree	Genome not assigned to closest species as it falls outside its pre-defined ANI radius
2019_TBCBL-04_bin.65.purify*	2019_TBCBL-04	4232_1	Wetland	Tibet	80	77771	3691613	0.67212	99.46	0.95	0	2	1	1	42	94.71	High	d__Bacteria;p__Cyanobacteriota;c__Cyanobacteriia;o__PCC-6307;f__Cyanobiaceae;g__Cyanobium;s__	classification based on placement in class-level tree	Genome not assigned to closest species as it falls outside its pre-defined ANI radius
2019_TBCBL-04_bin.66.purify	2019_TBCBL-04	3326_1	Wetland	Tibet	360	3518	1157977	0.44736	65.03	4.6	75	0	1	0	19	42.03	Medium	d__Bacteria;p__Pseudomonadota;c__Gammaproteobacteria;o__Burkholderiales;f__Burkholderiaceae;g__Polynucleobacter;s__	classification based on placement in class-level tree	Genome not assigned to closest species as it falls outside its pre-defined ANI radius
2019_TBCBL-04_bin.67.purify	2019_TBCBL-04	5370_8	Wetland	Tibet	767	12967	6795450	0.67671	86.97	1.96	0	0	0	0	55	77.17	Medium	d__Bacteria;p__Myxococcota;c__Bradymonadia;o__Bradymonadales;f__Bradymonadaceae;g__;s__	classification based on placement in class-level tree	N/A
2019_TBCBL-04_bin.68.purify*	2019_TBCBL-04	1696_3	Wetland	Tibet	1231	2889	3423802	0.45761	50.63	0	0	1	0	1	3	50.63	Medium	d__Bacteria;p__Bacteroidota;c__Bacteroidia;o__Cytophagales;f__Spirosomaceae;g__Runella;s__	classification based on placement in class-level tree	Genome not assigned to closest species as it falls outside its pre-defined ANI radius
2019_TBCBL-04_bin.69.purify	2019_TBCBL-04	3185_2	Wetland	Tibet	253	23941	3204622	0.42062	83.17	2.74	37.5	0	1	0	25	69.47	Medium	d__Bacteria;p__Bacteroidota;c__Bacteroidia;o__Flavobacteriales;f__UA16;g__JADLBA01;s__	classification based on placement in class-level tree	N/A
2019_TBCBL-04_bin.71.purify	2019_TBCBL-04	2469_1	Wetland	Tibet	113	47358	2194577	0.38094	91.21	1.48	66.67	0	1	1	31	83.81	Medium	d__Bacteria;p__Bacteroidota;c__Bacteroidia;o__Chitinophagales;f__Chitinophagaceae;g__Sediminibacterium;s__	classification based on placement in class-level tree	Genome not assigned to closest species as it falls outside its pre-defined ANI radius
2019_TBCBL-04_bin.72.purify	2019_TBCBL-04	2624_2	Wetland	Tibet	673	7633	3648629	0.39054	85.64	3.38	75	3	0	0	60	68.74	Medium	d__Bacteria;p__Bacteroidota;c__Bacteroidia;o__Chitinophagales;f__Saprospiraceae;g__JAAFIM01;s__JAAFIM01 sp013297745	topological placement and ANI have congruent species assignments	N/A
2019_TBCBL-04_bin.73.purify	2019_TBCBL-04	3104_1	Wetland	Tibet	234	5197	1061695	0.49346	70.01	1.1	100	0	1	0	24	64.51	Medium	d__Bacteria;p__Actinomycetota;c__Actinomycetia;o__Nanopelagicales;f__Nanopelagicaceae;g__Planktophila;s__	classification based on placement in class-level tree	Genome not assigned to closest species as it falls outside its pre-defined ANI radius
2019_TBCBL-04_bin.74.purify	2019_TBCBL-04	2529_1	Wetland	Tibet	387	12053	3119941	0.41072	84.67	1.83	20	1	1	1	27	75.52	Medium	d__Bacteria;p__Bacteroidota;c__Bacteroidia;o__AKYH767;f__UBA4408;g__;s__	classification based on placement in class-level tree	N/A
2019_TBCBL-04_bin.75.purify*	2019_TBCBL-04	4669_0	Wetland	Tibet	703	8281	4145944	0.59815	87.09	3.74	71.43	1	1	1	38	68.39	Medium	d__Bacteria;p__Verrucomicrobiota;c__Verrucomicrobiae;o__Verrucomicrobiales;f__Verrucomicrobiaceae;g__JAGRPD01;s__	classification based on placement in class-level tree	N/A
2019_TBCBL-04_bin.76.purify*	2019_TBCBL-04	4470_0	Wetland	Tibet	755	2806	2024537	0.57266	56.72	2.27	0	0	0	0	24	45.37	Medium	d__Bacteria;p__Verrucomicrobiota;c__Verrucomicrobiae;o__Verrucomicrobiales;f__Akkermansiaceae;g__Luteolibacter;s__	classification based on placement in class-level tree	Genome not assigned to closest species as it falls outside its pre-defined ANI radius
2019_TBCBL-04_bin.78.purify*	2019_TBCBL-04	1337_0	Wetland	Tibet	434	17587	4810788	0.51372	96.53	0.5	100	1	0	0	39	94.03	Medium	d__Bacteria;p__Bacteroidota;c__Bacteroidia;o__Chitinophagales;f__Saprospiraceae;g__JAAFIM01;s__	classification based on placement in class-level tree	N/A
2019_TBCBL-04_bin.79.purify	2019_TBCBL-04	2885_1	Wetland	Tibet	174	12103	1299326	0.54552	83.82	0.88	100	1	1	1	38	79.42	Medium	d__Bacteria;p__Actinomycetota;c__Actinomycetia;o__Actinomycetales;f__Microbacteriaceae;g__Rhodoluna;s__	classification based on placement in class-level tree	Genome not assigned to closest species as it falls outside its pre-defined ANI radius
2019_TBCBL-04_bin.8.purify*	2019_TBCBL-04	4682_0	Wetland	Tibet	1339	2505	3358773	0.60126	53.32	8.54	29.41	0	0	0	24	10.62	Medium	d__Bacteria;p__Verrucomicrobiota;c__Verrucomicrobiae;o__Verrucomicrobiales;f__Verrucomicrobiaceae;g__Prosthecobacter;s__	classification based on placement in class-level tree	Genome not assigned to closest species as it falls outside its pre-defined ANI radius
2019_TBCBL-04_bin.80.purify*	2019_TBCBL-04	188_0	Wetland	Tibet	84	13794	637280	0.42751	70.9	1.72	100	1	2	1	26	62.3	Medium	d__Bacteria;p__Patescibacteria;c__Paceibacteria;o__UBA9983_A;f__;g__;s__	classification based on placement in class-level tree	N/A
2019_TBCBL-04_bin.81.purify*	2019_TBCBL-04	586_0	Wetland	Tibet	210	5495	994452	0.55381	74.38	0	0	0	1	1	34	74.38	Medium	d__Bacteria;p__Pseudomonadota;c__Alphaproteobacteria;o__UBA1280;f__UBA6156;g__JADCGN01;s__	classification based on placement in class-level tree	N/A
2019_TBCBL-04_bin.82.purify*	2019_TBCBL-04	6380_0	Wetland	Tibet	402	15056	4009436	0.60984	87.74	2.9	60	0	1	0	37	73.24	Medium	d__Bacteria;p__Pseudomonadota;c__Alphaproteobacteria;o__Elsterales;f__Elsteraceae;g__;s__	classification based on placement in class-level tree	N/A
2019_TBCBL-04_bin.83.purify	2019_TBCBL-04	5337_4	Wetland	Tibet	367	33832	6503696	0.61882	93.76	4.09	14.29	3	1	0	51	73.31	Medium	d__Bacteria;p__Myxococcota;c__Bradymonadia;o__REDH01;f__REDH01;g__REEB431;s__	classification based on placement in class-level tree	Genome not assigned to closest species as it falls outside its pre-defined ANI radius
2019_TBCBL-04_bin.86.purify	2019_TBCBL-04	5437_1	Wetland	Tibet	827	5456	3861941	0.55377	74.76	1.18	100	1	0	1	20	68.86	Medium	d__Bacteria;p__Planctomycetota;c__Planctomycetia;o__Pirellulales;f__Pirellulaceae;g__Pirellula_B;s__	classification based on placement in class-level tree	Genome not assigned to closest species as it falls outside its pre-defined ANI radius
2019_TBCBL-04_bin.9.purify*	2019_TBCBL-04	6217_1	Wetland	Tibet	128	43237	3372512	0.6483	97.32	0.06	0	0	0	0	40	97.02	Medium	d__Bacteria;p__Pseudomonadota;c__Alphaproteobacteria;o__Rhodobacterales;f__Rhodobacteraceae;g__Rhodobacter_F;s__	classification based on placement in class-level tree	Genome not assigned to closest species as it falls outside its pre-defined ANI radius
2019_TBCBL-05_bin.1.purify*	2019_TBCBL-05	1745_1	Wetland	Tibet	223	14379	2097085	0.41208	63.28	3.45	100	1	1	0	17	46.03	Medium	d__Bacteria;p__Bacteroidota;c__Bacteroidia;o__Cytophagales;f__Spirosomaceae;g__Aquirufa;s__	classification based on placement in class-level tree	Genome not assigned to closest species as it falls outside its pre-defined ANI radius
2019_TBCBL-05_bin.10.purify	2019_TBCBL-05	2483_2	Wetland	Tibet	331	6009	1600264	0.36658	77.78	1.64	75	0	1	0	16	69.58	Medium	d__Bacteria;p__Bacteroidota;c__Bacteroidia;o__Chitinophagales;f__Chitinophagaceae;g__Sediminibacterium;s__	classification based on placement in class-level tree	Genome not assigned to closest species as it falls outside its pre-defined ANI radius
2019_TBCBL-05_bin.13.purify*	2019_TBCBL-05	3464_1	Wetland	Tibet	401	7108	2183807	0.55419	82.39	5.23	95.24	1	0	1	28	56.24	Medium	d__Bacteria;p__Pseudomonadota;c__Gammaproteobacteria;o__Burkholderiales;f__Burkholderiaceae;g__SYFN01;s__	classification based on placement in class-level tree	Genome not assigned to closest species as it falls outside its pre-defined ANI radius
2019_TBCBL-05_bin.14.purify	2019_TBCBL-05	2472_3	Wetland	Tibet	366	6310	1854187	0.38184	53.45	1.72	100	0	0	0	20	44.85	Medium	d__Bacteria;p__Bacteroidota;c__Bacteroidia;o__Chitinophagales;f__Chitinophagaceae;g__Sediminibacterium;s__	classification based on placement in class-level tree	Genome not assigned to closest species as it falls outside its pre-defined ANI radius
2019_TBCBL-05_bin.16.purify	2019_TBCBL-05	1763_1	Wetland	Tibet	191	17994	2034083	0.42697	80.73	1.36	100	2	0	0	25	73.93	Medium	d__Bacteria;p__Bacteroidota;c__Bacteroidia;o__Cytophagales;f__Spirosomaceae;g__Aquirufa;s__	classification based on placement in class-level tree	Genome not assigned to closest species as it falls outside its pre-defined ANI radius
2019_TBCBL-05_bin.19.purify	2019_TBCBL-05	7221_1	Wetland	Tibet	367	7165	2028087	0.5509	79.17	3.08	35	1	1	1	22	63.77	Medium	d__Bacteria;p__Pseudomonadota;c__Gammaproteobacteria;o__Burkholderiales;f__Burkholderiaceae_B;g__Limnohabitans;s__	classification based on placement in class-level tree	Genome not assigned to closest species as it falls outside its pre-defined ANI radius
2019_TBCBL-05_bin.2.purify*	2019_TBCBL-05	1970_1	Wetland	Tibet	268	12148	2207232	0.41454	86.56	2.7	100	1	0	0	31	73.06	Medium	d__Bacteria;p__Bacteroidota;c__Bacteroidia;o__Flavobacteriales;f__Crocinitomicaceae;g__UBA952;s__	classification based on placement in class-level tree	Genome not assigned to closest species as it falls outside its pre-defined ANI radius
2019_TBCBL-05_bin.22.purify*	2019_TBCBL-05	2746_2	Wetland	Tibet	828	3627	2757342	0.4315	67.54	2.3	16.67	0	0	0	33	56.04	Medium	d__Bacteria;p__Cyanobacteriota;c__Cyanobacteriia;o__Cyanobacteriales;f__Microcystaceae_B;g__Snowella;s__	classification based on placement in class-level tree	N/A
2019_TBCBL-05_bin.23.purify*	2019_TBCBL-05	7054_2	Wetland	Tibet	2404	1544	3827805	0.6934	53.47	8.64	15.79	0	0	0	22	10.27	Medium	d__Bacteria;p__Pseudomonadota;c__Gammaproteobacteria;o__Burkholderiales;f__Burkholderiaceae_B;g__Rubrivivax;s__	classification based on placement in class-level tree	N/A
2019_TBCBL-05_bin.24.purify*	2019_TBCBL-05	6736_1	Wetland	Tibet	198	9944	1465626	0.5353	86.21	3.26	66.67	1	0	0	30	69.91	Medium	d__Bacteria;p__Pseudomonadota;c__Gammaproteobacteria;o__Burkholderiales;f__Rhodocyclaceae;g__Fluviibacter;s__	classification based on placement in class-level tree	Genome not assigned to closest species as it falls outside its pre-defined ANI radius
2019_TBCBL-05_bin.26.purify	2019_TBCBL-05	3132_1	Wetland	Tibet	105	11772	833797	0.4787	63.33	0	0	1	0	1	18	63.33	Medium	d__Bacteria;p__Actinomycetota;c__Actinomycetia;o__Nanopelagicales;f__Nanopelagicaceae;g__Planktophila;s__	classification based on placement in class-level tree	Genome not assigned to closest species as it falls outside its pre-defined ANI radius
2019_TBCBL-05_bin.27.purify	2019_TBCBL-05	3326_1	Wetland	Tibet	269	5447	1230140	0.44729	69.14	6.25	97.37	0	0	0	23	37.89	Medium	d__Bacteria;p__Pseudomonadota;c__Gammaproteobacteria;o__Burkholderiales;f__Burkholderiaceae;g__Polynucleobacter;s__	classification based on placement in class-level tree	Genome not assigned to closest species as it falls outside its pre-defined ANI radius
2019_TBCBL-05_bin.29.purify*	2019_TBCBL-05	3104_1	Wetland	Tibet	140	13986	1197253	0.49383	77.94	3.3	87.5	0	1	0	22	61.44	Medium	d__Bacteria;p__Actinomycetota;c__Actinomycetia;o__Nanopelagicales;f__Nanopelagicaceae;g__Planktophila;s__	classification based on placement in class-level tree	Genome not assigned to closest species as it falls outside its pre-defined ANI radius
2019_TBCBL-05_bin.3.purify	2019_TBCBL-05	2929_2	Wetland	Tibet	146	8833	1032831	0.54637	54.74	0	0	0	1	0	39	54.74	Medium	d__Bacteria;p__Actinomycetota;c__Actinomycetia;o__Actinomycetales;f__Microbacteriaceae;g__Aquiluna;s__	classification based on placement in class-level tree	Genome not assigned to closest species as it falls outside its pre-defined ANI radius
2019_TBCBL-05_bin.30.purify	2019_TBCBL-05	1729_4	Wetland	Tibet	825	2911	2332585	0.36185	57.4	5.13	20	0	0	0	9	31.75	Medium	d__Bacteria;p__Bacteroidota;c__Bacteroidia;o__Cytophagales;f__Spirosomaceae;g__Arcicella;s__	classification based on placement in class-level tree	Genome not assigned to closest species as it falls outside its pre-defined ANI radius
2019_TBCBL-05_bin.31.purify*	2019_TBCBL-05	6272_2	Wetland	Tibet	713	2905	1969505	0.65834	54.47	1.02	46.15	0	1	0	15	49.37	Medium	d__Bacteria;p__Pseudomonadota;c__Alphaproteobacteria;o__Rhodobacterales;f__Rhodobacteraceae;g__Tabrizicola;s__	classification based on placement in class-level tree	Genome not assigned to closest species as it falls outside its pre-defined ANI radius
2019_TBCBL-05_bin.35.purify	2019_TBCBL-05	1967_1	Wetland	Tibet	57	89322	2651513	0.38342	100	1.62	33.33	0	0	0	28	91.9	Medium	d__Bacteria;p__Bacteroidota;c__Bacteroidia;o__Flavobacteriales;f__Crocinitomicaceae;g__UBA952;s__	classification based on placement in class-level tree	Genome not assigned to closest species as it falls outside its pre-defined ANI radius
2019_TBCBL-05_bin.36.purify	2019_TBCBL-05	7133_6	Wetland	Tibet	228	8081	1378010	0.61452	72.62	3.08	58.33	0	0	0	21	57.22	Medium	d__Bacteria;p__Pseudomonadota;c__Gammaproteobacteria;o__Burkholderiales;f__Burkholderiaceae_B;g__Hydrogenophaga;s__	classification based on placement in class-level tree	Genome not assigned to closest species as it falls outside its pre-defined ANI radius
2019_TBCBL-05_bin.37.purify	2019_TBCBL-05	7098_1	Wetland	Tibet	207	8002	1255788	0.58647	57.89	4.51	60	0	0	0	24	35.34	Medium	d__Bacteria;p__Pseudomonadota;c__Gammaproteobacteria;o__Burkholderiales;f__Burkholderiaceae_B;g__Limnohabitans_A;s__	classification based on placement in class-level tree	Genome not assigned to closest species as it falls outside its pre-defined ANI radius
2019_TBCBL-05_bin.38.purify	2019_TBCBL-05	6507_1	Wetland	Tibet	736	4400	2723366	0.63554	90.64	6.54	80	0	0	0	36	57.94	Medium	d__Bacteria;p__Pseudomonadota;c__Alphaproteobacteria;o__Sphingomonadales;f__Sphingomonadaceae;g__Erythrobacter;s__	classification based on placement in class-level tree	Genome not assigned to closest species as it falls outside its pre-defined ANI radius
2019_TBCBL-05_bin.4.purify	2019_TBCBL-05	1748_1	Wetland	Tibet	429	6555	1882654	0.41408	75.6	1.28	85.71	1	2	2	33	69.2	Medium	d__Bacteria;p__Bacteroidota;c__Bacteroidia;o__Cytophagales;f__Spirosomaceae;g__Aquirufa;s__	classification based on placement in class-level tree	Genome not assigned to closest species as it falls outside its pre-defined ANI radius
2019_TBCBL-05_bin.40.purify	2019_TBCBL-05	2013_1	Wetland	Tibet	49	150559	2522129	0.36781	98.38	0	0	2	0	0	30	98.38	Medium	d__Bacteria;p__Bacteroidota;c__Bacteroidia;o__Flavobacteriales;f__Crocinitomicaceae;g__Fluviicola;s__	classification based on placement in class-level tree	Genome not assigned to closest species as it falls outside its pre-defined ANI radius
2019_TBCBL-05_bin.41.purify*	2019_TBCBL-05	6217_2	Wetland	Tibet	838	2894	2290378	0.65209	54.67	6.22	12.9	0	1	0	20	23.57	Medium	d__Bacteria;p__Pseudomonadota;c__Alphaproteobacteria;o__Rhodobacterales;f__Rhodobacteraceae;g__Rhodobacter_F;s__	classification based on placement in class-level tree	Genome not assigned to closest species as it falls outside its pre-defined ANI radius
2019_TBCBL-05_bin.42.purify	2019_TBCBL-05	3484_2	Wetland	Tibet	306	4242	1159185	0.41585	57.92	0.86	100	1	0	0	28	53.62	Medium	d__Bacteria;p__Pseudomonadota;c__Gammaproteobacteria;o__Burkholderiales;f__Methylophilaceae;g__Methylopumilus_A;s__	classification based on placement in class-level tree	Genome not assigned to closest species as it falls outside its pre-defined ANI radius
2019_TBCBL-05_bin.43.purify*	2019_TBCBL-05	2469_1	Wetland	Tibet	123	62139	2080317	0.38093	86.51	0.25	100	1	1	2	28	85.26	Medium	d__Bacteria;p__Bacteroidota;c__Bacteroidia;o__Chitinophagales;f__Chitinophagaceae;g__Sediminibacterium;s__	classification based on placement in class-level tree	Genome not assigned to closest species as it falls outside its pre-defined ANI radius
2019_TBCBL-05_bin.45.purify	2019_TBCBL-05	2885_1	Wetland	Tibet	186	9241	1182928	0.54551	76.71	4.09	100	1	1	1	32	56.26	Medium	d__Bacteria;p__Actinomycetota;c__Actinomycetia;o__Actinomycetales;f__Microbacteriaceae;g__Rhodoluna;s__	classification based on placement in class-level tree	Genome not assigned to closest species as it falls outside its pre-defined ANI radius
2019_TBCBL-05_bin.48.purify*	2019_TBCBL-05	1795_1	Wetland	Tibet	496	5787	2371711	0.45856	77.97	4.18	72.22	0	0	0	21	57.07	Medium	d__Bacteria;p__Bacteroidota;c__Bacteroidia;o__Cytophagales;f__Cyclobacteriaceae;g__Algoriphagus;s__	classification based on placement in class-level tree	Genome not assigned to closest species as it falls outside its pre-defined ANI radius
2019_TBCBL-05_bin.7.purify*	2019_TBCBL-05	4552_4	Wetland	Tibet	407	7934	2326856	0.66031	95.33	7.73	87.5	0	0	0	38	56.68	Medium	d__Bacteria;p__Verrucomicrobiota;c__Verrucomicrobiae;o__Opitutales;f__UBA953;g__UBA953;s__	classification based on placement in class-level tree	Genome not assigned to closest species as it falls outside its pre-defined ANI radius
2019_TBCBL-05_bin.8.purify*	2019_TBCBL-05	3459_0	Wetland	Tibet	604	3337	1852666	0.62193	69.14	2.9	33.33	1	0	0	29	54.64	Medium	d__Bacteria;p__Pseudomonadota;c__Gammaproteobacteria;o__Burkholderiales;f__Burkholderiaceae;g__SYFN01;s__	classification based on placement in class-level tree	Genome not assigned to closest species as it falls outside its pre-defined ANI radius
2019_TBLSH-01_bin.10.purify*	2019_TBLSH-01	4552_2	River	Tibet	546	4013	1917301	0.65454	64.04	6.63	37.5	0	0	0	40	30.89	Medium	d__Bacteria;p__Verrucomicrobiota;c__Verrucomicrobiae;o__Opitutales;f__UBA953;g__UBA953;s__	classification based on placement in class-level tree	Genome not assigned to closest species as it falls outside its pre-defined ANI radius
2019_TBLSH-01_bin.11.purify*	2019_TBLSH-01	2756_1	River	Tibet	178	21601	2262745	0.55457	91.74	2.14	0	0	1	0	41	81.04	Medium	d__Bacteria;p__Actinomycetota;c__Acidimicrobiia;o__IMCC26256;f__IMCC26256;g__IMCC26256;s__IMCC26256 sp945907055	topological placement and ANI have congruent species assignments	N/A
2019_TBLSH-01_bin.12.purify*	2019_TBLSH-01	6993_1	River	Tibet	347	14038	3090407	0.63485	83.56	6.09	47.83	1	0	0	43	53.11	Medium	d__Bacteria;p__Pseudomonadota;c__Gammaproteobacteria;o__Burkholderiales;f__Burkholderiaceae_B;g__Aquabacterium;s__	classification based on placement in class-level tree	Genome not assigned to closest species as it falls outside its pre-defined ANI radius
2019_TBLSH-01_bin.13.purify	2019_TBLSH-01	4716_3	River	Tibet	971	6480	4984559	0.63011	91.56	4.6	72.73	1	1	1	32	68.56	High	d__Bacteria;p__Verrucomicrobiota;c__Verrucomicrobiae;o__Opitutales;f__Opitutaceae;g__CAITWF01;s__CAITWF01 sp945874455	topological placement and ANI have congruent species assignments	N/A
2019_TBLSH-01_bin.14.purify*	2019_TBLSH-01	3789_2	River	Tibet	1494	4647	6122045	0.53988	85.4	1.12	100	0	2	1	39	79.8	Medium	d__Bacteria;p__Planctomycetota;c__Planctomycetia;o__Planctomycetales;f__Planctomycetaceae;g__SXXK01;s__SXXK01 sp903921605	topological placement and ANI have congruent species assignments	N/A
2019_TBLSH-01_bin.15.purify	2019_TBLSH-01	3138_1	River	Tibet	170	4807	682887	0.45622	54.31	6.03	60	0	0	0	21	24.16	Medium	d__Bacteria;p__Actinomycetota;c__Actinomycetia;o__Nanopelagicales;f__Nanopelagicaceae;g__Planktophila;s__	classification based on placement in class-level tree	Genome not assigned to closest species as it falls outside its pre-defined ANI radius
2019_TBLSH-01_bin.17.purify*	2019_TBLSH-01	4567_3	River	Tibet	1107	2569	2764713	0.67519	59.8	1.15	0	1	0	1	22	54.05	Medium	d__Bacteria;p__Planctomycetota;c__Planctomycetia;o__Pirellulales;f__UBA1268;g__QWOP01;s__	classification based on placement in class-level tree	Genome not assigned to closest species as it falls outside its pre-defined ANI radius
2019_TBLSH-01_bin.18.purify	2019_TBLSH-01	3209_1	River	Tibet	364	6717	1877903	0.51265	68.97	4.31	100	0	0	0	33	47.42	Medium	d__Bacteria;p__Actinomycetota;c__Acidimicrobiia;o__Acidimicrobiales;f__Ilumatobacteraceae;g__UBA2093;s__	classification based on placement in class-level tree	Genome not assigned to closest species as it falls outside its pre-defined ANI radius
2019_TBLSH-01_bin.2.purify	2019_TBLSH-01	2982_1	River	Tibet	672	10281	4849972	0.53774	84.56	2.84	66.67	1	1	0	46	70.36	Medium	d__Bacteria;p__Planctomycetota;c__Planctomycetia;o__Gemmatales;f__Gemmataceae;g__REEB421;s__REEB421 sp945875585	topological placement and ANI have congruent species assignments	N/A
2019_TBLSH-01_bin.21.purify*	2019_TBLSH-01	4981_1	River	Tibet	365	12180	3033204	0.54049	80.67	0.84	0	0	1	0	40	76.47	Medium	d__Bacteria;p__Bdellovibrionota;c__UBA2361;o__UBA2361;f__OMII01;g__OMII01;s__OMII01 sp903904735	topological placement and ANI have congruent species assignments	N/A
2019_TBLSH-01_bin.22.purify*	2019_TBLSH-01	2979_3	River	Tibet	1131	2156	2276271	0.54713	59.25	1.85	0	0	0	0	17	50	Medium	d__Bacteria;p__Armatimonadota;c__Armatimonadia;o__Armatimonadales;f__Armatimonadaceae;g__CAIRTT01;s__	classification based on placement in class-level tree	N/A
2019_TBLSH-01_bin.24.purify*	2019_TBLSH-01	548_0	River	Tibet	183	6194	943449	0.47098	67.87	1	0	1	1	1	35	62.87	Medium	d__Bacteria;p__Acidobacteriota;c__Holophagae;o__Holophagales;f__Holophagaceae;g__UBA12189;s__UBA12189 sp014189895	topological placement and ANI have congruent species assignments	N/A
2019_TBLSH-01_bin.25.purify	2019_TBLSH-01	787_2	River	Tibet	63	102429	2458176	0.32977	95.36	0	0	2	0	0	34	95.36	Medium	d__Bacteria;p__Bacteroidota;c__Kapabacteria;o__Kapabacteriales;f__UBA961;g__UBA961;s__UBA961 sp014191195	topological placement and ANI have congruent species assignments	N/A
2019_TBLSH-01_bin.29.purify	2019_TBLSH-01	5818_1	River	Tibet	759	4580	2966583	0.58032	65.52	1.72	0	0	1	0	27	56.92	Medium	d__Bacteria;p__Pseudomonadota;c__Gammaproteobacteria;o__Pseudomonadales;f__Pseudohongiellaceae;g__CAILUG01;s__CAILUG01 sp903887045	topological placement and ANI have congruent species assignments	N/A
2019_TBLSH-01_bin.3.purify	2019_TBLSH-01	6991_1	River	Tibet	613	6109	3032771	0.665	63.07	2.1	62.5	0	0	0	23	52.57	Medium	d__Bacteria;p__Pseudomonadota;c__Gammaproteobacteria;o__Burkholderiales;f__Burkholderiaceae_B;g__Aquabacterium;s__	classification based on placement in class-level tree	Genome not assigned to closest species as it falls outside its pre-defined ANI radius
2019_TBLSH-01_bin.30.purify*	2019_TBLSH-01	4839_0	River	Tibet	1007	5479	4575073	0.59516	84.34	3.76	0	0	1	0	39	65.54	Medium	d__Bacteria;p__Verrucomicrobiota;c__Verrucomicrobiae;o__Verrucomicrobiales;f__V1-33;g__CAJBME01;s__	classification based on placement in class-level tree	Genome not assigned to closest species as it falls outside its pre-defined ANI radius
2019_TBLSH-01_bin.31.purify*	2019_TBLSH-01	7204_2	River	Tibet	420	3933	1494800	0.55726	58.16	2.77	50	0	0	0	12	44.31	Medium	d__Bacteria;p__Pseudomonadota;c__Gammaproteobacteria;o__Burkholderiales;f__Burkholderiaceae_B;g__Limnohabitans;s__Limnohabitans sp945870575	topological placement and ANI have congruent species assignments	N/A
2019_TBLSH-01_bin.32.purify	2019_TBLSH-01	4790_1	River	Tibet	618	8597	3867625	0.60169	91.07	1.49	33.33	1	0	1	46	83.62	Medium	d__Bacteria;p__Verrucomicrobiota;c__Verrucomicrobiae;o__Pedosphaerales;f__UBA9464;g__SXXZ01;s__SXXZ01 sp005789375	topological placement and ANI have congruent species assignments	N/A
2019_TBLSH-01_bin.34.purify	2019_TBLSH-01	1799_1	River	Tibet	278	13623	2577841	0.44713	93.5	0.41	0	0	0	0	37	91.45	Medium	d__Bacteria;p__Bacteroidota;c__Bacteroidia;o__Cytophagales;f__Cyclobacteriaceae;g__Algoriphagus;s__Algoriphagus sp945897085	topological placement and ANI have congruent species assignments	N/A
2019_TBLSH-01_bin.36.purify*	2019_TBLSH-01	3169_1	River	Tibet	272	3391	860393	0.40078	55.76	5.98	42.86	0	0	0	24	25.86	Medium	d__Bacteria;p__Actinomycetota;c__Actinomycetia;o__Nanopelagicales;f__Nanopelagicaceae;g__Nanopelagicus;s__	classification based on placement in class-level tree	Genome not assigned to closest species as it falls outside its pre-defined ANI radius
2019_TBLSH-01_bin.4.purify	2019_TBLSH-01	2450_1	River	Tibet	519	6823	2741181	0.44354	83.75	2.32	25	1	0	0	20	72.15	Medium	d__Bacteria;p__Bacteroidota;c__Bacteroidia;o__Chitinophagales;f__Chitinophagaceae;g__SXYR01;s__SXYR01 sp021738605	topological placement and ANI have congruent species assignments	N/A
2019_TBLSH-01_bin.43.purify	2019_TBLSH-01	4185_1	River	Tibet	533	7493	3053908	0.65617	82.96	3.85	0	0	0	0	41	63.71	Medium	d__Bacteria;p__Gemmatimonadota;c__Gemmatimonadetes;o__Gemmatimonadales;f__Gemmatimonadaceae;g__Gemmatimonas;s__Gemmatimonas sp002737115	topological placement and ANI have congruent species assignments	N/A
2019_TBLSH-01_bin.44.purify	2019_TBLSH-01	139_1	River	Tibet	3	450094	754781	0.41405	80.71	0	0	1	1	1	35	80.71	Medium	d__Bacteria;p__Patescibacteria;c__Paceibacteria;o__UBA9983_A;f__Zambryskibacteraceae;g__UBA910;s__	classification based on placement in class-level tree	N/A
2019_TBLSH-01_bin.45.purify	2019_TBLSH-01	3027_2	River	Tibet	136	11348	1147011	0.47727	73.51	1.83	80	0	0	0	22	64.36	Medium	d__Bacteria;p__Actinomycetota;c__Actinomycetia;o__Nanopelagicales;f__Nanopelagicaceae;g__Planktophila;s__	classification based on placement in class-level tree	Genome not assigned to closest species as it falls outside its pre-defined ANI radius
2019_TBLSH-01_bin.46.purify	2019_TBLSH-01	3166_1	River	Tibet	207	6143	949591	0.42235	60.45	4.04	81.82	1	0	1	23	40.25	Medium	d__Bacteria;p__Actinomycetota;c__Actinomycetia;o__Nanopelagicales;f__Nanopelagicaceae;g__Nanopelagicus;s__Nanopelagicus sp005793655	topological placement and ANI have congruent species assignments	N/A
2019_TBLSH-01_bin.47.purify	2019_TBLSH-01	1187_5	River	Tibet	60	56637	1628772	0.56129	93.28	0.27	100	1	1	1	31	91.93	High	d__Bacteria;p__Bacteroidota;c__Bacteroidia;o__Flavobacteriales;f__Schleiferiaceae;g__TMED14;s__	classification based on placement in class-level tree	Genome not assigned to closest species as it falls outside its pre-defined ANI radius
2019_TBLSH-01_bin.49.purify	2019_TBLSH-01	3337_1	River	Tibet	390	6907	2038742	0.42287	56.03	0	0	0	0	0	28	56.03	Medium	d__Bacteria;p__Pseudomonadota;c__Gammaproteobacteria;o__Burkholderiales;f__Burkholderiaceae;g__Polynucleobacter;s__Polynucleobacter sp903871735	topological placement and ANI have congruent species assignments	N/A
2019_TBLSH-01_bin.5.purify	2019_TBLSH-01	2842_2	River	Tibet	140	12973	1256923	0.43737	78.35	2.02	100	1	1	1	28	68.25	Medium	d__Bacteria;p__Actinomycetota;c__Actinomycetia;o__Nanopelagicales;f__Nanopelagicaceae;g__UBA3012;s__	classification based on placement in class-level tree	Genome not assigned to closest species as it falls outside its pre-defined ANI radius
2019_TBLSH-01_bin.53.purify	2019_TBLSH-01	3232_1	River	Tibet	240	6072	1187092	0.51639	50	2.76	25	1	0	1	26	36.2	Medium	d__Bacteria;p__Actinomycetota;c__Acidimicrobiia;o__Acidimicrobiales;f__Ilumatobacteraceae;g__UBA3006;s__	classification based on placement in class-level tree	Genome not assigned to closest species as it falls outside its pre-defined ANI radius
2019_TBLSH-01_bin.54.purify	2019_TBLSH-01	3796_3	River	Tibet	879	6012	4175702	0.44228	83.73	3.84	57.14	1	1	1	37	64.53	Medium	d__Bacteria;p__Planctomycetota;c__Planctomycetia;o__Gemmatales;f__Gemmataceae;g__UBA969;s__UBA969 sp003671255	topological placement and ANI have congruent species assignments	N/A
2019_TBLSH-01_bin.56.purify	2019_TBLSH-01	7156_2	River	Tibet	874	4226	3272474	0.61277	84.95	8.71	51.28	0	0	0	32	41.4	Medium	d__Bacteria;p__Pseudomonadota;c__Gammaproteobacteria;o__Burkholderiales;f__Burkholderiaceae_B;g__Rhodoferax;s__Rhodoferax sp945861195	topological placement and ANI have congruent species assignments	N/A
2019_TBLSH-01_bin.58.purify*	2019_TBLSH-01	5437_3	River	Tibet	516	11249	4375256	0.55389	86.33	0.29	100	0	2	1	31	84.88	Medium	d__Bacteria;p__Planctomycetota;c__Planctomycetia;o__Pirellulales;f__Pirellulaceae;g__Pirellula_B;s__Pirellula_B sp003671195	topological placement and ANI have incongruent species assignments	N/A
2019_TBLSH-01_bin.59.purify	2019_TBLSH-01	1324_2	River	Tibet	155	5444	709746	0.3671	60.16	4.49	100	0	0	0	17	37.71	Medium	d__Bacteria;p__Pseudomonadota;c__Gammaproteobacteria;o__Burkholderiales;f__Methylophilaceae;g__Methylopumilus;s__Methylopumilus planktonicus	topological placement and ANI have congruent species assignments	N/A
2019_TBLSH-01_bin.60.purify	2019_TBLSH-01	3073_1	River	Tibet	143	8036	942522	0.47246	71.84	2.63	75	0	1	0	24	58.69	Medium	d__Bacteria;p__Actinomycetota;c__Actinomycetia;o__Nanopelagicales;f__Nanopelagicaceae;g__Planktophila;s__Planktophila sp009698815	topological placement and ANI have congruent species assignments	N/A
2019_TBLSH-01_bin.62.purify	2019_TBLSH-01	4230_6	River	Tibet	720	3327	2264441	0.63818	83.42	5.54	91.3	0	0	0	32	55.72	Medium	d__Bacteria;p__Cyanobacteriota;c__Cyanobacteriia;o__PCC-6307;f__Cyanobiaceae;g__Cyanobium_A;s__Cyanobium_A usitatum	topological placement and ANI have congruent species assignments	N/A
2019_TBLSH-01_bin.67.purify*	2019_TBLSH-01	3170_1	River	Tibet	268	14946	2720734	0.66712	93.16	1.38	33.33	0	0	0	40	86.26	Medium	d__Bacteria;p__Actinomycetota;c__Acidimicrobiia;o__Acidimicrobiales;f__Ilumatobacteraceae;g__WLJO01;s__	classification based on placement in class-level tree	Genome not assigned to closest species as it falls outside its pre-defined ANI radius
2019_TBLSH-01_bin.7.purify	2019_TBLSH-01	3798_1	River	Tibet	689	5021	3029409	0.51694	82.35	4.41	20	1	1	1	37	60.3	Medium	d__Bacteria;p__Planctomycetota;c__Planctomycetia;o__Pirellulales;f__UBA1268;g__QWOQ01;s__QWOQ01 sp003669585	topological placement and ANI have congruent species assignments	N/A
2019_TBLSH-01_bin.71.purify*	2019_TBLSH-01	2807_3	River	Tibet	311	3555	1037480	0.52997	55.19	0.79	0	0	0	0	33	51.24	Medium	d__Bacteria;p__Actinomycetota;c__Actinomycetia;o__Nanopelagicales;f__Nanopelagicaceae;g__GCA-2737595;s__GCA-2737595 sp903844855	topological placement and ANI have congruent species assignments	N/A
2019_TBLSH-01_bin.73.purify*	2019_TBLSH-01	1571_3	River	Tibet	193	19303	2309678	0.43535	88.1	4.07	83.33	0	0	0	31	67.75	Medium	d__Bacteria;p__Bacteroidota;c__Bacteroidia;o__NS11-12g;f__UBA955;g__UBA955;s__	classification based on placement in class-level tree	Genome not assigned to closest species as it falls outside its pre-defined ANI radius
2019_TBLSH-01_bin.74.purify*	2019_TBLSH-01	6995_1	River	Tibet	95	90734	4221846	0.63056	96.41	1.83	63.64	1	0	0	52	87.26	Medium	d__Bacteria;p__Pseudomonadota;c__Gammaproteobacteria;o__Burkholderiales;f__Burkholderiaceae_B;g__Aquabacterium;s__	classification based on placement in class-level tree	Genome not assigned to closest species as it falls outside its pre-defined ANI radius
2019_TBLSH-01_bin.75.purify	2019_TBLSH-01	3189_3	River	Tibet	373	8224	2336406	0.52256	87.46	4.79	36.36	0	0	0	42	63.51	Medium	d__Bacteria;p__Actinomycetota;c__Acidimicrobiia;o__Acidimicrobiales;f__Ilumatobacteraceae;g__Casp-actino8;s__Casp-actino8 sp009705435	topological placement and ANI have incongruent species assignments	N/A
2019_TBLSH-01_bin.76.purify	2019_TBLSH-01	6540_1	River	Tibet	393	9843	2914874	0.66185	91.11	3.69	65	0	0	0	41	72.66	Medium	d__Bacteria;p__Pseudomonadota;c__Alphaproteobacteria;o__Sphingomonadales;f__Sphingomonadaceae;g__Novosphingobium;s__	classification based on placement in class-level tree	Genome not assigned to closest species as it falls outside its pre-defined ANI radius
2019_TBLSH-01_bin.77.purify*	2019_TBLSH-01	3846_1	River	Tibet	1073	4618	4372756	0.55475	69.15	1.18	50	0	0	1	30	63.25	Medium	d__Bacteria;p__Planctomycetota;c__Planctomycetia;o__Pirellulales;f__Pirellulaceae;g__Pirellula_B;s__	classification based on placement in class-level tree	N/A
2019_TBLSH-01_bin.78.purify*	2019_TBLSH-01	3229_1	River	Tibet	165	22893	1993784	0.48736	88.03	2.56	40	1	0	1	44	75.23	Medium	d__Bacteria;p__Actinomycetota;c__Acidimicrobiia;o__Acidimicrobiales;f__Ilumatobacteraceae;g__BACL27;s__	classification based on placement in class-level tree	Genome not assigned to closest species as it falls outside its pre-defined ANI radius
2019_TBLSH-01_bin.8.purify*	2019_TBLSH-01	6017_0	River	Tibet	890	6039	4266253	0.66578	81.08	7.21	25	0	0	0	24	45.03	Medium	d__Bacteria;p__Pseudomonadota;c__Alphaproteobacteria;o__Reyranellales;f__Reyranellaceae;g__Reyranella;s__Reyranella sp013205335	topological placement and ANI have congruent species assignments	N/A
2019_TBLSH-01_bin.84.purify*	2019_TBLSH-01	3399_2	River	Tibet	600	6703	3127928	0.49112	91.24	5.35	28.57	1	0	0	32	64.49	Medium	d__Bacteria;p__Pseudomonadota;c__Gammaproteobacteria;o__Pseudomonadales;f__Moraxellaceae;g__;s__	classification based on placement in class-level tree	N/A
2019_TBLSH-01_bin.85.purify	2019_TBLSH-01	6988_1	River	Tibet	811	3703	2698158	0.68134	62.62	9.42	84.62	0	1	0	34	15.52	Medium	d__Bacteria;p__Pseudomonadota;c__Gammaproteobacteria;o__Burkholderiales;f__Burkholderiaceae_B;g__Aquabacterium;s__	classification based on placement in class-level tree	Genome not assigned to closest species as it falls outside its pre-defined ANI radius
2019_TBLSH-01_bin.87.purify	2019_TBLSH-01	3326_3	River	Tibet	457	3284	1379866	0.44935	64.66	1.72	0	0	0	0	21	56.06	Medium	d__Bacteria;p__Pseudomonadota;c__Gammaproteobacteria;o__Burkholderiales;f__Burkholderiaceae;g__Polynucleobacter;s__	classification based on placement in class-level tree	Genome not assigned to closest species as it falls outside its pre-defined ANI radius
2019_TBLSH-01_bin.88.purify*	2019_TBLSH-01	1029_1	River	Tibet	589	25079	8623823	0.62454	95.65	4.35	33.33	2	0	1	42	73.9	Medium	d__Bacteria;p__Acidobacteriota;c__Terriglobia;o__Bryobacterales;f__Bryobacteraceae;g__Ga0077553;s__	classification based on placement in class-level tree	Genome not assigned to closest species as it falls outside its pre-defined ANI radius
2019_TBLSH-01_bin.89.purify	2019_TBLSH-01	4350_4	River	Tibet	108	15630	1115367	0.62835	85.03	5.21	72.73	1	1	1	43	58.98	Medium	d__Bacteria;p__Chloroflexota;c__Limnocylindria;o__Limnocylindrales;f__Limnocylindraceae;g__Limnocylindrus;s__	classification based on placement in class-level tree	Genome not assigned to closest species as it falls outside its pre-defined ANI radius
2019_TBLSH-01_bin.9.purify*	2019_TBLSH-01	4549_1	River	Tibet	33	298017	2544574	0.60828	97.3	1.35	0	1	1	1	44	90.55	High	d__Bacteria;p__Verrucomicrobiota;c__Verrucomicrobiae;o__Opitutales;f__UBA953;g__UBA953;s__	classification based on placement in class-level tree	Genome not assigned to closest species as it falls outside its pre-defined ANI radius
2019_TBLSH-01_bin.90.purify	2019_TBLSH-01	4554_3	River	Tibet	217	12847	1871198	0.64146	83.56	5.78	80	1	0	1	44	54.66	Medium	d__Bacteria;p__Verrucomicrobiota;c__Verrucomicrobiae;o__Opitutales;f__UBA953;g__UBA953;s__UBA953 sp002293125	topological placement and ANI have congruent species assignments	N/A
2019_TBLSH-01_bin.91.purify*	2019_TBLSH-01	7495_1	River	Tibet	644	3549	2148362	0.59058	71.22	3.68	75	0	0	0	22	52.82	Medium	d__Bacteria;p__Pseudomonadota;c__Gammaproteobacteria;o__Pseudomonadales;f__Moraxellaceae;g__UBA2031;s__	classification based on placement in class-level tree	Genome not assigned to closest species as it falls outside its pre-defined ANI radius
2019_TBLSH-02_bin.1.purify	2019_TBLSH-02	1324_2	River	Tibet	281	4262	1007056	0.37135	79.06	4.32	53.85	0	0	0	25	57.46	Medium	d__Bacteria;p__Pseudomonadota;c__Gammaproteobacteria;o__Burkholderiales;f__Methylophilaceae;g__Methylopumilus;s__Methylopumilus planktonicus	topological placement and ANI have congruent species assignments	N/A
2019_TBLSH-02_bin.13.purify	2019_TBLSH-02	4790_1	River	Tibet	768	6021	3662733	0.60305	81.34	4.47	22.22	0	0	0	42	58.99	Medium	d__Bacteria;p__Verrucomicrobiota;c__Verrucomicrobiae;o__Pedosphaerales;f__UBA9464;g__SXXZ01;s__SXXZ01 sp005789375	topological placement and ANI have congruent species assignments	N/A
2019_TBLSH-02_bin.14.purify	2019_TBLSH-02	4549_1	River	Tibet	145	24561	2142178	0.60753	88.51	3.6	53.85	1	0	1	40	70.51	Medium	d__Bacteria;p__Verrucomicrobiota;c__Verrucomicrobiae;o__Opitutales;f__UBA953;g__UBA953;s__	classification based on placement in class-level tree	Genome not assigned to closest species as it falls outside its pre-defined ANI radius
2019_TBLSH-02_bin.15.purify	2019_TBLSH-02	1571_3	River	Tibet	429	5964	1983920	0.43922	84.89	3.15	66.67	0	0	0	27	69.14	Medium	d__Bacteria;p__Bacteroidota;c__Bacteroidia;o__NS11-12g;f__UBA955;g__UBA955;s__	classification based on placement in class-level tree	Genome not assigned to closest species as it falls outside its pre-defined ANI radius
2019_TBLSH-02_bin.16.purify	2019_TBLSH-02	4716_3	River	Tibet	1223	7045	6499756	0.63199	75.79	3.51	50	1	0	1	35	58.24	Medium	d__Bacteria;p__Verrucomicrobiota;c__Verrucomicrobiae;o__Opitutales;f__Opitutaceae;g__CAITWF01;s__CAITWF01 sp945874455	topological placement and ANI have congruent species assignments	N/A
2019_TBLSH-02_bin.19.purify	2019_TBLSH-02	5736_1	River	Tibet	560	3754	1871373	0.60352	74.84	1.81	7.69	0	0	0	28	65.79	Medium	d__Bacteria;p__Actinomycetota;c__Actinomycetia;o__Propionibacteriales;f__Propionibacteriaceae;g__Cutibacterium;s__Cutibacterium acnes	topological placement and ANI have congruent species assignments	N/A
2019_TBLSH-02_bin.25.purify*	2019_TBLSH-02	4554_4	River	Tibet	441	4499	1689067	0.65499	50.63	8.62	83.33	0	0	0	27	7.53	Medium	d__Bacteria;p__Verrucomicrobiota;c__Verrucomicrobiae;o__Opitutales;f__UBA953;g__UBA953;s__	classification based on placement in class-level tree	Genome not assigned to closest species as it falls outside its pre-defined ANI radius
2019_TBLSH-02_bin.4.purify	2019_TBLSH-02	6993_1	River	Tibet	254	11424	1978209	0.62511	59.45	3.31	42.11	0	0	0	32	42.9	Medium	d__Bacteria;p__Pseudomonadota;c__Gammaproteobacteria;o__Burkholderiales;f__Burkholderiaceae_B;g__Aquabacterium;s__	classification based on placement in class-level tree	Genome not assigned to closest species as it falls outside its pre-defined ANI radius
2019_TBLSH-02_bin.5.purify*	2019_TBLSH-02	6668_0	River	Tibet	10	842686	2570799	0.55155	99.28	0.03	0	1	0	0	37	99.13	Medium	d__Bacteria;p__Pseudomonadota;c__Gammaproteobacteria;o__Burkholderiales;f__Burkholderiaceae_B;g__Aquabacterium;s__	classification based on placement in class-level tree	N/A
2019_TBLSH-02_bin.7.purify	2019_TBLSH-02	4230_6	River	Tibet	526	2945	1457565	0.64182	67.44	2.17	66.67	0	0	0	24	56.59	Medium	d__Bacteria;p__Cyanobacteriota;c__Cyanobacteriia;o__PCC-6307;f__Cyanobiaceae;g__Cyanobium_A;s__Cyanobium_A usitatum	topological placement and ANI have congruent species assignments	N/A
2019_TBLSH-02_bin.9.purify	2019_TBLSH-02	3189_3	River	Tibet	479	3564	1573582	0.52508	54.66	2.85	20	0	0	0	36	40.41	Medium	d__Bacteria;p__Actinomycetota;c__Acidimicrobiia;o__Acidimicrobiales;f__Ilumatobacteraceae;g__Casp-actino8;s__Casp-actino8 sp009705435	topological placement and ANI have incongruent species assignments	N/A
2019_TBLSH-03_bin.10.purify	2019_TBLSH-03	3337_1	River	Tibet	413	11825	2786481	0.4247	85.02	7.03	13.51	0	2	0	34	49.87	Medium	d__Bacteria;p__Pseudomonadota;c__Gammaproteobacteria;o__Burkholderiales;f__Burkholderiaceae;g__Polynucleobacter;s__Polynucleobacter sp903871735	topological placement and ANI have congruent species assignments	N/A
2019_TBLSH-03_bin.100.purify	2019_TBLSH-03	3115_2	River	Tibet	204	5720	1010311	0.4853	72.27	0.86	100	1	0	0	32	67.97	Medium	d__Bacteria;p__Actinomycetota;c__Actinomycetia;o__Nanopelagicales;f__Nanopelagicaceae;g__Planktophila;s__	classification based on placement in class-level tree	Genome not assigned to closest species as it falls outside its pre-defined ANI radius
2019_TBLSH-03_bin.101.purify	2019_TBLSH-03	4549_1	River	Tibet	56	92593	2453176	0.60802	97.3	3.51	33.33	1	1	1	42	79.75	High	d__Bacteria;p__Verrucomicrobiota;c__Verrucomicrobiae;o__Opitutales;f__UBA953;g__UBA953;s__	classification based on placement in class-level tree	Genome not assigned to closest species as it falls outside its pre-defined ANI radius
2019_TBLSH-03_bin.103.purify	2019_TBLSH-03	4790_1	River	Tibet	588	8816	3780146	0.60113	87.84	4.05	37.5	1	0	0	42	67.59	Medium	d__Bacteria;p__Verrucomicrobiota;c__Verrucomicrobiae;o__Pedosphaerales;f__UBA9464;g__SXXZ01;s__SXXZ01 sp005789375	topological placement and ANI have congruent species assignments	N/A
2019_TBLSH-03_bin.105.purify*	2019_TBLSH-03	4230_6	River	Tibet	623	4440	2389185	0.63478	88.72	5.78	80.77	0	0	0	31	59.82	Medium	d__Bacteria;p__Cyanobacteriota;c__Cyanobacteriia;o__PCC-6307;f__Cyanobiaceae;g__Cyanobium_A;s__Cyanobium_A usitatum	topological placement and ANI have congruent species assignments	N/A
2019_TBLSH-03_bin.109.purify	2019_TBLSH-03	1324_2	River	Tibet	160	6058	759665	0.37091	65.31	1.48	85.71	0	0	0	19	57.91	Medium	d__Bacteria;p__Pseudomonadota;c__Gammaproteobacteria;o__Burkholderiales;f__Methylophilaceae;g__Methylopumilus;s__Methylopumilus planktonicus	topological placement and ANI have congruent species assignments	N/A
2019_TBLSH-03_bin.13.purify*	2019_TBLSH-03	6966_1	River	Tibet	209	94020	3894997	0.67632	69.16	5.17	5.56	1	1	0	36	43.31	Medium	d__Bacteria;p__Pseudomonadota;c__Gammaproteobacteria;o__Burkholderiales;f__Burkholderiaceae_B;g__Rubrivivax;s__	classification based on placement in class-level tree	Genome not assigned to closest species as it falls outside its pre-defined ANI radius
2019_TBLSH-03_bin.14.purify*	2019_TBLSH-03	4350_4	River	Tibet	85	21878	1111666	0.62875	76.61	0	0	1	1	2	43	76.61	Medium	d__Bacteria;p__Chloroflexota;c__Limnocylindria;o__Limnocylindrales;f__Limnocylindraceae;g__Limnocylindrus;s__	classification based on placement in class-level tree	Genome not assigned to closest species as it falls outside its pre-defined ANI radius
2019_TBLSH-03_bin.15.purify	2019_TBLSH-03	4716_3	River	Tibet	973	8186	5931059	0.63205	86.03	3.77	85.71	0	0	0	32	67.18	Medium	d__Bacteria;p__Verrucomicrobiota;c__Verrucomicrobiae;o__Opitutales;f__Opitutaceae;g__CAITWF01;s__CAITWF01 sp945874455	topological placement and ANI have congruent species assignments	N/A
2019_TBLSH-03_bin.17.purify	2019_TBLSH-03	2756_1	River	Tibet	406	3645	1355930	0.55595	51.99	0.51	0	0	0	0	12	49.44	Medium	d__Bacteria;p__Actinomycetota;c__Acidimicrobiia;o__IMCC26256;f__IMCC26256;g__IMCC26256;s__IMCC26256 sp945907055	topological placement and ANI have congruent species assignments	N/A
2019_TBLSH-03_bin.19.purify*	2019_TBLSH-03	5955_0	River	Tibet	982	3374	3073334	0.67122	76.07	5.79	75	0	1	0	30	47.12	Medium	d__Bacteria;p__Pseudomonadota;c__Alphaproteobacteria;o__Caulobacterales;f__Caulobacteraceae;g__Caulobacter;s__	classification based on placement in class-level tree	Genome not assigned to closest species as it falls outside its pre-defined ANI radius
2019_TBLSH-03_bin.21.purify*	2019_TBLSH-03	139_1	River	Tibet	3	495682	756182	0.41408	80.71	0	0	1	1	1	35	80.71	Medium	d__Bacteria;p__Patescibacteria;c__Paceibacteria;o__UBA9983_A;f__Zambryskibacteraceae;g__UBA910;s__	classification based on placement in class-level tree	N/A
2019_TBLSH-03_bin.22.purify	2019_TBLSH-03	4183_1	River	Tibet	822	4181	2985344	0.67844	71.22	4.4	25	1	1	0	9	49.22	Medium	d__Bacteria;p__Gemmatimonadota;c__Gemmatimonadetes;o__Gemmatimonadales;f__Gemmatimonadaceae;g__Gemmatimonas;s__	classification based on placement in class-level tree	Genome not assigned to closest species as it falls outside its pre-defined ANI radius
2019_TBLSH-03_bin.23.purify	2019_TBLSH-03	6999_1	River	Tibet	301	23934	3593806	0.64201	72.1	7.2	72.73	1	0	0	36	36.1	Medium	d__Bacteria;p__Pseudomonadota;c__Gammaproteobacteria;o__Burkholderiales;f__Burkholderiaceae_B;g__Aquabacterium;s__	classification based on placement in class-level tree	Genome not assigned to closest species as it falls outside its pre-defined ANI radius
2019_TBLSH-03_bin.29.purify	2019_TBLSH-03	2472_5	River	Tibet	290	10336	2074452	0.38342	81.03	3.78	54.55	1	0	1	25	62.13	Medium	d__Bacteria;p__Bacteroidota;c__Bacteroidia;o__Chitinophagales;f__Chitinophagaceae;g__Sediminibacterium;s__	classification based on placement in class-level tree	Genome not assigned to closest species as it falls outside its pre-defined ANI radius
2019_TBLSH-03_bin.3.purify	2019_TBLSH-03	3067_1	River	Tibet	111	11935	839449	0.48527	51.21	0	0	0	0	0	26	51.21	Medium	d__Bacteria;p__Actinomycetota;c__Actinomycetia;o__Nanopelagicales;f__Nanopelagicaceae;g__Planktophila;s__	classification based on placement in class-level tree	Genome not assigned to closest species as it falls outside its pre-defined ANI radius;Genome has more than 11.7% of markers with multiple hits
2019_TBLSH-03_bin.30.purify	2019_TBLSH-03	2982_1	River	Tibet	678	10049	4683183	0.54066	80.86	2.63	100	0	0	0	41	67.71	Medium	d__Bacteria;p__Planctomycetota;c__Planctomycetia;o__Gemmatales;f__Gemmataceae;g__REEB421;s__REEB421 sp945875585	topological placement and ANI have congruent species assignments	N/A
2019_TBLSH-03_bin.32.purify	2019_TBLSH-03	1187_5	River	Tibet	103	43178	1690188	0.56082	94.89	0	0	1	1	1	36	94.89	High	d__Bacteria;p__Bacteroidota;c__Bacteroidia;o__Flavobacteriales;f__Schleiferiaceae;g__TMED14;s__	classification based on placement in class-level tree	Genome not assigned to closest species as it falls outside its pre-defined ANI radius
2019_TBLSH-03_bin.34.purify	2019_TBLSH-03	2807_2	River	Tibet	296	5083	1320709	0.53048	67.95	0.92	0	0	1	0	35	63.35	Medium	d__Bacteria;p__Actinomycetota;c__Actinomycetia;o__Nanopelagicales;f__Nanopelagicaceae;g__GCA-2737595;s__GCA-2737595 sp903844855	topological placement and ANI have congruent species assignments	N/A
2019_TBLSH-03_bin.38.purify	2019_TBLSH-03	2450_1	River	Tibet	343	13478	2966262	0.44326	90.13	3.94	70	1	2	1	28	70.43	High	d__Bacteria;p__Bacteroidota;c__Bacteroidia;o__Chitinophagales;f__Chitinophagaceae;g__SXYR01;s__SXYR01 sp021738605	topological placement and ANI have congruent species assignments	N/A
2019_TBLSH-03_bin.40.purify	2019_TBLSH-03	1751_2	River	Tibet	352	8341	2100293	0.42457	83.77	7.86	71.88	0	0	0	26	44.47	Medium	d__Bacteria;p__Bacteroidota;c__Bacteroidia;o__Cytophagales;f__Spirosomaceae;g__Aquirufa;s__	classification based on placement in class-level tree	Genome not assigned to closest species as it falls outside its pre-defined ANI radius
2019_TBLSH-03_bin.41.purify	2019_TBLSH-03	787_2	River	Tibet	64	80645	2379997	0.32997	92.62	0	0	2	0	0	35	92.62	Medium	d__Bacteria;p__Bacteroidota;c__Kapabacteria;o__Kapabacteriales;f__UBA961;g__UBA961;s__UBA961 sp014191195	topological placement and ANI have congruent species assignments	N/A
2019_TBLSH-03_bin.46.purify	2019_TBLSH-03	3223_4	River	Tibet	370	3253	1165702	0.50096	64.53	1.79	75	0	0	0	20	55.58	Medium	d__Bacteria;p__Actinomycetota;c__Acidimicrobiia;o__Acidimicrobiales;f__Ilumatobacteraceae;g__BACL27;s__	classification based on placement in class-level tree	Genome not assigned to closest species as it falls outside its pre-defined ANI radius
2019_TBLSH-03_bin.47.purify	2019_TBLSH-03	3229_1	River	Tibet	217	15607	2040485	0.48719	88.89	1.45	66.67	1	0	1	46	81.64	Medium	d__Bacteria;p__Actinomycetota;c__Acidimicrobiia;o__Acidimicrobiales;f__Ilumatobacteraceae;g__BACL27;s__	classification based on placement in class-level tree	Genome not assigned to closest species as it falls outside its pre-defined ANI radius
2019_TBLSH-03_bin.48.purify	2019_TBLSH-03	3189_3	River	Tibet	452	6373	2233661	0.52379	83.19	3.16	60	0	0	0	40	67.39	Medium	d__Bacteria;p__Actinomycetota;c__Acidimicrobiia;o__Acidimicrobiales;f__Ilumatobacteraceae;g__Casp-actino8;s__Casp-actino8 sp009705435	topological placement and ANI have incongruent species assignments	N/A
2019_TBLSH-03_bin.50.purify	2019_TBLSH-03	3796_3	River	Tibet	1052	3581	3412618	0.44571	77.93	1.58	33.33	0	0	0	29	70.03	Medium	d__Bacteria;p__Planctomycetota;c__Planctomycetia;o__Gemmatales;f__Gemmataceae;g__UBA969;s__UBA969 sp003671255	topological placement and ANI have congruent species assignments	N/A
2019_TBLSH-03_bin.51.purify*	2019_TBLSH-03	2447_6	River	Tibet	435	3680	1421507	0.39712	53.02	2.81	26.67	0	0	0	21	38.97	Medium	d__Bacteria;p__Bacteroidota;c__Bacteroidia;o__Chitinophagales;f__Chitinophagaceae;g__SXYR01;s__SXYR01 sp945897185	topological placement and ANI have congruent species assignments	N/A
2019_TBLSH-03_bin.52.purify	2019_TBLSH-03	6988_1	River	Tibet	789	4117	2780948	0.67986	76.12	3.26	76.92	0	0	0	41	59.82	Medium	d__Bacteria;p__Pseudomonadota;c__Gammaproteobacteria;o__Burkholderiales;f__Burkholderiaceae_B;g__Aquabacterium;s__	classification based on placement in class-level tree	Genome not assigned to closest species as it falls outside its pre-defined ANI radius
2019_TBLSH-03_bin.53.purify*	2019_TBLSH-03	3428_1	River	Tibet	626	6044	2953676	0.42128	79.31	4.31	100	0	1	0	32	57.76	Medium	d__Bacteria;p__Pseudomonadota;c__Gammaproteobacteria;o__Pseudomonadales;f__Moraxellaceae;g__Agitococcus;s__	classification based on placement in class-level tree	Genome not assigned to closest species as it falls outside its pre-defined ANI radius
2019_TBLSH-03_bin.54.purify	2019_TBLSH-03	1920_1	River	Tibet	219	12516	1926550	0.36149	80.41	4.29	0	1	1	0	23	58.96	Medium	d__Bacteria;p__Bacteroidota;c__Bacteroidia;o__NS11-12g;f__UBA955;g__VMCP01;s__VMCP01 sp945865625	topological placement and ANI have congruent species assignments	N/A
2019_TBLSH-03_bin.55.purify	2019_TBLSH-03	3166_1	River	Tibet	181	5403	811262	0.42264	54.96	3.95	100	0	0	0	21	35.21	Medium	d__Bacteria;p__Actinomycetota;c__Actinomycetia;o__Nanopelagicales;f__Nanopelagicaceae;g__Nanopelagicus;s__Nanopelagicus sp005793655	topological placement and ANI have congruent species assignments	N/A
2019_TBLSH-03_bin.56.purify	2019_TBLSH-03	2842_2	River	Tibet	117	13556	1094573	0.43574	66.38	0	0	0	0	0	24	66.38	Medium	d__Bacteria;p__Actinomycetota;c__Actinomycetia;o__Nanopelagicales;f__Nanopelagicaceae;g__UBA3012;s__	classification based on placement in class-level tree	Genome not assigned to closest species as it falls outside its pre-defined ANI radius
2019_TBLSH-03_bin.60.purify	2019_TBLSH-03	3170_1	River	Tibet	620	4240	2258021	0.66719	76.63	2.74	20	0	1	0	29	62.93	Medium	d__Bacteria;p__Actinomycetota;c__Acidimicrobiia;o__Acidimicrobiales;f__Ilumatobacteraceae;g__WLJO01;s__	classification based on placement in class-level tree	Genome not assigned to closest species as it falls outside its pre-defined ANI radius
2019_TBLSH-03_bin.64.purify	2019_TBLSH-03	1571_3	River	Tibet	323	9466	2239782	0.43329	79.6	4.3	69.23	1	0	0	34	58.1	Medium	d__Bacteria;p__Bacteroidota;c__Bacteroidia;o__NS11-12g;f__UBA955;g__UBA955;s__	classification based on placement in class-level tree	Genome not assigned to closest species as it falls outside its pre-defined ANI radius
2019_TBLSH-03_bin.65.purify*	2019_TBLSH-03	4185_1	River	Tibet	65	85645	3290892	0.65546	98.35	3.53	33.33	0	0	0	43	80.7	Medium	d__Bacteria;p__Gemmatimonadota;c__Gemmatimonadetes;o__Gemmatimonadales;f__Gemmatimonadaceae;g__Gemmatimonas;s__Gemmatimonas sp002737115	topological placement and ANI have congruent species assignments	N/A
2019_TBLSH-03_bin.71.purify	2019_TBLSH-03	5437_3	River	Tibet	965	4005	3497175	0.55735	60.66	0	0	0	0	0	15	60.66	Medium	d__Bacteria;p__Planctomycetota;c__Planctomycetia;o__Pirellulales;f__Pirellulaceae;g__Pirellula_B;s__Pirellula_B sp003671195	topological placement and ANI have incongruent species assignments	N/A
2019_TBLSH-03_bin.72.purify	2019_TBLSH-03	3057_1	River	Tibet	156	11752	1022517	0.49365	66.42	2.09	96.43	1	0	0	22	55.97	Medium	d__Bacteria;p__Actinomycetota;c__Actinomycetia;o__Nanopelagicales;f__Nanopelagicaceae;g__Planktophila;s__	classification based on placement in class-level tree	Genome not assigned to closest species as it falls outside its pre-defined ANI radius
2019_TBLSH-03_bin.73.purify	2019_TBLSH-03	7204_1	River	Tibet	419	6029	1991627	0.55092	71.23	4.19	60.71	0	0	0	25	50.28	Medium	d__Bacteria;p__Pseudomonadota;c__Gammaproteobacteria;o__Burkholderiales;f__Burkholderiaceae_B;g__Limnohabitans;s__Limnohabitans sp945870575	topological placement and ANI have congruent species assignments	N/A
2019_TBLSH-03_bin.74.purify	2019_TBLSH-03	2979_2	River	Tibet	609	6474	3172851	0.54339	87.96	0.93	100	0	0	0	37	83.31	Medium	d__Bacteria;p__Armatimonadota;c__Armatimonadia;o__Armatimonadales;f__Armatimonadaceae;g__CAIRTT01;s__CAIRTT01 sp903915615	topological placement and ANI have incongruent species assignments	N/A
2019_TBLSH-03_bin.75.purify	2019_TBLSH-03	3078_2	River	Tibet	224	6218	1048961	0.47996	57.92	6.9	0	0	0	0	22	23.42	Medium	d__Bacteria;p__Actinomycetota;c__Actinomycetia;o__Nanopelagicales;f__Nanopelagicaceae;g__Planktophila;s__	classification based on placement in class-level tree	Genome not assigned to closest species as it falls outside its pre-defined ANI radius
2019_TBLSH-03_bin.81.purify	2019_TBLSH-03	3562_3	River	Tibet	234	7147	1305450	0.49841	85.23	1.96	71.43	0	0	0	23	75.43	Medium	d__Bacteria;p__Pseudomonadota;c__Gammaproteobacteria;o__Burkholderiales;f__Methylophilaceae;g__Methylotenera;s__	classification based on placement in class-level tree	Genome not assigned to closest species as it falls outside its pre-defined ANI radius
2019_TBLSH-03_bin.82.purify	2019_TBLSH-03	3027_2	River	Tibet	146	11788	1198004	0.47558	76.68	1.05	100	0	0	0	28	71.43	Medium	d__Bacteria;p__Actinomycetota;c__Actinomycetia;o__Nanopelagicales;f__Nanopelagicaceae;g__Planktophila;s__	classification based on placement in class-level tree	Genome not assigned to closest species as it falls outside its pre-defined ANI radius
2019_TBLSH-03_bin.83.purify*	2019_TBLSH-03	7038_6	River	Tibet	453	3438	1464135	0.64628	53.82	3.15	0	0	0	0	15	38.07	Medium	d__Bacteria;p__Pseudomonadota;c__Gammaproteobacteria;o__Burkholderiales;f__Burkholderiaceae_B;g__PBB1;s__	classification based on placement in class-level tree	Genome not assigned to closest species as it falls outside its pre-defined ANI radius
2019_TBLSH-03_bin.87.purify	2019_TBLSH-03	1029_1	River	Tibet	1069	11843	8274371	0.62432	90.79	2.63	0	1	3	1	39	77.64	High	d__Bacteria;p__Acidobacteriota;c__Terriglobia;o__Bryobacterales;f__Bryobacteraceae;g__Ga0077553;s__	classification based on placement in class-level tree	Genome not assigned to closest species as it falls outside its pre-defined ANI radius
2019_TBLSH-03_bin.89.purify	2019_TBLSH-03	4981_1	River	Tibet	416	9590	3053395	0.54053	86.69	2.57	40	1	1	1	39	73.84	Medium	d__Bacteria;p__Bdellovibrionota;c__UBA2361;o__UBA2361;f__OMII01;g__OMII01;s__OMII01 sp903904735	topological placement and ANI have congruent species assignments	N/A
2019_TBLSH-03_bin.92.purify*	2019_TBLSH-03	6675_2	River	Tibet	35	155286	3334529	0.53391	98.6	0.24	0	1	0	1	30	97.4	Medium	d__Bacteria;p__Pseudomonadota;c__Gammaproteobacteria;o__Burkholderiales;f__Burkholderiaceae;g__Limnobacter;s__	classification based on placement in class-level tree	Genome not assigned to closest species as it falls outside its pre-defined ANI radius
2019_TBLSH-03_bin.93.purify	2019_TBLSH-03	3198_2	River	Tibet	401	3461	1292276	0.52066	56.37	2.64	25	1	0	1	33	43.17	Medium	d__Bacteria;p__Actinomycetota;c__Acidimicrobiia;o__Acidimicrobiales;f__Ilumatobacteraceae;g__F1-20-MAGs119;s__F1-20-MAGs119 sp903858075	topological placement and ANI have congruent species assignments	N/A
2019_TBLSH-03_bin.97.purify	2019_TBLSH-03	3073_1	River	Tibet	194	7071	1072937	0.47169	73.28	6.9	100	1	1	0	25	38.78	Medium	d__Bacteria;p__Actinomycetota;c__Actinomycetia;o__Nanopelagicales;f__Nanopelagicaceae;g__Planktophila;s__Planktophila sp009698815	topological placement and ANI have congruent species assignments	N/A
2019_TBLSH-03_bin.98.purify	2019_TBLSH-03	3347_1	River	Tibet	384	4206	1437899	0.50291	59.66	5.17	100	0	1	0	22	33.81	Medium	d__Bacteria;p__Pseudomonadota;c__Gammaproteobacteria;o__Burkholderiales;f__Burkholderiaceae;g__Polynucleobacter;s__	classification based on placement in class-level tree	Genome not assigned to closest species as it falls outside its pre-defined ANI radius
2019_TBLSH-04_bin.1.purify	2019_TBLSH-04	2472_5	River	Tibet	271	10685	2059118	0.38245	82.76	6.12	73.91	1	1	1	27	52.16	Medium	d__Bacteria;p__Bacteroidota;c__Bacteroidia;o__Chitinophagales;f__Chitinophagaceae;g__Sediminibacterium;s__	classification based on placement in class-level tree	Genome not assigned to closest species as it falls outside its pre-defined ANI radius
2019_TBLSH-04_bin.10.purify	2019_TBLSH-04	2481_1	River	Tibet	251	10988	1763761	0.36196	84.78	2.23	66.67	0	0	0	27	73.63	Medium	d__Bacteria;p__Bacteroidota;c__Bacteroidia;o__Chitinophagales;f__Chitinophagaceae;g__Sediminibacterium;s__	classification based on placement in class-level tree	Genome not assigned to closest species as it falls outside its pre-defined ANI radius
2019_TBLSH-04_bin.14.purify	2019_TBLSH-04	4790_1	River	Tibet	609	8840	3891282	0.60208	89.45	2.03	33.33	0	0	0	41	79.3	Medium	d__Bacteria;p__Verrucomicrobiota;c__Verrucomicrobiae;o__Pedosphaerales;f__UBA9464;g__SXXZ01;s__SXXZ01 sp005789375	topological placement and ANI have congruent species assignments	N/A
2019_TBLSH-04_bin.16.purify*	2019_TBLSH-04	7001_0	River	Tibet	245	18475	3092342	0.6636	74.86	2.17	25	0	0	0	34	64.01	Medium	d__Bacteria;p__Pseudomonadota;c__Gammaproteobacteria;o__Burkholderiales;f__Burkholderiaceae_B;g__Aquabacterium;s__Aquabacterium lacunae	topological placement and ANI have congruent species assignments	N/A
2019_TBLSH-04_bin.17.purify	2019_TBLSH-04	139_1	River	Tibet	4	162630	754922	0.41405	80.71	0	0	1	1	1	35	80.71	Medium	d__Bacteria;p__Patescibacteria;c__Paceibacteria;o__UBA9983_A;f__Zambryskibacteraceae;g__UBA910;s__	classification based on placement in class-level tree	N/A
2019_TBLSH-04_bin.2.purify	2019_TBLSH-04	2450_1	River	Tibet	436	9615	2964062	0.44268	88.43	1.97	16.67	1	1	1	27	78.58	Medium	d__Bacteria;p__Bacteroidota;c__Bacteroidia;o__Chitinophagales;f__Chitinophagaceae;g__SXYR01;s__SXYR01 sp021738605	topological placement and ANI have congruent species assignments	N/A
2019_TBLSH-04_bin.20.purify*	2019_TBLSH-04	2842_2	River	Tibet	80	15141	838970	0.43217	51.72	0.86	100	0	1	0	17	47.42	Medium	d__Bacteria;p__Actinomycetota;c__Actinomycetia;o__Nanopelagicales;f__Nanopelagicaceae;g__UBA3012;s__	classification based on placement in class-level tree	Genome not assigned to closest species as it falls outside its pre-defined ANI radius
2019_TBLSH-04_bin.22.purify*	2019_TBLSH-04	1751_2	River	Tibet	315	9071	2042859	0.42307	80.96	4.01	90.48	1	1	0	25	60.91	Medium	d__Bacteria;p__Bacteroidota;c__Bacteroidia;o__Cytophagales;f__Spirosomaceae;g__Aquirufa;s__	classification based on placement in class-level tree	Genome not assigned to closest species as it falls outside its pre-defined ANI radius
2019_TBLSH-04_bin.24.purify	2019_TBLSH-04	3057_1	River	Tibet	103	15696	1154656	0.4922	75.9	1.05	50	1	0	1	29	70.65	Medium	d__Bacteria;p__Actinomycetota;c__Actinomycetia;o__Nanopelagicales;f__Nanopelagicaceae;g__Planktophila;s__	classification based on placement in class-level tree	Genome not assigned to closest species as it falls outside its pre-defined ANI radius
2019_TBLSH-04_bin.25.purify	2019_TBLSH-04	4716_3	River	Tibet	1003	6869	5382776	0.62953	89.68	4.09	100	1	0	1	36	69.23	Medium	d__Bacteria;p__Verrucomicrobiota;c__Verrucomicrobiae;o__Opitutales;f__Opitutaceae;g__CAITWF01;s__CAITWF01 sp945874455	topological placement and ANI have congruent species assignments	N/A
2019_TBLSH-04_bin.26.purify	2019_TBLSH-04	6633_1	River	Tibet	581	4090	2114404	0.57416	68.58	7.13	90	0	1	0	31	32.93	Medium	d__Bacteria;p__Pseudomonadota;c__Alphaproteobacteria;o__Sphingomonadales;f__Sphingomonadaceae;g__Sphingorhabdus_B;s__Sphingorhabdus_B lacus	topological placement and ANI have congruent species assignments	N/A
2019_TBLSH-04_bin.27.purify	2019_TBLSH-04	3189_3	River	Tibet	378	7332	2227887	0.52391	85.05	4.27	85.71	0	0	0	43	63.7	Medium	d__Bacteria;p__Actinomycetota;c__Acidimicrobiia;o__Acidimicrobiales;f__Ilumatobacteraceae;g__Casp-actino8;s__Casp-actino8 sp009705435	topological placement and ANI have incongruent species assignments	N/A
2019_TBLSH-04_bin.28.purify	2019_TBLSH-04	3027_2	River	Tibet	125	13062	1164854	0.4764	76.49	2.02	100	0	0	0	37	66.39	Medium	d__Bacteria;p__Actinomycetota;c__Actinomycetia;o__Nanopelagicales;f__Nanopelagicaceae;g__Planktophila;s__	classification based on placement in class-level tree	Genome not assigned to closest species as it falls outside its pre-defined ANI radius
2019_TBLSH-04_bin.3.purify*	2019_TBLSH-04	3067_1	River	Tibet	131	15411	1312914	0.48653	81.66	5.46	59.09	1	1	0	42	54.36	Medium	d__Bacteria;p__Actinomycetota;c__Actinomycetia;o__Nanopelagicales;f__Nanopelagicaceae;g__Planktophila;s__	classification based on placement in class-level tree	Genome not assigned to closest species as it falls outside its pre-defined ANI radius;Genome has more than 11.7% of markers with multiple hits
2019_TBLSH-04_bin.31.purify	2019_TBLSH-04	787_2	River	Tibet	63	73805	2306845	0.33027	88.25	0.02	100	2	0	0	31	88.15	Medium	d__Bacteria;p__Bacteroidota;c__Kapabacteria;o__Kapabacteriales;f__UBA961;g__UBA961;s__UBA961 sp014191195	topological placement and ANI have congruent species assignments	N/A
2019_TBLSH-04_bin.33.purify	2019_TBLSH-04	4549_1	River	Tibet	19	265491	2541468	0.60867	97.97	1.35	0	1	1	1	42	91.22	High	d__Bacteria;p__Verrucomicrobiota;c__Verrucomicrobiae;o__Opitutales;f__UBA953;g__UBA953;s__	classification based on placement in class-level tree	Genome not assigned to closest species as it falls outside its pre-defined ANI radius
2019_TBLSH-04_bin.37.purify	2019_TBLSH-04	3229_1	River	Tibet	307	7481	1779558	0.48943	79.98	3.42	40	0	0	0	33	62.88	Medium	d__Bacteria;p__Actinomycetota;c__Acidimicrobiia;o__Acidimicrobiales;f__Ilumatobacteraceae;g__BACL27;s__	classification based on placement in class-level tree	Genome not assigned to closest species as it falls outside its pre-defined ANI radius
2019_TBLSH-04_bin.39.purify	2019_TBLSH-04	3073_1	River	Tibet	137	9638	930394	0.47106	68.63	2.98	85.71	0	0	0	23	53.73	Medium	d__Bacteria;p__Actinomycetota;c__Actinomycetia;o__Nanopelagicales;f__Nanopelagicaceae;g__Planktophila;s__Planktophila sp009698815	topological placement and ANI have congruent species assignments	N/A
2019_TBLSH-04_bin.40.purify	2019_TBLSH-04	2306_1	River	Tibet	416	7730	2352128	0.39181	85.87	4.76	50	1	1	0	27	62.07	Medium	d__Bacteria;p__Bacteroidota;c__Bacteroidia;o__Flavobacteriales;f__Flavobacteriaceae;g__Flavobacterium;s__Flavobacterium sp002786385	topological placement and ANI have congruent species assignments	N/A
2019_TBLSH-04_bin.41.purify	2019_TBLSH-04	1804_1	River	Tibet	257	24385	4244209	0.45455	90.16	1.32	50	3	2	0	32	83.56	Medium	d__Bacteria;p__Bacteroidota;c__Bacteroidia;o__Cytophagales;f__Cyclobacteriaceae;g__Algoriphagus;s__	classification based on placement in class-level tree	N/A
2019_TBLSH-04_bin.42.purify	2019_TBLSH-04	3136_2	River	Tibet	114	8973	758051	0.46927	51.72	6.03	50	1	0	0	12	21.57	Medium	d__Bacteria;p__Actinomycetota;c__Actinomycetia;o__Nanopelagicales;f__Nanopelagicaceae;g__Planktophila;s__	classification based on placement in class-level tree	Genome not assigned to closest species as it falls outside its pre-defined ANI radius
2019_TBLSH-04_bin.43.purify*	2019_TBLSH-04	366_1	River	Tibet	62	21012	932045	0.3988	63.25	1.71	100	1	0	1	30	54.7	Medium	d__Bacteria;p__Patescibacteria;c__JAEDAM01;o__BD1-5;f__UBA2023;g__JABFSX01;s__	classification based on placement in class-level tree	N/A
2019_TBLSH-04_bin.47.purify*	2019_TBLSH-04	3631_2	River	Tibet	1023	2167	2042814	0.50441	61.21	5.17	75	1	0	0	30	35.36	Medium	d__Bacteria;p__Pseudomonadota;c__Gammaproteobacteria;o__Enterobacterales_A;f__Alteromonadaceae;g__Pararheinheimera;s__	classification based on placement in class-level tree	Genome not assigned to closest species as it falls outside its pre-defined ANI radius
2019_TBLSH-04_bin.48.purify	2019_TBLSH-04	3347_1	River	Tibet	346	4507	1396377	0.5017	62.93	3.45	100	0	0	0	23	45.68	Medium	d__Bacteria;p__Pseudomonadota;c__Gammaproteobacteria;o__Burkholderiales;f__Burkholderiaceae;g__Polynucleobacter;s__	classification based on placement in class-level tree	Genome not assigned to closest species as it falls outside its pre-defined ANI radius
2019_TBLSH-04_bin.49.purify*	2019_TBLSH-04	3364_4	River	Tibet	253	4263	966941	0.46754	50.17	1.72	100	0	0	0	20	41.57	Medium	d__Bacteria;p__Pseudomonadota;c__Gammaproteobacteria;o__Burkholderiales;f__Burkholderiaceae;g__Polynucleobacter;s__Polynucleobacter sp009924985	topological placement and ANI have congruent species assignments	N/A
2019_TBLSH-04_bin.5.purify	2019_TBLSH-04	3337_1	River	Tibet	262	23059	2888772	0.42427	92.12	5.01	13.04	0	1	0	38	67.07	Medium	d__Bacteria;p__Pseudomonadota;c__Gammaproteobacteria;o__Burkholderiales;f__Burkholderiaceae;g__Polynucleobacter;s__Polynucleobacter sp903871735	topological placement and ANI have congruent species assignments	N/A
2019_TBLSH-04_bin.50.purify	2019_TBLSH-04	1799_1	River	Tibet	121	38378	2547836	0.44751	84.96	0.69	100	1	0	0	29	81.51	Medium	d__Bacteria;p__Bacteroidota;c__Bacteroidia;o__Cytophagales;f__Cyclobacteriaceae;g__Algoriphagus;s__Algoriphagus sp945897085	topological placement and ANI have congruent species assignments	N/A
2019_TBLSH-04_bin.54.purify	2019_TBLSH-04	4350_4	River	Tibet	176	7870	1061924	0.62904	80.56	0	0	1	0	1	38	80.56	Medium	d__Bacteria;p__Chloroflexota;c__Limnocylindria;o__Limnocylindrales;f__Limnocylindraceae;g__Limnocylindrus;s__	classification based on placement in class-level tree	Genome not assigned to closest species as it falls outside its pre-defined ANI radius
2019_TBLSH-04_bin.56.purify	2019_TBLSH-04	3115_2	River	Tibet	148	7358	916205	0.48617	66.26	2.89	100	0	0	0	19	51.81	Medium	d__Bacteria;p__Actinomycetota;c__Actinomycetia;o__Nanopelagicales;f__Nanopelagicaceae;g__Planktophila;s__	classification based on placement in class-level tree	Genome not assigned to closest species as it falls outside its pre-defined ANI radius
2019_TBLSH-04_bin.57.purify*	2019_TBLSH-04	7000_0	River	Tibet	344	18895	3517784	0.63553	87.77	3.62	78.57	0	0	0	47	69.67	Medium	d__Bacteria;p__Pseudomonadota;c__Gammaproteobacteria;o__Burkholderiales;f__Burkholderiaceae_B;g__Aquabacterium;s__	classification based on placement in class-level tree	Genome not assigned to closest species as it falls outside its pre-defined ANI radius
2019_TBLSH-04_bin.58.purify	2019_TBLSH-04	6999_1	River	Tibet	351	18635	3384773	0.63925	81.11	2.35	70	1	0	0	44	69.36	Medium	d__Bacteria;p__Pseudomonadota;c__Gammaproteobacteria;o__Burkholderiales;f__Burkholderiaceae_B;g__Aquabacterium;s__	classification based on placement in class-level tree	Genome not assigned to closest species as it falls outside its pre-defined ANI radius
2019_TBLSH-04_bin.59.purify	2019_TBLSH-04	1920_1	River	Tibet	38	188807	2302666	0.36005	98.36	0.82	0	1	0	1	32	94.26	Medium	d__Bacteria;p__Bacteroidota;c__Bacteroidia;o__NS11-12g;f__UBA955;g__VMCP01;s__VMCP01 sp945865625	topological placement and ANI have congruent species assignments	N/A
2019_TBLSH-04_bin.61.purify	2019_TBLSH-04	1187_5	River	Tibet	110	59895	1687726	0.56134	94.35	0.27	100	1	2	2	38	93	High	d__Bacteria;p__Bacteroidota;c__Bacteroidia;o__Flavobacteriales;f__Schleiferiaceae;g__TMED14;s__	classification based on placement in class-level tree	Genome not assigned to closest species as it falls outside its pre-defined ANI radius
2019_TBLSH-04_bin.64.purify	2019_TBLSH-04	3388_2	River	Tibet	452	3148	1318214	0.44703	51.72	1.15	0	0	0	0	17	45.97	Medium	d__Bacteria;p__Pseudomonadota;c__Gammaproteobacteria;o__Pseudomonadales;f__Moraxellaceae;g__;s__	classification based on placement in class-level tree	N/A
2019_TBLSH-04_bin.65.purify	2019_TBLSH-04	1571_3	River	Tibet	333	8466	2086482	0.43564	81.07	2.22	66.67	0	0	0	27	69.97	Medium	d__Bacteria;p__Bacteroidota;c__Bacteroidia;o__NS11-12g;f__UBA955;g__UBA955;s__	classification based on placement in class-level tree	Genome not assigned to closest species as it falls outside its pre-defined ANI radius
2019_TBLSH-04_bin.68.purify	2019_TBLSH-04	3139_3	River	Tibet	190	4347	749658	0.45815	50.43	4.31	100	0	0	0	22	28.88	Medium	d__Bacteria;p__Actinomycetota;c__Actinomycetia;o__Nanopelagicales;f__Nanopelagicaceae;g__Planktophila;s__	classification based on placement in class-level tree	Genome not assigned to closest species as it falls outside its pre-defined ANI radius
2019_TBLSH-04_bin.7.purify*	2019_TBLSH-04	1029_2	River	Tibet	1703	3140	5085167	0.62348	52.53	0.87	0	0	0	0	26	48.18	Medium	d__Bacteria;p__Acidobacteriota;c__Terriglobia;o__Bryobacterales;f__Bryobacteraceae;g__Ga0077553;s__	classification based on placement in class-level tree	N/A
2019_TBLSH-04_bin.73.purify	2019_TBLSH-04	1324_2	River	Tibet	347	3692	1022895	0.36932	73.39	5.64	83.33	0	0	0	26	45.19	Medium	d__Bacteria;p__Pseudomonadota;c__Gammaproteobacteria;o__Burkholderiales;f__Methylophilaceae;g__Methylopumilus;s__Methylopumilus planktonicus	topological placement and ANI have congruent species assignments	N/A
2019_TBLSH-04_bin.75.purify*	2019_TBLSH-04	3223_4	River	Tibet	346	4023	1243976	0.50209	69.49	3.5	66.67	0	0	0	22	51.99	Medium	d__Bacteria;p__Actinomycetota;c__Acidimicrobiia;o__Acidimicrobiales;f__Ilumatobacteraceae;g__BACL27;s__	classification based on placement in class-level tree	Genome not assigned to closest species as it falls outside its pre-defined ANI radius
2019_TBLSH-04_bin.76.purify	2019_TBLSH-04	4185_1	River	Tibet	340	13851	3107420	0.65659	82.78	0.55	0	0	0	0	36	80.03	Medium	d__Bacteria;p__Gemmatimonadota;c__Gemmatimonadetes;o__Gemmatimonadales;f__Gemmatimonadaceae;g__Gemmatimonas;s__Gemmatimonas sp002737115	topological placement and ANI have congruent species assignments	N/A
2019_TBLSH-04_bin.9.purify	2019_TBLSH-04	3562_3	River	Tibet	260	5593	1258142	0.50049	67.24	1.72	100	1	0	1	24	58.64	Medium	d__Bacteria;p__Pseudomonadota;c__Gammaproteobacteria;o__Burkholderiales;f__Methylophilaceae;g__Methylotenera;s__	classification based on placement in class-level tree	Genome not assigned to closest species as it falls outside its pre-defined ANI radius
2019_TBLU-01_bin.1.purify*	2019_TBLU-01	3415_17	Wetland	Tibet	618	2590	1595679	0.42156	58.43	3.09	88.89	1	0	0	36	42.98	Medium	d__Bacteria;p__Pseudomonadota;c__Gammaproteobacteria;o__Pseudomonadales;f__Moraxellaceae;g__Acinetobacter;s__Acinetobacter johnsonii	topological placement and ANI have congruent species assignments	N/A
2019_TBLU-01_bin.10.purify*	2019_TBLU-01	1820_0	Wetland	Tibet	655	9373	4451687	0.39788	94.67	2.28	0	3	2	1	34	83.27	High	d__Bacteria;p__Bacteroidota;c__Bacteroidia;o__Cytophagales;f__Cyclobacteriaceae;g__Aquiflexum_A;s__	classification based on placement in class-level tree	Genome not assigned to closest species as it falls outside its pre-defined ANI radius
2019_TBLU-01_bin.13.purify*	2019_TBLU-01	2439_0	Wetland	Tibet	1116	2105	2207720	0.32294	60.48	2.22	0	1	1	0	20	49.38	Medium	d__Bacteria;p__Bacteroidota;c__Bacteroidia;o__Chitinophagales;f__Chitinophagaceae;g__Ferruginibacter;s__	classification based on placement in class-level tree	N/A
2019_TBLU-01_bin.4.purify	2019_TBLU-01	1589_1	Wetland	Tibet	756	2889	2101994	0.41677	55.19	3.37	0	0	0	0	13	38.34	Medium	d__Bacteria;p__Bacteroidota;c__Bacteroidia;o__Chitinophagales;f__Chitinophagaceae;g__Phnomibacter;s__	classification based on placement in class-level tree	N/A
2019_TBLU-01_bin.6.purify	2019_TBLU-01	7335_1	Wetland	Tibet	470	6500	2359454	0.68115	68.97	0	0	0	0	0	40	68.97	Medium	d__Bacteria;p__Pseudomonadota;c__Gammaproteobacteria;o__Xanthomonadales;f__Xanthomonadaceae;g__Arenimonas;s__	classification based on placement in class-level tree	Genome not assigned to closest species as it falls outside its pre-defined ANI radius
2019_TBLU-01_bin.7.purify	2019_TBLU-01	3413_1	Wetland	Tibet	681	3848	2313991	0.39261	74.58	4.27	24	0	0	0	20	53.23	Medium	d__Bacteria;p__Pseudomonadota;c__Gammaproteobacteria;o__Pseudomonadales;f__Moraxellaceae;g__Acinetobacter;s__Acinetobacter sp003987695	N/A	N/A
2019_TBLU-02_bin.11.purify*	2019_TBLU-02	4412_0	Wetland	Tibet	1634	1639	2682919	0.54615	56.91	5.11	21.43	0	0	0	24	31.36	Medium	d__Bacteria;p__Cyanobacteriota;c__Cyanobacteriia;o__Leptolyngbyales;f__Leptolyngbyaceae;g__JAAUSA01;s__	classification based on placement in class-level tree	N/A
2019_TBLU-02_bin.14.purify	2019_TBLU-02	6988_1	Wetland	Tibet	770	4623	3041588	0.6803	87.46	7.24	85.19	0	0	0	46	51.26	Medium	d__Bacteria;p__Pseudomonadota;c__Gammaproteobacteria;o__Burkholderiales;f__Burkholderiaceae_B;g__Aquabacterium;s__	classification based on placement in class-level tree	Genome not assigned to closest species as it falls outside its pre-defined ANI radius
2019_TBLU-02_bin.18.purify*	2019_TBLU-02	6540_3	Wetland	Tibet	810	2734	2173444	0.66281	53.09	3.45	100	0	0	0	13	35.84	Medium	d__Bacteria;p__Pseudomonadota;c__Alphaproteobacteria;o__Sphingomonadales;f__Sphingomonadaceae;g__Novosphingobium;s__	classification based on placement in class-level tree	Genome not assigned to closest species as it falls outside its pre-defined ANI radius
2019_TBLU-02_bin.2.purify*	2019_TBLU-02	3424_4	Wetland	Tibet	278	3894	952547	0.44114	52.7	6.38	100	0	0	0	14	20.8	Medium	d__Bacteria;p__Pseudomonadota;c__Gammaproteobacteria;o__Pseudomonadales;f__Moraxellaceae;g__Agitococcus;s__	classification based on placement in class-level tree	Genome not assigned to closest species as it falls outside its pre-defined ANI radius
2019_TBLU-02_bin.3.purify	2019_TBLU-02	3427_1	Wetland	Tibet	552	5535	2504267	0.41722	88.59	5.89	81.4	2	0	1	36	59.14	Medium	d__Bacteria;p__Pseudomonadota;c__Gammaproteobacteria;o__Pseudomonadales;f__Moraxellaceae;g__Agitococcus;s__	classification based on placement in class-level tree	Genome not assigned to closest species as it falls outside its pre-defined ANI radius
2019_TBLU-02_bin.4.purify	2019_TBLU-02	6981_1	Wetland	Tibet	813	5193	3470680	0.62657	72.47	7.45	70.83	1	0	0	31	35.22	Medium	d__Bacteria;p__Pseudomonadota;c__Gammaproteobacteria;o__Burkholderiales;f__Burkholderiaceae_B;g__Aquabacterium;s__	classification based on placement in class-level tree	Genome not assigned to closest species as it falls outside its pre-defined ANI radius
2019_TBLU-02_bin.6.purify*	2019_TBLU-02	5888_2	Wetland	Tibet	1074	1745	1833887	0.52069	53.19	5.85	2.86	0	1	0	20	23.94	Medium	d__Bacteria;p__Pseudomonadota;c__Alphaproteobacteria;o__Rhizobiales;f__Rhizobiaceae;g__JADJTR01;s__	classification based on placement in class-level tree	N/A
2019_TBLU-02_bin.9.purify*	2019_TBLU-02	3423_1	Wetland	Tibet	325	7639	1666139	0.43347	55.17	6.03	50	0	0	0	34	25.02	Medium	d__Bacteria;p__Pseudomonadota;c__Gammaproteobacteria;o__Pseudomonadales;f__Moraxellaceae;g__Agitococcus;s__	classification based on placement in class-level tree	Genome not assigned to closest species as it falls outside its pre-defined ANI radius
2019_TBLU-03_bin.1.purify	2019_TBLU-03	3352_1	Wetland	Tibet	321	3646	1096634	0.46475	57.07	0.86	0	0	1	0	16	52.77	Medium	d__Bacteria;p__Pseudomonadota;c__Gammaproteobacteria;o__Burkholderiales;f__Burkholderiaceae;g__Polynucleobacter;s__	classification based on placement in class-level tree	Genome not assigned to closest species as it falls outside its pre-defined ANI radius
2019_TBLU-03_bin.11.purify	2019_TBLU-03	6465_1	Wetland	Tibet	619	5077	2657460	0.60785	74.64	3.9	57.89	0	0	0	30	55.14	Medium	d__Bacteria;p__Pseudomonadota;c__Alphaproteobacteria;o__Sphingomonadales;f__Sphingomonadaceae;g__Novosphingobium;s__	classification based on placement in class-level tree	Genome not assigned to closest species as it falls outside its pre-defined ANI radius
2019_TBLU-03_bin.13.purify	2019_TBLU-03	3325_1	Wetland	Tibet	187	11557	1507542	0.44418	81.2	2.13	72.73	0	1	0	25	70.55	Medium	d__Bacteria;p__Pseudomonadota;c__Gammaproteobacteria;o__Burkholderiales;f__Burkholderiaceae;g__Polynucleobacter;s__Polynucleobacter cosmopolitanus	topological placement and ANI have congruent species assignments	N/A
2019_TBLU-03_bin.14.purify	2019_TBLU-03	6637_2	Wetland	Tibet	583	4317	2243645	0.55675	76.4	6.86	73.68	0	0	0	31	42.1	Medium	d__Bacteria;p__Pseudomonadota;c__Alphaproteobacteria;o__Sphingomonadales;f__Sphingomonadaceae;g__Sphingorhabdus_B;s__	classification based on placement in class-level tree	Genome not assigned to closest species as it falls outside its pre-defined ANI radius
2019_TBLU-03_bin.15.purify	2019_TBLU-03	7010_1	Wetland	Tibet	647	2845	1796973	0.66702	54.1	1.19	62.5	0	0	0	31	48.15	Medium	d__Bacteria;p__Pseudomonadota;c__Gammaproteobacteria;o__Burkholderiales;f__Burkholderiaceae_B;g__Malikia;s__Malikia spinosa	topological placement and ANI have congruent species assignments	N/A
2019_TBLU-03_bin.2.purify*	2019_TBLU-03	2859_1	Wetland	Tibet	135	14801	1297262	0.53946	95.71	1.17	100	1	1	1	40	89.86	High	d__Bacteria;p__Actinomycetota;c__Actinomycetia;o__Actinomycetales;f__Microbacteriaceae;g__Rhodoluna;s__	classification based on placement in class-level tree	Genome not assigned to closest species as it falls outside its pre-defined ANI radius
2019_TBLU-03_bin.22.purify	2019_TBLU-03	6971_1	Wetland	Tibet	918	2984	2652699	0.65382	63.79	8.38	60	0	0	0	29	21.89	Medium	d__Bacteria;p__Pseudomonadota;c__Gammaproteobacteria;o__Burkholderiales;f__Burkholderiaceae_B;g__Aquabacterium;s__Aquabacterium sp017989885	topological placement and ANI have congruent species assignments	N/A
2019_TBLU-03_bin.4.purify	2019_TBLU-03	2306_1	Wetland	Tibet	406	8773	2498831	0.38896	90.35	4.97	67.86	0	0	0	34	65.5	Medium	d__Bacteria;p__Bacteroidota;c__Bacteroidia;o__Flavobacteriales;f__Flavobacteriaceae;g__Flavobacterium;s__Flavobacterium sp002786385	topological placement and ANI have congruent species assignments	N/A
2019_TBLU-03_bin.8.purify	2019_TBLU-03	2963_1	Wetland	Tibet	248	23856	3283474	0.40568	89.8	0.66	75	0	0	0	30	86.5	Medium	d__Bacteria;p__Pseudomonadota;c__Gammaproteobacteria;o__Burkholderiales;f__Burkholderiaceae_B;g__JALQUL01;s__	classification based on placement in class-level tree	Genome not assigned to closest species as it falls outside its pre-defined ANI radius
2019_TBLU-03_bin.9.purify*	2019_TBLU-03	7435_0	Wetland	Tibet	395	5566	1778496	0.6327	80.55	4.29	42.86	0	0	0	25	59.1	Medium	d__Bacteria;p__Pseudomonadota;c__Gammaproteobacteria;o__Burkholderiales;f__Rhodocyclaceae;g__Azonexus;s__	classification based on placement in class-level tree	Genome not assigned to closest species as it falls outside its pre-defined ANI radius
2019_TBLU-04_bin.12.purify	2019_TBLU-04	3484_2	Wetland	Tibet	247	5244	1117316	0.42008	59.48	2.59	100	1	0	0	26	46.53	Medium	d__Bacteria;p__Pseudomonadota;c__Gammaproteobacteria;o__Burkholderiales;f__Methylophilaceae;g__Methylopumilus_A;s__	classification based on placement in class-level tree	Genome not assigned to closest species as it falls outside its pre-defined ANI radius
2019_TBLU-04_bin.13.purify*	2019_TBLU-04	1974_5	Wetland	Tibet	417	3505	1345783	0.46428	58.62	0	0	0	0	0	15	58.62	Medium	d__Bacteria;p__Bacteroidota;c__Bacteroidia;o__Flavobacteriales;f__Crocinitomicaceae;g__UBA952;s__	classification based on placement in class-level tree	Genome not assigned to closest species as it falls outside its pre-defined ANI radius
2019_TBLU-04_bin.17.purify	2019_TBLU-04	2012_2	Wetland	Tibet	210	19988	2154997	0.37033	80.24	5.86	37.5	0	0	0	19	50.94	Medium	d__Bacteria;p__Bacteroidota;c__Bacteroidia;o__Flavobacteriales;f__Crocinitomicaceae;g__Fluviicola;s__	classification based on placement in class-level tree	Genome not assigned to closest species as it falls outside its pre-defined ANI radius
2019_TBLU-04_bin.18.purify	2019_TBLU-04	2963_1	Wetland	Tibet	274	19435	3222735	0.40563	90.24	0.74	100	1	0	0	29	86.54	Medium	d__Bacteria;p__Pseudomonadota;c__Gammaproteobacteria;o__Burkholderiales;f__Burkholderiaceae_B;g__JALQUL01;s__	classification based on placement in class-level tree	Genome not assigned to closest species as it falls outside its pre-defined ANI radius
2019_TBLU-04_bin.20.purify*	2019_TBLU-04	1758_4	Wetland	Tibet	463	4367	1763632	0.42082	56.9	3.45	100	2	0	0	23	39.65	Medium	d__Bacteria;p__Bacteroidota;c__Bacteroidia;o__Cytophagales;f__Spirosomaceae;g__Aquirufa;s__Aquirufa sp903898715	topological placement and ANI have congruent species assignments	N/A
2019_TBLU-04_bin.22.purify	2019_TBLU-04	3579_1	Wetland	Tibet	375	7162	1988354	0.42559	80.52	3.33	22.22	2	0	0	19	63.87	Medium	d__Bacteria;p__Bacteroidota;c__Bacteroidia;o__Flavobacteriales;f__UA16;g__CAMCTV01;s__	classification based on placement in class-level tree	N/A
2019_TBLU-04_bin.27.purify	2019_TBLU-04	3325_1	Wetland	Tibet	270	6902	1424906	0.44483	63.97	6.9	75	0	0	0	22	29.47	Medium	d__Bacteria;p__Pseudomonadota;c__Gammaproteobacteria;o__Burkholderiales;f__Burkholderiaceae;g__Polynucleobacter;s__Polynucleobacter cosmopolitanus	topological placement and ANI have congruent species assignments	N/A
2019_TBLU-04_bin.30.purify	2019_TBLU-04	2306_1	Wetland	Tibet	519	4580	2011042	0.38699	68.97	3.45	50	0	0	0	18	51.72	Medium	d__Bacteria;p__Bacteroidota;c__Bacteroidia;o__Flavobacteriales;f__Flavobacteriaceae;g__Flavobacterium;s__Flavobacterium sp002786385	topological placement and ANI have congruent species assignments	N/A
2019_TBLU-04_bin.31.purify	2019_TBLU-04	7010_1	Wetland	Tibet	720	2999	2053659	0.67258	65.81	6.04	92	0	0	0	31	35.61	Medium	d__Bacteria;p__Pseudomonadota;c__Gammaproteobacteria;o__Burkholderiales;f__Burkholderiaceae_B;g__Malikia;s__Malikia spinosa	topological placement and ANI have congruent species assignments	N/A
2019_TBLU-04_bin.36.purify*	2019_TBLU-04	2472_2	Wetland	Tibet	233	15720	1985373	0.38354	82.51	3.2	87.5	2	1	2	33	66.51	Medium	d__Bacteria;p__Bacteroidota;c__Bacteroidia;o__Chitinophagales;f__Chitinophagaceae;g__Sediminibacterium;s__	classification based on placement in class-level tree	Genome not assigned to closest species as it falls outside its pre-defined ANI radius
2019_TBLU-04_bin.37.purify*	2019_TBLU-04	1940_0	Wetland	Tibet	54	67720	1959483	0.35099	67.57	0	0	0	1	0	20	67.57	Medium	d__Bacteria;p__Bacteroidota;c__Bacteroidia;o__Flavobacteriales;f__Crocinitomicaceae;g__UBA952;s__	classification based on placement in class-level tree	Genome not assigned to closest species as it falls outside its pre-defined ANI radius
2019_TBLU-04_bin.38.purify*	2019_TBLU-04	6257_0	Wetland	Tibet	668	6929	3515118	0.63057	72.4	6.03	100	0	1	0	36	42.25	Medium	d__Bacteria;p__Pseudomonadota;c__Alphaproteobacteria;o__Rhodobacterales;f__Rhodobacteraceae;g__Gemmobacter_B;s__	classification based on placement in class-level tree	Genome not assigned to closest species as it falls outside its pre-defined ANI radius
2019_TBLU-04_bin.4.purify	2019_TBLU-04	2859_1	Wetland	Tibet	110	11593	910366	0.54093	73.74	2	50	0	1	0	29	63.74	Medium	d__Bacteria;p__Actinomycetota;c__Actinomycetia;o__Actinomycetales;f__Microbacteriaceae;g__Rhodoluna;s__	classification based on placement in class-level tree	Genome not assigned to closest species as it falls outside its pre-defined ANI radius
2019_TBLU-04_bin.43.purify	2019_TBLU-04	1970_2	Wetland	Tibet	306	7986	1843839	0.42285	70.69	1.72	0	2	0	0	21	62.09	Medium	d__Bacteria;p__Bacteroidota;c__Bacteroidia;o__Flavobacteriales;f__Crocinitomicaceae;g__UBA952;s__	classification based on placement in class-level tree	Genome not assigned to closest species as it falls outside its pre-defined ANI radius
2019_TBLU-04_bin.7.purify*	2019_TBLU-04	6740_1	Wetland	Tibet	208	7769	1314564	0.53985	77.78	5.33	76.47	1	0	0	33	51.13	Medium	d__Bacteria;p__Pseudomonadota;c__Gammaproteobacteria;o__Burkholderiales;f__Rhodocyclaceae;g__Fluviibacter;s__	classification based on placement in class-level tree	Genome not assigned to closest species as it falls outside its pre-defined ANI radius
2019_TBLU-05_bin.10.purify	2019_TBLU-05	3415_14	Wetland	Tibet	514	3672	1807291	0.41742	61.1	5.35	84.38	1	0	0	34	34.35	Medium	d__Bacteria;p__Pseudomonadota;c__Gammaproteobacteria;o__Pseudomonadales;f__Moraxellaceae;g__Acinetobacter;s__Acinetobacter johnsonii	topological placement and ANI have congruent species assignments	N/A
2019_TBLU-05_bin.11.purify*	2019_TBLU-05	6890_0	Wetland	Tibet	806	6532	3371724	0.63273	59.48	3.45	100	0	0	0	37	42.23	Medium	d__Bacteria;p__Pseudomonadota;c__Gammaproteobacteria;o__Burkholderiales;f__Burkholderiaceae_B;g__Ideonella;s__	classification based on placement in class-level tree	Genome not assigned to closest species as it falls outside its pre-defined ANI radius
2019_TBLU-05_bin.12.purify	2019_TBLU-05	7118_1	Wetland	Tibet	378	6937	2093430	0.58756	82.08	2.55	55.56	0	0	0	26	69.33	Medium	d__Bacteria;p__Pseudomonadota;c__Gammaproteobacteria;o__Burkholderiales;f__Burkholderiaceae_B;g__Limnohabitans_A;s__	classification based on placement in class-level tree	Genome not assigned to closest species as it falls outside its pre-defined ANI radius
2019_TBLU-05_bin.13.purify	2019_TBLU-05	6646_1	Wetland	Tibet	365	6016	1768301	0.55564	72.49	2.28	63.64	0	0	0	31	61.09	Medium	d__Bacteria;p__Pseudomonadota;c__Alphaproteobacteria;o__Sphingomonadales;f__Sphingomonadaceae;g__Sphingorhabdus_B;s__	classification based on placement in class-level tree	Genome not assigned to closest species as it falls outside its pre-defined ANI radius
2019_TBLU-05_bin.18.purify*	2019_TBLU-05	7534_1	Wetland	Tibet	501	13567	4667292	0.62668	91.89	5.34	37.21	2	1	0	47	65.19	Medium	d__Bacteria;p__Pseudomonadota;c__Gammaproteobacteria;o__Pseudomonadales;f__Pseudomonadaceae;g__Pseudomonas_E;s__Pseudomonas_E shirazensis	topological placement and ANI have congruent species assignments	N/A
2019_TBLU-05_bin.2.purify*	2019_TBLU-05	3591_0	Wetland	Tibet	650	6250	3237905	0.58368	84.97	2.23	40.62	1	0	0	36	73.82	Medium	d__Bacteria;p__Pseudomonadota;c__Gammaproteobacteria;o__Enterobacterales;f__Enterobacteriaceae;g__Siccibacter;s__Siccibacter colletis	topological placement and ANI have congruent species assignments	N/A
2019_TBLU-05_bin.21.purify*	2019_TBLU-05	1712_0	Wetland	Tibet	664	6015	3159601	0.31563	63.55	4.34	11.11	1	0	1	37	41.85	Medium	d__Bacteria;p__Bacteroidota;c__Bacteroidia;o__Cytophagales;f__Spirosomaceae;g__;s__	classification based on placement in class-level tree	N/A
2019_TBLU-05_bin.27.purify	2019_TBLU-05	7119_1	Wetland	Tibet	471	5495	2133314	0.59528	51.88	0	0	1	0	0	29	51.88	Medium	d__Bacteria;p__Pseudomonadota;c__Gammaproteobacteria;o__Burkholderiales;f__Burkholderiaceae_B;g__Limnohabitans_A;s__	classification based on placement in class-level tree	Genome not assigned to closest species as it falls outside its pre-defined ANI radius
2019_TBLU-05_bin.31.purify	2019_TBLU-05	6837_1	Wetland	Tibet	560	4066	2071890	0.55083	50.94	4.31	66.67	0	0	0	21	29.39	Medium	d__Bacteria;p__Pseudomonadota;c__Gammaproteobacteria;o__Burkholderiales;f__Burkholderiaceae_B;g__Rhodoferax_C;s__	classification based on placement in class-level tree	N/A
2019_TBLU-05_bin.6.purify*	2019_TBLU-05	1704_1	Wetland	Tibet	613	8250	3680299	0.36457	81.04	3.75	64.71	2	0	1	23	62.29	Medium	d__Bacteria;p__Bacteroidota;c__Bacteroidia;o__Cytophagales;f__Spirosomaceae;g__Leadbetterella;s__Leadbetterella sp002256295	topological placement and ANI have congruent species assignments	N/A
2019_TBLU-06_bin.11.purify*	2019_TBLU-06	626_0	Wetland	Tibet	238	11573	1782666	0.31022	93	5.56	50	1	0	0	30	65.2	Medium	d__Bacteria;p__Campylobacterota;c__Campylobacteria;o__Campylobacterales;f__Arcobacteraceae;g__CAIJNA01;s__	classification based on placement in class-level tree	Genome not assigned to closest species as it falls outside its pre-defined ANI radius
2019_TBLU-06_bin.13.purify	2019_TBLU-06	1751_1	Wetland	Tibet	363	4477	1439951	0.42856	68.57	1.52	33.33	0	0	0	21	60.97	Medium	d__Bacteria;p__Bacteroidota;c__Bacteroidia;o__Cytophagales;f__Spirosomaceae;g__Aquirufa;s__Aquirufa antheringensis	topological placement and ANI have congruent species assignments	N/A
2019_TBLU-06_bin.16.purify*	2019_TBLU-06	7076_1	Wetland	Tibet	393	20863	4469023	0.67352	90.93	1.17	0	1	0	0	45	85.08	Medium	d__Bacteria;p__Pseudomonadota;c__Gammaproteobacteria;o__Burkholderiales;f__Burkholderiaceae_B;g__Sphaerotilus;s__	classification based on placement in class-level tree	N/A
2019_TBLU-06_bin.19.purify*	2019_TBLU-06	6850_1	Wetland	Tibet	848	5273	3580625	0.60149	79.63	4.86	36.84	0	0	0	34	55.33	Medium	d__Bacteria;p__Pseudomonadota;c__Gammaproteobacteria;o__Burkholderiales;f__Burkholderiaceae_B;g__Rhodoferax_C;s__Rhodoferax_C sp002163715	topological placement and ANI have congruent species assignments	N/A
2019_TBLU-06_bin.21.purify*	2019_TBLU-06	1728_3	Wetland	Tibet	526	13714	5151169	0.38	94.51	3.95	75	1	1	0	42	74.76	Medium	d__Bacteria;p__Bacteroidota;c__Bacteroidia;o__Cytophagales;f__Spirosomaceae;g__JALRIJ01;s__	classification based on placement in class-level tree	Genome not assigned to closest species as it falls outside its pre-defined ANI radius
2019_TBLU-06_bin.22.purify*	2019_TBLU-06	5843_0	Wetland	Tibet	222	8521	1454960	0.3956	83.16	1.1	0	0	0	0	24	77.66	Medium	d__Bacteria;p__Pseudomonadota;c__Alphaproteobacteria;o__Rickettsiales;f__UBA8987;g__;s__	classification based on placement in class-level tree	N/A
2019_TBLU-06_bin.23.purify*	2019_TBLU-06	2999_0	Wetland	Tibet	341	6346	1768181	0.42727	83.07	2.05	20	1	0	0	28	72.82	Medium	d__Bacteria;p__Campylobacterota;c__Campylobacteria;o__Campylobacterales;f__Sulfurimonadaceae;g__Sulfuricurvum;s__	classification based on placement in class-level tree	Genome not assigned to closest species as it falls outside its pre-defined ANI radius
2019_TBLU-06_bin.5.purify	2019_TBLU-06	6904_1	Wetland	Tibet	770	4764	3117745	0.6327	74.42	5.86	69.23	0	2	0	29	45.12	Medium	d__Bacteria;p__Pseudomonadota;c__Gammaproteobacteria;o__Burkholderiales;f__Burkholderiaceae_B;g__Hydrogenophaga;s__	classification based on placement in class-level tree	Genome not assigned to closest species as it falls outside its pre-defined ANI radius
2019_TBLU-06_bin.6.purify	2019_TBLU-06	7119_1	Wetland	Tibet	524	6266	2599232	0.5955	72.02	5.17	50	1	0	0	31	46.17	Medium	d__Bacteria;p__Pseudomonadota;c__Gammaproteobacteria;o__Burkholderiales;f__Burkholderiaceae_B;g__Limnohabitans_A;s__	classification based on placement in class-level tree	Genome not assigned to closest species as it falls outside its pre-defined ANI radius
2019_TBLU-06_bin.9.purify*	2019_TBLU-06	6741_0	Wetland	Tibet	25	105016	1909739	0.53653	94.45	0.71	50	2	0	0	38	90.9	Medium	d__Bacteria;p__Pseudomonadota;c__Gammaproteobacteria;o__Burkholderiales;f__Rhodocyclaceae;g__Fluviibacter;s__	classification based on placement in class-level tree	Genome not assigned to closest species as it falls outside its pre-defined ANI radius
2019_TBLU-07_bin.10.purify*	2019_TBLU-07	5104_0	Wetland	Tibet	233	25166	3138724	0.70257	93.76	4.5	18.52	1	0	0	47	71.26	Medium	d__Bacteria;p__Actinomycetota;c__Actinomycetia;o__Actinomycetales;f__Micrococcaceae;g__Arthrobacter_D;s__Arthrobacter_D ruber	topological placement and ANI have congruent species assignments	N/A
2019_TBLU-07_bin.12.purify	2019_TBLU-07	1051_1	Wetland	Tibet	1389	2574	3161261	0.47036	89.38	7.96	35.71	4	5	23	41	49.58	Medium	d__Bacteria;p__Bacteroidota;c__Bacteroidia;o__Bacteroidales;f__Bacteroidaceae;g__Prevotella;s__Prevotella sp934191715	topological placement and ANI have incongruent species assignments	N/A
2019_TBLU-07_bin.13.purify*	2019_TBLU-07	7515_0	Wetland	Tibet	206	26845	3041485	0.60262	79.79	3.2	32.14	0	1	0	29	63.79	Medium	d__Bacteria;p__Pseudomonadota;c__Gammaproteobacteria;o__Pseudomonadales;f__Pseudomonadaceae;g__Pseudomonas_E;s__	classification based on placement in class-level tree	Genome not assigned to closest species as it falls outside its pre-defined ANI radius
2019_TBLU-07_bin.17.purify	2019_TBLU-07	6193_1	Wetland	Tibet	329	7256	1983513	0.60962	52.36	2.83	83.33	0	0	0	20	38.21	Medium	d__Bacteria;p__Pseudomonadota;c__Alphaproteobacteria;o__Rhodobacterales;f__Rhodobacteraceae;g__JAAFHS01;s__	classification based on placement in class-level tree	N/A
2019_TBLU-07_bin.29.purify*	2019_TBLU-07	7219_0	Wetland	Tibet	424	6002	2001267	0.55878	72.84	5.03	21.05	0	0	0	18	47.69	Medium	d__Bacteria;p__Pseudomonadota;c__Gammaproteobacteria;o__Burkholderiales;f__Burkholderiaceae_B;g__Limnohabitans;s__	classification based on placement in class-level tree	Genome not assigned to closest species as it falls outside its pre-defined ANI radius
2019_TBLU-07_bin.30.purify*	2019_TBLU-07	3632_0	Wetland	Tibet	1393	1956	2593028	0.52513	66.29	7.29	6.32	0	0	0	22	29.84	Medium	d__Bacteria;p__Pseudomonadota;c__Gammaproteobacteria;o__Enterobacterales;f__Enterobacteriaceae;g__Brenneria;s__Brenneria salicis	topological placement and ANI have congruent species assignments	N/A
2019_TBLU-07_bin.31.purify*	2019_TBLU-07	5102_1	Wetland	Tibet	609	6820	3050390	0.73655	84.48	4.61	0	2	0	0	40	61.43	Medium	d__Bacteria;p__Actinomycetota;c__Actinomycetia;o__Actinomycetales;f__Micrococcaceae;g__Kocuria;s__Kocuria rosea	topological placement and ANI have congruent species assignments	N/A
2019_TBLU-07_bin.32.purify*	2019_TBLU-07	6813_0	Wetland	Tibet	523	4264	2041720	0.55157	65.05	3.15	0	0	0	0	22	49.3	Medium	d__Bacteria;p__Pseudomonadota;c__Gammaproteobacteria;o__Burkholderiales;f__Burkholderiaceae_B;g__JAAFIP01;s__	classification based on placement in class-level tree	Genome not assigned to closest species as it falls outside its pre-defined ANI radius
2019_TBLU-07_bin.37.purify	2019_TBLU-07	7118_1	Wetland	Tibet	355	5974	1460580	0.58862	57.7	2.08	75	1	3	4	21	47.3	Medium	d__Bacteria;p__Pseudomonadota;c__Gammaproteobacteria;o__Burkholderiales;f__Burkholderiaceae_B;g__Limnohabitans_A;s__	classification based on placement in class-level tree	Genome not assigned to closest species as it falls outside its pre-defined ANI radius
2019_TBLU-07_bin.43.purify*	2019_TBLU-07	3415_20	Wetland	Tibet	1070	1779	1872914	0.4265	53.03	9.54	18.18	0	1	0	28	5.33	Medium	d__Bacteria;p__Pseudomonadota;c__Gammaproteobacteria;o__Pseudomonadales;f__Moraxellaceae;g__Acinetobacter;s__Acinetobacter johnsonii	topological placement and ANI have congruent species assignments	N/A
2019_TBLU-07_bin.46.purify*	2019_TBLU-07	6786_0	Wetland	Tibet	190	18763	2314293	0.51925	91.38	5.8	26.32	1	1	0	33	62.38	Medium	d__Bacteria;p__Pseudomonadota;c__Gammaproteobacteria;o__Burkholderiales;f__Burkholderiaceae_B;g__JAAFIP01;s__	classification based on placement in class-level tree	N/A
2019_TBLU-07_bin.6.purify*	2019_TBLU-07	7523_0	Wetland	Tibet	418	21252	5611020	0.59888	92.97	5.7	46.25	1	0	0	38	64.47	Medium	d__Bacteria;p__Pseudomonadota;c__Gammaproteobacteria;o__Pseudomonadales;f__Pseudomonadaceae;g__Pseudomonas_E;s__	classification based on placement in class-level tree	Genome not assigned to closest species as it falls outside its pre-defined ANI radius;Genome has more than 10.0% of markers with multiple hits
2019_TBLU-07_bin.7.purify*	2019_TBLU-07	7153_0	Wetland	Tibet	512	6328	2659587	0.61994	65.28	1.72	100	0	0	0	25	56.68	Medium	d__Bacteria;p__Pseudomonadota;c__Gammaproteobacteria;o__Burkholderiales;f__Burkholderiaceae_B;g__Hydrogenophaga;s__	classification based on placement in class-level tree	Genome not assigned to closest species as it falls outside its pre-defined ANI radius
2019_TBLU-07_bin.9.purify	2019_TBLU-07	2935_8	Wetland	Tibet	218	4047	822110	0.54692	56.14	0	0	0	0	0	23	56.14	Medium	d__Bacteria;p__Actinomycetota;c__Actinomycetia;o__Actinomycetales;f__Microbacteriaceae;g__Aquiluna;s__	classification based on placement in class-level tree	N/A
2019_TBLU-08_bin.1.purify	2019_TBLU-08	7118_1	Wetland	Tibet	568	6605	2482524	0.58635	88.89	4.27	63.64	2	2	3	38	67.54	Medium	d__Bacteria;p__Pseudomonadota;c__Gammaproteobacteria;o__Burkholderiales;f__Burkholderiaceae_B;g__Limnohabitans_A;s__	classification based on placement in class-level tree	Genome not assigned to closest species as it falls outside its pre-defined ANI radius
2019_TBLU-08_bin.2.purify	2019_TBLU-08	7072_1	Wetland	Tibet	1166	2993	3378680	0.69198	61.65	7.25	56	0	0	0	26	25.4	Medium	d__Bacteria;p__Pseudomonadota;c__Gammaproteobacteria;o__Burkholderiales;f__Burkholderiaceae_B;g__Sphaerotilus;s__	classification based on placement in class-level tree	Genome not assigned to closest species as it falls outside its pre-defined ANI radius
2019_TBLU-09_bin.12.purify	2019_TBLU-09	7403_1	Wetland	Tibet	832	3803	2883443	0.62701	79.31	6.03	80	0	0	0	32	49.16	Medium	d__Bacteria;p__Pseudomonadota;c__Gammaproteobacteria;o__Burkholderiales;f__Aquaspirillaceae;g__Rivicola;s__Rivicola sp002002905	topological placement and ANI have congruent species assignments	N/A
2019_TBLU-09_bin.13.purify	2019_TBLU-09	1729_2	Wetland	Tibet	624	6559	3369810	0.35436	71.24	3.45	68.75	1	0	0	19	53.99	Medium	d__Bacteria;p__Bacteroidota;c__Bacteroidia;o__Cytophagales;f__Spirosomaceae;g__Arcicella;s__	classification based on placement in class-level tree	Genome not assigned to closest species as it falls outside its pre-defined ANI radius
2019_TBLU-09_bin.16.purify*	2019_TBLU-09	7010_1	Wetland	Tibet	807	3169	2435021	0.6702	68.39	5.84	60.87	1	0	0	33	39.19	Medium	d__Bacteria;p__Pseudomonadota;c__Gammaproteobacteria;o__Burkholderiales;f__Burkholderiaceae_B;g__Malikia;s__Malikia spinosa	topological placement and ANI have congruent species assignments	N/A
2019_TBLU-09_bin.18.purify	2019_TBLU-09	2964_2	Wetland	Tibet	335	15398	3066046	0.40698	85.65	4.5	84.62	0	0	0	25	63.15	Medium	d__Bacteria;p__Pseudomonadota;c__Gammaproteobacteria;o__Burkholderiales;f__Burkholderiaceae_B;g__JALQUL01;s__	classification based on placement in class-level tree	Genome not assigned to closest species as it falls outside its pre-defined ANI radius
2019_TBLU-09_bin.19.purify*	2019_TBLU-09	6211_1	Wetland	Tibet	211	22659	3121314	0.65365	90.06	1.63	100	0	1	0	36	81.91	Medium	d__Bacteria;p__Pseudomonadota;c__Alphaproteobacteria;o__Rhodobacterales;f__Rhodobacteraceae;g__Gemmobacter;s__	classification based on placement in class-level tree	Genome not assigned to closest species as it falls outside its pre-defined ANI radius
2019_TBLU-09_bin.2.purify*	2019_TBLU-09	6873_2	Wetland	Tibet	578	3873	2035234	0.64102	51.8	3.45	50	0	0	0	21	34.55	Medium	d__Bacteria;p__Pseudomonadota;c__Gammaproteobacteria;o__Burkholderiales;f__Burkholderiaceae_B;g__Acidovorax;s__Acidovorax defluvii	topological placement and ANI have congruent species assignments	N/A
2019_TBLU-09_bin.20.purify*	2019_TBLU-09	6285_1	Wetland	Tibet	243	17502	2975650	0.61973	94.93	3.7	52.94	0	0	0	37	76.43	Medium	d__Bacteria;p__Pseudomonadota;c__Alphaproteobacteria;o__Rhodobacterales;f__Rhodobacteraceae;g__Tabrizicola_A;s__	classification based on placement in class-level tree	Genome not assigned to closest species as it falls outside its pre-defined ANI radius
2019_TBLU-09_bin.23.purify	2019_TBLU-09	3302_1	Wetland	Tibet	234	10257	1672745	0.4932	88.63	4.08	84.21	1	1	0	32	68.23	Medium	d__Bacteria;p__Pseudomonadota;c__Gammaproteobacteria;o__Burkholderiales;f__Burkholderiaceae;g__CTSOIL-112;s__	classification based on placement in class-level tree	Genome not assigned to closest species as it falls outside its pre-defined ANI radius;Genome has more than 10.8% of markers with multiple hits
2019_TBLU-09_bin.24.purify*	2019_TBLU-09	634_2	Wetland	Tibet	479	3027	1387465	0.3777	58.96	5.42	65.62	0	0	0	15	31.86	Medium	d__Bacteria;p__Campylobacterota;c__Campylobacteria;o__Campylobacterales;f__Sulfurospirillaceae;g__Sulfurospirillum;s__Sulfurospirillum sp001548035	topological placement and ANI have congruent species assignments	Genome has more than 10.0% of markers with multiple hits
2019_TBLU-09_bin.28.purify*	2019_TBLU-09	5727_1	Wetland	Tibet	817	4673	3386416	0.62349	71	4.13	92.31	0	0	0	55	50.35	Medium	d__Bacteria;p__Pseudomonadota;c__Gammaproteobacteria;o__Enterobacterales_A;f__Aeromonadaceae;g__Aeromonas;s__Aeromonas media	topological placement and ANI have congruent species assignments	N/A
2019_TBLU-09_bin.30.purify*	2019_TBLU-09	2416_0	Wetland	Tibet	340	7040	1815150	0.33834	70.08	1.31	0	1	0	0	16	63.53	Medium	d__Bacteria;p__Bacteroidota;c__Bacteroidia;o__Flavobacteriales;f__Flavobacteriaceae;g__Flavobacterium;s__	classification based on placement in class-level tree	N/A
2019_TBLU-09_bin.32.purify	2019_TBLU-09	1054_2	Wetland	Tibet	357	7694	2083732	0.41964	63.79	1.72	100	3	0	1	43	55.19	Medium	d__Bacteria;p__Bacteroidota;c__Bacteroidia;o__Bacteroidales;f__Bacteroidaceae;g__Bacteroides_I;s__Bacteroides_I graminisolvens	topological placement and ANI have congruent species assignments	N/A
2019_TBLU-09_bin.34.purify	2019_TBLU-09	6736_1	Wetland	Tibet	169	5180	772644	0.54793	50.03	3.5	66.67	0	0	0	11	32.53	Medium	d__Bacteria;p__Pseudomonadota;c__Gammaproteobacteria;o__Burkholderiales;f__Rhodocyclaceae;g__Fluviibacter;s__	classification based on placement in class-level tree	Genome not assigned to closest species as it falls outside its pre-defined ANI radius
2019_TBLU-09_bin.38.purify*	2019_TBLU-09	6800_1	Wetland	Tibet	369	6251	1858373	0.5291	67.24	0.86	100	1	0	0	27	62.94	Medium	d__Bacteria;p__Pseudomonadota;c__Gammaproteobacteria;o__Burkholderiales;f__Burkholderiaceae_B;g__Rhodoferax_C;s__	classification based on placement in class-level tree	N/A
2019_TBLU-09_bin.39.purify	2019_TBLU-09	1081_1	Wetland	Tibet	377	5959	1832724	0.40178	62.71	6.99	30.77	0	0	0	27	27.76	Medium	d__Bacteria;p__Bacteroidota;c__Bacteroidia;o__Bacteroidales;f__Paludibacteraceae;g__Paludibacter;s__	classification based on placement in class-level tree	N/A
2019_TBLU-09_bin.4.purify	2019_TBLU-09	5857_1	Wetland	Tibet	102	48400	3241011	0.42698	94.04	0.12	100	3	0	0	42	93.44	Medium	d__Bacteria;p__Pseudomonadota;c__Gammaproteobacteria;o__Thiotrichales;f__Thiotrichaceae;g__Thiofilum;s__	classification based on placement in class-level tree	N/A
2019_TBLU-09_bin.40.purify*	2019_TBLU-09	7005_1	Wetland	Tibet	918	5315	4096898	0.68131	92.81	9.46	46.51	0	0	0	53	45.51	Medium	d__Bacteria;p__Pseudomonadota;c__Gammaproteobacteria;o__Burkholderiales;f__Rhodocyclaceae;g__Zoogloea;s__Zoogloea ramigera	topological placement and ANI have congruent species assignments	N/A
2019_TBLU-09_bin.43.purify	2019_TBLU-09	1074_1	Wetland	Tibet	354	3403	1105399	0.41108	57.72	1.44	20	0	0	0	18	50.52	Medium	d__Bacteria;p__Bacteroidota;c__Bacteroidia;o__Bacteroidales;f__UBA932;g__Bact-08;s__	classification based on placement in class-level tree	Genome not assigned to closest species as it falls outside its pre-defined ANI radius
2019_TBLU-09_bin.46.purify	2019_TBLU-09	6877_1	Wetland	Tibet	1001	3986	3488425	0.62841	65.52	1.72	0	0	0	0	28	56.92	Medium	d__Bacteria;p__Pseudomonadota;c__Gammaproteobacteria;o__Burkholderiales;f__Burkholderiaceae_B;g__UBA2334;s__	classification based on placement in class-level tree	Genome not assigned to closest species as it falls outside its pre-defined ANI radius
2019_TBLU-09_bin.47.purify	2019_TBLU-09	1348_1	Wetland	Tibet	496	5066	2104454	0.58216	67.24	3.45	100	2	0	0	40	49.99	Medium	d__Bacteria;p__Pseudomonadota;c__Gammaproteobacteria;o__Burkholderiales;f__Aquaspirillaceae;g__Rivicola;s__	classification based on placement in class-level tree	N/A
2019_TBLU-09_bin.48.purify*	2019_TBLU-09	1080_2	Wetland	Tibet	437	3086	1282548	0.42302	55.91	1.61	66.67	0	0	0	18	47.86	Medium	d__Bacteria;p__Bacteroidota;c__Bacteroidia;o__Bacteroidales;f__Paludibacteraceae;g__UPXZ01;s__	classification based on placement in class-level tree	Genome not assigned to closest species as it falls outside its pre-defined ANI radius
2019_TBLU-09_bin.50.purify*	2019_TBLU-09	6841_0	Wetland	Tibet	826	4131	3075824	0.60977	55.33	4.31	50	1	0	0	22	33.78	Medium	d__Bacteria;p__Pseudomonadota;c__Gammaproteobacteria;o__Burkholderiales;f__Burkholderiaceae_B;g__Rhodoferax_C;s__	classification based on placement in class-level tree	N/A
2019_TBLU-09_bin.51.purify*	2019_TBLU-09	2349_1	Wetland	Tibet	681	4313	2550720	0.34802	81.11	9.21	35.71	1	1	0	37	35.06	Medium	d__Bacteria;p__Bacteroidota;c__Bacteroidia;o__Flavobacteriales;f__Flavobacteriaceae;g__Flavobacterium;s__Flavobacterium sp017997335	topological placement and ANI have congruent species assignments	N/A
2019_TBLU-09_bin.52.purify	2019_TBLU-09	1678_1	Wetland	Tibet	523	4929	2214096	0.36821	73.5	8.01	44.44	4	0	0	29	33.45	Medium	d__Bacteria;p__Bacteroidota;c__Bacteroidia;o__Bacteroidales;f__Bacteroidaceae;g__Prevotella;s__Prevotella sp018054505	topological placement and ANI have congruent species assignments	N/A
2019_TBLU-09_bin.53.purify*	2019_TBLU-09	3583_1	Wetland	Tibet	345	4905	1505012	0.47834	50.1	5.14	100	1	0	1	27	24.4	Medium	d__Bacteria;p__Pseudomonadota;c__Gammaproteobacteria;o__Enterobacterales_A;f__Aeromonadaceae;g__Tolumonas;s__	classification based on placement in class-level tree	Genome not assigned to closest species as it falls outside its pre-defined ANI radius
2019_TBLU-09_bin.61.purify*	2019_TBLU-09	6970_1	Wetland	Tibet	438	7471	2640576	0.58722	78.31	2.87	90	0	0	0	32	63.96	Medium	d__Bacteria;p__Pseudomonadota;c__Gammaproteobacteria;o__Burkholderiales;f__Burkholderiaceae_B;g__Aquabacterium;s__	classification based on placement in class-level tree	Genome not assigned to closest species as it falls outside its pre-defined ANI radius
2019_TBLU-09_bin.7.purify*	2019_TBLU-09	6296_2	Wetland	Tibet	992	2292	2110357	0.6346	56.38	0	0	0	0	0	24	56.38	Medium	d__Bacteria;p__Pseudomonadota;c__Alphaproteobacteria;o__Rhodobacterales;f__Rhodobacteraceae;g__;s__	classification based on placement in class-level tree	N/A
2019_TBLU-09_bin.9.purify	2019_TBLU-09	5723_1	Wetland	Tibet	650	4259	2437093	0.56524	53.45	3.45	0	1	0	0	27	36.2	Medium	d__Bacteria;p__Pseudomonadota;c__Gammaproteobacteria;o__Enterobacterales_A;f__Aeromonadaceae;g__JAGOXX01;s__	classification based on placement in class-level tree	N/A
2019_TBLU-10_bin.11.purify	2019_TBLU-10	1729_2	Wetland	Tibet	903	5348	3941357	0.35384	79.26	3.45	71.43	1	0	0	24	62.01	Medium	d__Bacteria;p__Bacteroidota;c__Bacteroidia;o__Cytophagales;f__Spirosomaceae;g__Arcicella;s__	classification based on placement in class-level tree	Genome not assigned to closest species as it falls outside its pre-defined ANI radius
2019_TBLU-10_bin.14.purify	2019_TBLU-10	3302_1	Wetland	Tibet	227	10032	1608765	0.49389	85.65	6.13	89.47	1	0	0	24	55	Medium	d__Bacteria;p__Pseudomonadota;c__Gammaproteobacteria;o__Burkholderiales;f__Burkholderiaceae;g__CTSOIL-112;s__	classification based on placement in class-level tree	Genome not assigned to closest species as it falls outside its pre-defined ANI radius;Genome has more than 10.8% of markers with multiple hits
2019_TBLU-10_bin.16.purify	2019_TBLU-10	5857_1	Wetland	Tibet	113	39901	3150329	0.4272	94.68	0.35	100	2	0	0	33	92.93	Medium	d__Bacteria;p__Pseudomonadota;c__Gammaproteobacteria;o__Thiotrichales;f__Thiotrichaceae;g__Thiofilum;s__	classification based on placement in class-level tree	N/A
2019_TBLU-10_bin.2.purify*	2019_TBLU-10	620_0	Wetland	Tibet	468	4070	1734745	0.26905	73.11	6.3	71.43	0	0	0	15	41.61	Medium	d__Bacteria;p__Campylobacterota;c__Campylobacteria;o__Campylobacterales;f__Arcobacteraceae;g__Aliarcobacter;s__	classification based on placement in class-level tree	Genome not assigned to closest species as it falls outside its pre-defined ANI radius
2019_TBLU-10_bin.27.purify	2019_TBLU-10	6211_1	Wetland	Tibet	256	16889	3053581	0.65269	86.37	1.26	83.33	0	0	0	37	80.07	Medium	d__Bacteria;p__Pseudomonadota;c__Alphaproteobacteria;o__Rhodobacterales;f__Rhodobacteraceae;g__Gemmobacter;s__	classification based on placement in class-level tree	Genome not assigned to closest species as it falls outside its pre-defined ANI radius
2019_TBLU-10_bin.30.purify	2019_TBLU-10	7403_1	Wetland	Tibet	754	4492	2950597	0.62592	79.88	7.31	62.07	3	0	0	37	43.33	Medium	d__Bacteria;p__Pseudomonadota;c__Gammaproteobacteria;o__Burkholderiales;f__Aquaspirillaceae;g__Rivicola;s__Rivicola sp002002905	topological placement and ANI have congruent species assignments	N/A
2019_TBLU-10_bin.32.purify*	2019_TBLU-10	5724_0	Wetland	Tibet	1099	2051	2161063	0.54369	51.19	5.17	25	3	3	1	35	25.34	Medium	d__Bacteria;p__Pseudomonadota;c__Gammaproteobacteria;o__Enterobacterales_A;f__Aeromonadaceae;g__JAGOXX01;s__	classification based on placement in class-level tree	N/A
2019_TBLU-10_bin.33.purify*	2019_TBLU-10	1348_1	Wetland	Tibet	404	5950	1872475	0.58577	62.07	1.72	100	0	0	0	27	53.47	Medium	d__Bacteria;p__Pseudomonadota;c__Gammaproteobacteria;o__Burkholderiales;f__Aquaspirillaceae;g__Rivicola;s__	classification based on placement in class-level tree	N/A
2019_TBLU-10_bin.35.purify	2019_TBLU-10	6285_1	Wetland	Tibet	281	15328	2933397	0.61992	92.52	2.53	71.43	0	0	0	33	79.87	Medium	d__Bacteria;p__Pseudomonadota;c__Alphaproteobacteria;o__Rhodobacterales;f__Rhodobacteraceae;g__Tabrizicola_A;s__	classification based on placement in class-level tree	Genome not assigned to closest species as it falls outside its pre-defined ANI radius
2019_TBLU-10_bin.37.purify*	2019_TBLU-10	1351_1	Wetland	Tibet	166	18983	2323631	0.49053	75.44	1.75	100	1	0	0	33	66.69	Medium	d__Bacteria;p__Pseudomonadota;c__Gammaproteobacteria;o__Burkholderiales;f__Rhodocyclaceae;g__;s__	classification based on placement in class-level tree	N/A
2019_TBLU-10_bin.39.purify*	2019_TBLU-10	6879_0	Wetland	Tibet	846	3417	2657227	0.64383	55.35	9.02	30.3	0	0	0	19	10.25	Medium	d__Bacteria;p__Pseudomonadota;c__Gammaproteobacteria;o__Burkholderiales;f__Burkholderiaceae_B;g__UBA2334;s__	classification based on placement in class-level tree	Genome not assigned to closest species as it falls outside its pre-defined ANI radius
2019_TBLU-10_bin.4.purify	2019_TBLU-10	2349_1	Wetland	Tibet	417	3762	1443507	0.35275	54.97	1.38	93.33	0	0	0	18	48.07	Medium	d__Bacteria;p__Bacteroidota;c__Bacteroidia;o__Flavobacteriales;f__Flavobacteriaceae;g__Flavobacterium;s__Flavobacterium sp017997335	topological placement and ANI have congruent species assignments	N/A
2019_TBLU-10_bin.43.purify*	2019_TBLU-10	2362_1	Wetland	Tibet	149	32619	2395683	0.34557	64.66	3.45	50	0	0	0	17	47.41	Medium	d__Bacteria;p__Bacteroidota;c__Bacteroidia;o__Flavobacteriales;f__Flavobacteriaceae;g__Flavobacterium;s__	classification based on placement in class-level tree	Genome not assigned to closest species as it falls outside its pre-defined ANI radius
2019_TBLU-10_bin.5.purify	2019_TBLU-10	1054_2	Wetland	Tibet	387	4451	1594836	0.4144	60.99	2.98	0	2	0	0	35	46.09	Medium	d__Bacteria;p__Bacteroidota;c__Bacteroidia;o__Bacteroidales;f__Bacteroidaceae;g__Bacteroides_I;s__Bacteroides_I graminisolvens	topological placement and ANI have congruent species assignments	N/A
2019_TBLU-10_bin.53.purify	2019_TBLU-10	7010_1	Wetland	Tibet	729	2726	1951075	0.67351	61.79	2.49	72.73	0	0	0	28	49.34	Medium	d__Bacteria;p__Pseudomonadota;c__Gammaproteobacteria;o__Burkholderiales;f__Burkholderiaceae_B;g__Malikia;s__Malikia spinosa	topological placement and ANI have congruent species assignments	N/A
2019_TBLU-10_bin.56.purify	2019_TBLU-10	6970_1	Wetland	Tibet	595	5571	2860376	0.58676	82.48	6.82	41.67	0	0	0	41	48.38	Medium	d__Bacteria;p__Pseudomonadota;c__Gammaproteobacteria;o__Burkholderiales;f__Burkholderiaceae_B;g__Aquabacterium;s__	classification based on placement in class-level tree	Genome not assigned to closest species as it falls outside its pre-defined ANI radius
2019_TBLU-10_bin.59.purify*	2019_TBLU-10	2110_0	Wetland	Tibet	81	70585	3904403	0.37009	97.55	0.49	0	1	0	0	51	95.1	Medium	d__Bacteria;p__Bacteroidota;c__Bacteroidia;o__Flavobacteriales;f__Weeksellaceae;g__Chryseobacterium;s__Chryseobacterium takakiae	topological placement and ANI have congruent species assignments	N/A
2019_TBLU-10_bin.8.purify*	2019_TBLU-10	6877_1	Wetland	Tibet	917	5182	3778764	0.6311	56.03	0	0	0	0	0	23	56.03	Medium	d__Bacteria;p__Pseudomonadota;c__Gammaproteobacteria;o__Burkholderiales;f__Burkholderiaceae_B;g__UBA2334;s__	classification based on placement in class-level tree	Genome not assigned to closest species as it falls outside its pre-defined ANI radius
2019_TBLU-11_bin.13.purify	2019_TBLU-11	7403_1	Wetland	Tibet	817	3773	2749726	0.62749	76.21	5.17	66.67	1	0	0	46	50.36	Medium	d__Bacteria;p__Pseudomonadota;c__Gammaproteobacteria;o__Burkholderiales;f__Aquaspirillaceae;g__Rivicola;s__Rivicola sp002002905	topological placement and ANI have congruent species assignments	N/A
2019_TBLU-11_bin.15.purify*	2019_TBLU-11	5723_1	Wetland	Tibet	387	6958	2152872	0.56236	52.07	1.72	100	2	0	1	28	43.47	Medium	d__Bacteria;p__Pseudomonadota;c__Gammaproteobacteria;o__Enterobacterales_A;f__Aeromonadaceae;g__JAGOXX01;s__	classification based on placement in class-level tree	N/A
2019_TBLU-11_bin.18.purify	2019_TBLU-11	6800_1	Wetland	Tibet	298	5836	1463667	0.53355	56.56	0	0	0	0	0	19	56.56	Medium	d__Bacteria;p__Pseudomonadota;c__Gammaproteobacteria;o__Burkholderiales;f__Burkholderiaceae_B;g__Rhodoferax_C;s__	classification based on placement in class-level tree	N/A
2019_TBLU-11_bin.19.purify*	2019_TBLU-11	6971_1	Wetland	Tibet	829	3571	2650289	0.65572	59.78	3.45	100	0	0	0	34	42.53	Medium	d__Bacteria;p__Pseudomonadota;c__Gammaproteobacteria;o__Burkholderiales;f__Burkholderiaceae_B;g__Aquabacterium;s__Aquabacterium sp017989885	topological placement and ANI have congruent species assignments	N/A
2019_TBLU-11_bin.23.purify	2019_TBLU-11	1678_1	Wetland	Tibet	377	6862	1924968	0.36559	55.52	0	0	4	0	0	28	55.52	Medium	d__Bacteria;p__Bacteroidota;c__Bacteroidia;o__Bacteroidales;f__Bacteroidaceae;g__Prevotella;s__Prevotella sp018054505	topological placement and ANI have congruent species assignments	N/A
2019_TBLU-11_bin.26.purify*	2019_TBLU-11	3436_5	Wetland	Tibet	378	6168	1912242	0.4409	76.47	4.26	77.78	3	2	0	27	55.17	Medium	d__Bacteria;p__Pseudomonadota;c__Gammaproteobacteria;o__Pseudomonadales;f__Moraxellaceae;g__Moraxella_A;s__Moraxella_A sp002478835	topological placement and ANI have incongruent species assignments	N/A
2019_TBLU-11_bin.27.purify	2019_TBLU-11	2370_1	Wetland	Tibet	464	7816	2750351	0.36884	75.16	1.72	100	0	0	0	32	66.56	Medium	d__Bacteria;p__Bacteroidota;c__Bacteroidia;o__Flavobacteriales;f__Flavobacteriaceae;g__Flavobacterium;s__Flavobacterium sp013823965	topological placement and ANI have congruent species assignments	N/A
2019_TBLU-11_bin.29.purify*	2019_TBLU-11	7399_1	Wetland	Tibet	535	6978	2864694	0.65376	59.48	3.45	0	4	0	0	38	42.23	Medium	d__Bacteria;p__Pseudomonadota;c__Gammaproteobacteria;o__Burkholderiales;f__Chromobacteriaceae;g__Vogesella;s__Vogesella indigofera	topological placement and ANI have congruent species assignments	N/A
2019_TBLU-11_bin.3.purify	2019_TBLU-11	3413_2	Wetland	Tibet	656	6121	3289437	0.38823	84.39	7.4	39.47	4	0	0	50	47.39	Medium	d__Bacteria;p__Pseudomonadota;c__Gammaproteobacteria;o__Pseudomonadales;f__Moraxellaceae;g__Acinetobacter;s__Acinetobacter sp003987695	N/A	N/A
2019_TBLU-11_bin.30.purify*	2019_TBLU-11	616_2	Wetland	Tibet	419	3018	1197013	0.27293	68.11	7.66	85	1	0	0	19	29.81	Medium	d__Bacteria;p__Campylobacterota;c__Campylobacteria;o__Campylobacterales;f__Arcobacteraceae;g__Aliarcobacter;s__Aliarcobacter cryaerophilus_A	topological placement and ANI have congruent species assignments	N/A
2019_TBLU-11_bin.32.purify	2019_TBLU-11	2179_1	Wetland	Tibet	422	4534	1674399	0.35937	59.48	0	0	0	0	0	21	59.48	Medium	d__Bacteria;p__Bacteroidota;c__Bacteroidia;o__Flavobacteriales;f__Weeksellaceae;g__Kaistella;s__Kaistella chaponensis	topological placement and ANI have congruent species assignments	N/A
2019_TBLU-11_bin.35.purify*	2019_TBLU-11	7554_0	Wetland	Tibet	1131	3719	3744845	0.64225	53.79	3.45	50	1	0	0	29	36.54	Medium	d__Bacteria;p__Pseudomonadota;c__Gammaproteobacteria;o__Pseudomonadales;f__Pseudomonadaceae;g__Pseudomonas_E;s__	classification based on placement in class-level tree	Genome not assigned to closest species as it falls outside its pre-defined ANI radius
2019_TBLU-11_bin.36.purify	2019_TBLU-11	1053_1	Wetland	Tibet	538	6339	2884585	0.42445	59.83	0	0	0	1	0	35	59.83	Medium	d__Bacteria;p__Bacteroidota;c__Bacteroidia;o__Bacteroidales;f__Bacteroidaceae;g__Phocaeicola;s__Phocaeicola vulgatus	topological placement and ANI have congruent species assignments	N/A
2019_TBLU-11_bin.37.purify*	2019_TBLU-11	1054_2	Wetland	Tibet	343	9436	2472311	0.41382	86	3.12	50	2	1	0	45	70.4	Medium	d__Bacteria;p__Bacteroidota;c__Bacteroidia;o__Bacteroidales;f__Bacteroidaceae;g__Bacteroides_I;s__Bacteroides_I graminisolvens	topological placement and ANI have congruent species assignments	N/A
2019_TBLU-11_bin.38.purify	2019_TBLU-11	6873_1	Wetland	Tibet	514	4319	1956865	0.64768	58.93	2.25	90.91	0	0	0	13	47.68	Medium	d__Bacteria;p__Pseudomonadota;c__Gammaproteobacteria;o__Burkholderiales;f__Burkholderiaceae_B;g__Acidovorax;s__Acidovorax defluvii	topological placement and ANI have congruent species assignments	N/A
2019_TBLU-11_bin.44.purify	2019_TBLU-11	1052_1	Wetland	Tibet	2315	2067	4532723	0.47757	56.03	5.33	22.22	1	0	2	31	29.38	Medium	d__Bacteria;p__Bacteroidota;c__Bacteroidia;o__Bacteroidales;f__Bacteroidaceae;g__Prevotella;s__Prevotella copri_A	topological placement and ANI have congruent species assignments	N/A
2019_TBLU-11_bin.46.purify*	2019_TBLU-11	3302_1	Wetland	Tibet	208	13690	1404734	0.4898	54.19	7.94	76.74	0	0	0	31	14.49	Medium	d__Bacteria;p__Pseudomonadota;c__Gammaproteobacteria;o__Burkholderiales;f__Burkholderiaceae;g__CTSOIL-112;s__	classification based on placement in class-level tree	Genome not assigned to closest species as it falls outside its pre-defined ANI radius;Genome has more than 10.8% of markers with multiple hits
2019_TBLU-11_bin.47.purify	2019_TBLU-11	1348_1	Wetland	Tibet	433	5281	1878581	0.5834	63.79	4.31	100	1	0	0	33	42.24	Medium	d__Bacteria;p__Pseudomonadota;c__Gammaproteobacteria;o__Burkholderiales;f__Aquaspirillaceae;g__Rivicola;s__	classification based on placement in class-level tree	N/A
2019_TBLU-11_bin.51.purify	2019_TBLU-11	7492_1	Wetland	Tibet	465	4009	1614957	0.61237	50	0	0	1	0	0	25	50	Medium	d__Bacteria;p__Pseudomonadota;c__Gammaproteobacteria;o__Burkholderiales;f__Burkholderiaceae_B;g__Comamonas;s__Comamonas denitrificans_A	topological placement and ANI have congruent species assignments	N/A
2019_TBLU-11_bin.52.purify*	2019_TBLU-11	3589_0	Wetland	Tibet	476	11468	4080458	0.54339	90.6	1.99	79.17	2	0	2	36	80.65	Medium	d__Bacteria;p__Pseudomonadota;c__Gammaproteobacteria;o__Enterobacterales;f__Enterobacteriaceae;g__Kluyvera;s__Kluyvera intermedia_A	topological placement and ANI have congruent species assignments	N/A
2019_TBLU-11_bin.55.purify*	2019_TBLU-11	1081_1	Wetland	Tibet	363	6609	1878873	0.40135	69.46	0.54	0	0	0	0	33	66.76	Medium	d__Bacteria;p__Bacteroidota;c__Bacteroidia;o__Bacteroidales;f__Paludibacteraceae;g__Paludibacter;s__	classification based on placement in class-level tree	N/A
2019_TBLU-11_bin.56.purify	2019_TBLU-11	634_1	Wetland	Tibet	288	4755	1173670	0.36859	63.08	6.46	50	0	1	0	15	30.78	Medium	d__Bacteria;p__Campylobacterota;c__Campylobacteria;o__Campylobacterales;f__Sulfurospirillaceae;g__Sulfurospirillum;s__Sulfurospirillum sp001548035	topological placement and ANI have congruent species assignments	N/A
2019_TBLU-11_bin.57.purify*	2019_TBLU-11	1074_2	Wetland	Tibet	846	1946	1589582	0.41648	61.32	6.24	20	0	2	0	40	30.12	Medium	d__Bacteria;p__Bacteroidota;c__Bacteroidia;o__Bacteroidales;f__UBA932;g__Bact-08;s__	classification based on placement in class-level tree	Genome not assigned to closest species as it falls outside its pre-defined ANI radius
2019_TBLU-11_bin.6.purify*	2019_TBLU-11	6821_1	Wetland	Tibet	492	3623	1619552	0.62093	58.1	1.72	100	0	0	0	19	49.5	Medium	d__Bacteria;p__Pseudomonadota;c__Gammaproteobacteria;o__Burkholderiales;f__Burkholderiaceae_B;g__Macromonas;s__	classification based on placement in class-level tree	Genome not assigned to closest species as it falls outside its pre-defined ANI radius
2019_TBLU-11_bin.8.purify*	2019_TBLU-11	1080_1	Wetland	Tibet	419	4417	1651069	0.42253	68.06	1.88	50	0	0	0	23	58.66	Medium	d__Bacteria;p__Bacteroidota;c__Bacteroidia;o__Bacteroidales;f__Paludibacteraceae;g__UPXZ01;s__	classification based on placement in class-level tree	Genome not assigned to closest species as it falls outside its pre-defined ANI radius
2019_TBMTW-1_bin.1.purify*	2019_TBMTW-1	6995_2	River	Tibet	749	5667	3546279	0.63288	74.32	7.21	76.92	0	0	0	30	38.27	Medium	d__Bacteria;p__Pseudomonadota;c__Gammaproteobacteria;o__Burkholderiales;f__Burkholderiaceae_B;g__Aquabacterium;s__	classification based on placement in class-level tree	Genome not assigned to closest species as it falls outside its pre-defined ANI radius
2019_TBMTW-1_bin.10.purify*	2019_TBMTW-1	3379_1	River	Tibet	255	14313	2406074	0.49744	88.79	3.5	62.5	1	0	0	28	71.29	Medium	d__Bacteria;p__Pseudomonadota;c__Gammaproteobacteria;o__Pseudomonadales;f__Moraxellaceae;g__JAGLBJ01;s__	classification based on placement in class-level tree	N/A
2019_TBMTW-1_bin.13.purify*	2019_TBMTW-1	3633_0	River	Tibet	1114	3301	3390789	0.53444	54.31	0	0	0	0	0	25	54.31	Medium	d__Bacteria;p__Pseudomonadota;c__Gammaproteobacteria;o__Enterobacterales_A;f__Alteromonadaceae;g__Pararheinheimera;s__	classification based on placement in class-level tree	Genome not assigned to closest species as it falls outside its pre-defined ANI radius
2019_TBMTW-1_bin.14.purify*	2019_TBMTW-1	6992_0	River	Tibet	41	219734	3970739	0.66595	91.28	1.63	58.33	1	0	0	45	83.13	Medium	d__Bacteria;p__Pseudomonadota;c__Gammaproteobacteria;o__Burkholderiales;f__Burkholderiaceae_B;g__Aquabacterium;s__	classification based on placement in class-level tree	Genome not assigned to closest species as it falls outside its pre-defined ANI radius
2019_TBMTW-1_bin.17.purify	2019_TBMTW-1	6416_1	River	Tibet	581	7998	3521597	0.64124	88.22	4.39	66.67	0	2	0	46	66.27	Medium	d__Bacteria;p__Pseudomonadota;c__Alphaproteobacteria;o__Sphingomonadales;f__Sphingomonadaceae;g__Sphingobium;s__Sphingobium limneticum	topological placement and ANI have congruent species assignments	N/A
2019_TBMTW-1_bin.18.purify*	2019_TBMTW-1	3389_1	River	Tibet	370	12254	3130796	0.53087	92.78	2.21	77.78	2	0	0	33	81.73	Medium	d__Bacteria;p__Pseudomonadota;c__Gammaproteobacteria;o__Pseudomonadales;f__Moraxellaceae;g__Agitococcus;s__	classification based on placement in class-level tree	N/A
2019_TBMTW-1_bin.22.purify	2019_TBMTW-1	7572_11	River	Tibet	359	14108	3358930	0.70067	96.6	0	0	2	3	1	46	96.6	High	d__Bacteria;p__Deinococcota;c__Deinococci;o__Deinococcales;f__Deinococcaceae;g__Deinococcus;s__Deinococcus indicus	topological placement and ANI have congruent species assignments	N/A
2019_TBMTW-1_bin.25.purify*	2019_TBMTW-1	7349_0	River	Tibet	420	14931	4119689	0.65678	89.65	2.89	38.46	1	1	1	31	75.2	Medium	d__Bacteria;p__Pseudomonadota;c__Gammaproteobacteria;o__Xanthomonadales;f__Xanthomonadaceae;g__SCMT01;s__	classification based on placement in class-level tree	Genome not assigned to closest species as it falls outside its pre-defined ANI radius
2019_TBMTW-1_bin.26.purify*	2019_TBMTW-1	2761_0	River	Tibet	637	8035	4061037	0.53275	87.88	3.14	43.75	2	0	0	37	72.18	Medium	d__Bacteria;p__Cyanobacteriota;c__Cyanobacteriia;o__Elainellales;f__Elainellaceae;g__Timaviella;s__	classification based on placement in class-level tree	N/A
2019_TBMTW-1_bin.27.purify*	2019_TBMTW-1	6328_0	River	Tibet	246	17446	2966507	0.55618	87.65	2.19	7.14	1	0	1	46	76.7	Medium	d__Bacteria;p__Pseudomonadota;c__Alphaproteobacteria;o__Rhizobiales;f__Rhizobiaceae;g__;s__	classification based on placement in class-level tree	N/A
2019_TBMTW-1_bin.28.purify*	2019_TBMTW-1	6615_0	River	Tibet	55	178768	3332819	0.58927	99.2	0.06	33.33	1	1	1	43	98.9	High	d__Bacteria;p__Pseudomonadota;c__Alphaproteobacteria;o__Sphingomonadales;f__Sphingomonadaceae;g__Sphingorhabdus_B;s__	classification based on placement in class-level tree	N/A
2019_TBMTW-1_bin.30.purify	2019_TBMTW-1	3380_1	River	Tibet	254	9845	1976646	0.52478	59.48	0	0	1	1	0	29	59.48	Medium	d__Bacteria;p__Pseudomonadota;c__Gammaproteobacteria;o__Pseudomonadales;f__Moraxellaceae;g__JAGLBJ01;s__	classification based on placement in class-level tree	N/A
2019_TBMTW-1_bin.31.purify*	2019_TBMTW-1	6817_0	River	Tibet	585	4436	2264483	0.59478	72.38	5.92	92	0	0	0	28	42.78	Medium	d__Bacteria;p__Pseudomonadota;c__Gammaproteobacteria;o__Burkholderiales;f__Burkholderiaceae_B;g__JAAFIP01;s__	classification based on placement in class-level tree	Genome not assigned to closest species as it falls outside its pre-defined ANI radius
2019_TBMTW-1_bin.32.purify*	2019_TBMTW-1	7512_0	River	Tibet	269	15231	2969276	0.61982	92.03	1.81	0	2	0	1	41	82.98	Medium	d__Bacteria;p__Pseudomonadota;c__Gammaproteobacteria;o__Pseudomonadales;f__Moraxellaceae;g__Fluviicoccus;s__	classification based on placement in class-level tree	Genome not assigned to closest species as it falls outside its pre-defined ANI radius
2019_TBMTW-1_bin.33.purify*	2019_TBMTW-1	1703_1	River	Tibet	778	5124	3359297	0.38569	78.5	3.52	76.47	0	1	0	24	60.9	Medium	d__Bacteria;p__Bacteroidota;c__Bacteroidia;o__Cytophagales;f__Spirosomaceae;g__Leadbetterella;s__	classification based on placement in class-level tree	Genome not assigned to closest species as it falls outside its pre-defined ANI radius
2019_TBMTW-1_bin.39.purify*	2019_TBMTW-1	2745_0	River	Tibet	1157	2578	2918569	0.38348	53.71	4.8	16.67	1	0	1	16	29.71	Medium	d__Bacteria;p__Cyanobacteriota;c__Cyanobacteriia;o__Cyanobacteriales;f__Xenococcaceae;g__Waterburya;s__	classification based on placement in class-level tree	Genome not assigned to closest species as it falls outside its pre-defined ANI radius
2019_TBMTW-1_bin.4.purify*	2019_TBMTW-1	366_2	River	Tibet	127	9101	855460	0.3947	63.25	1.09	33.33	0	1	0	26	57.8	Medium	d__Bacteria;p__Patescibacteria;c__JAEDAM01;o__BD1-5;f__UBA2023;g__JABFSX01;s__	classification based on placement in class-level tree	N/A
2019_TBMTW-1_bin.41.purify	2019_TBMTW-1	3402_1	River	Tibet	336	10920	2643585	0.47521	95.16	1.98	50	1	0	0	32	85.26	Medium	d__Bacteria;p__Pseudomonadota;c__Gammaproteobacteria;o__Pseudomonadales;f__Moraxellaceae;g__Alkanindiges;s__Alkanindiges hydrocarboniclasticus	topological placement and ANI have congruent species assignments	N/A
2019_TBMTW-1_bin.43.purify*	2019_TBMTW-1	2504_0	River	Tibet	536	5706	2437750	0.37676	80.51	2.76	44.44	0	1	0	23	66.71	Medium	d__Bacteria;p__Bacteroidota;c__Bacteroidia;o__Chitinophagales;f__Chitinophagaceae;g__Sediminibacterium;s__	classification based on placement in class-level tree	Genome not assigned to closest species as it falls outside its pre-defined ANI radius
2019_TBMTW-1_bin.48.purify*	2019_TBMTW-1	5729_3	River	Tibet	968	3109	2905632	0.62693	55.17	0	0	0	0	0	34	55.17	Medium	d__Bacteria;p__Pseudomonadota;c__Gammaproteobacteria;o__Enterobacterales_A;f__Aeromonadaceae;g__Aeromonas;s__Aeromonas hydrophila	topological placement and ANI have congruent species assignments	N/A
2019_TBMTW-1_bin.50.purify	2019_TBMTW-1	3409_1	River	Tibet	778	3980	2772451	0.38839	51.72	3.45	100	0	0	0	20	34.47	Medium	d__Bacteria;p__Pseudomonadota;c__Gammaproteobacteria;o__Pseudomonadales;f__Moraxellaceae;g__Acinetobacter;s__Acinetobacter junii	topological placement and ANI have congruent species assignments	N/A
2019_TBMTW-1_bin.9.purify*	2019_TBMTW-1	7497_1	River	Tibet	90	64331	3195662	0.56313	96.8	0.28	33.33	0	1	0	38	95.4	Medium	d__Bacteria;p__Pseudomonadota;c__Gammaproteobacteria;o__Pseudomonadales;f__Moraxellaceae;g__;s__	classification based on placement in class-level tree	N/A
2019_TBMTW-10_bin.13.purify*	2019_TBMTW-10	2787_0	River	Tibet	502	23595	7391925	0.45138	95.48	0.89	83.33	2	0	0	72	91.03	Medium	d__Bacteria;p__Cyanobacteriota;c__Cyanobacteriia;o__Cyanobacteriales;f__Microcoleaceae;g__Microcoleus;s__	classification based on placement in class-level tree	Genome not assigned to closest species as it falls outside its pre-defined ANI radius
2019_TBMTW-10_bin.16.purify	2019_TBMTW-10	3415_4	River	Tibet	861	2941	2406887	0.41807	68.59	2.59	100	0	0	0	41	55.64	Medium	d__Bacteria;p__Pseudomonadota;c__Gammaproteobacteria;o__Pseudomonadales;f__Moraxellaceae;g__Acinetobacter;s__Acinetobacter johnsonii	topological placement and ANI have congruent species assignments	N/A
2019_TBMTW-10_bin.18.purify*	2019_TBMTW-10	5524_0	River	Tibet	422	22765	6160485	0.54903	95.11	0.86	40	1	1	0	66	90.81	Medium	d__Bacteria;p__Cyanobacteriota;c__Cyanobacteriia;o__PCC-9006;f__Prochlorotrichaceae;g__;s__	classification based on placement in class-level tree	N/A
2019_TBMTW-10_bin.2.purify*	2019_TBMTW-10	2331_2	River	Tibet	149	84149	3456815	0.33587	98.22	1.58	36.36	3	2	3	61	90.32	High	d__Bacteria;p__Bacteroidota;c__Bacteroidia;o__Flavobacteriales;f__Flavobacteriaceae;g__Flavobacterium;s__Flavobacterium sp002150205	topological placement and ANI have congruent species assignments	N/A
2019_TBMTW-10_bin.21.purify*	2019_TBMTW-10	4116_0	River	Tibet	391	2902	1092143	0.52532	55.22	1.57	70	0	1	0	26	47.37	Medium	d__Bacteria;p__Pseudomonadota;c__Gammaproteobacteria;o__Nevskiales;f__;g__;s__	classification based on placement in class-level tree	N/A
2019_TBMTW-10_bin.23.purify*	2019_TBMTW-10	931_0	River	Tibet	470	20068	5553419	0.45325	92.82	0.81	30	1	0	2	32	88.77	Medium	d__Bacteria;p__Bacteroidota;c__Bacteroidia;o__Chitinophagales;f__Saprospiraceae;g__M3007;s__	classification based on placement in class-level tree	N/A
2019_TBMTW-10_bin.24.purify*	2019_TBMTW-10	2073_0	River	Tibet	604	1919	1115187	0.44898	66.52	0.72	0	0	0	0	25	62.92	Medium	d__Bacteria;p__Bacteroidota;c__Bacteroidia;o__Bacteroidales;f__Paludibacteraceae;g__;s__	classification based on placement in class-level tree	N/A
2019_TBMTW-10_bin.25.purify*	2019_TBMTW-10	2754_0	River	Tibet	1038	4781	4289753	0.49556	80.3	7.43	45.45	1	0	0	46	43.15	Medium	d__Bacteria;p__Cyanobacteriota;c__Cyanobacteriia;o__Leptolyngbyales;f__Leptolyngbyaceae;g__JAAFJU01;s__	classification based on placement in class-level tree	N/A
2019_TBMTW-10_bin.8.purify*	2019_TBMTW-10	2744_0	River	Tibet	1923	2414	4692864	0.40386	60.25	9.87	56.45	2	0	2	26	10.9	Medium	d__Bacteria;p__Cyanobacteriota;c__Cyanobacteriia;o__Cyanobacteriales;f__Xenococcaceae;g__Waterburya;s__	classification based on placement in class-level tree	Genome not assigned to closest species as it falls outside its pre-defined ANI radius
2019_TBMTW-10_bin.9.purify	2019_TBMTW-10	3413_1	River	Tibet	736	3513	2427017	0.38929	58.62	8.62	100	0	1	0	37	15.52	Medium	d__Bacteria;p__Pseudomonadota;c__Gammaproteobacteria;o__Pseudomonadales;f__Moraxellaceae;g__Acinetobacter;s__Acinetobacter sp003987695	N/A	N/A
2019_TBMTW-11_bin.1.purify	2019_TBMTW-11	6799_1	River	Tibet	587	3828	2047415	0.58623	50.37	3.74	22.22	0	0	0	15	31.67	Medium	d__Bacteria;p__Pseudomonadota;c__Gammaproteobacteria;o__Burkholderiales;f__Burkholderiaceae_B;g__;s__	classification based on placement in class-level tree	N/A
2019_TBMTW-11_bin.12.purify*	2019_TBMTW-11	1747_3	River	Tibet	161	13871	1452170	0.40531	52.93	1.72	0	0	1	0	16	44.33	Medium	d__Bacteria;p__Bacteroidota;c__Bacteroidia;o__Cytophagales;f__Spirosomaceae;g__Aquirufa;s__	classification based on placement in class-level tree	Genome not assigned to closest species as it falls outside its pre-defined ANI radius
2019_TBMTW-11_bin.16.purify	2019_TBMTW-11	6785_1	River	Tibet	481	5640	2260819	0.52728	78.63	8.34	42.86	0	0	0	28	36.93	Medium	d__Bacteria;p__Pseudomonadota;c__Gammaproteobacteria;o__Burkholderiales;f__Burkholderiaceae_B;g__JAAFJR01;s__	classification based on placement in class-level tree	Genome not assigned to closest species as it falls outside its pre-defined ANI radius
2019_TBMTW-11_bin.19.purify*	2019_TBMTW-11	2980_3	River	Tibet	1378	1957	2565537	0.54363	53	6.22	20.69	0	0	0	22	21.9	Medium	d__Bacteria;p__Armatimonadota;c__Armatimonadia;o__Armatimonadales;f__Armatimonadaceae;g__CAIRTT01;s__	classification based on placement in class-level tree	Genome not assigned to closest species as it falls outside its pre-defined ANI radius
2019_TBMTW-11_bin.2.purify	2019_TBMTW-11	3341_3	River	Tibet	247	9015	1623763	0.49108	78.19	5.97	83.72	0	0	0	26	48.34	Medium	d__Bacteria;p__Pseudomonadota;c__Gammaproteobacteria;o__Burkholderiales;f__Burkholderiaceae;g__Polynucleobacter;s__	classification based on placement in class-level tree	Genome not assigned to closest species as it falls outside its pre-defined ANI radius
2019_TBMTW-11_bin.24.purify	2019_TBMTW-11	2359_2	River	Tibet	465	4597	1851907	0.34944	61.55	6.38	66.67	1	0	0	27	29.65	Medium	d__Bacteria;p__Bacteroidota;c__Bacteroidia;o__Flavobacteriales;f__Flavobacteriaceae;g__Flavobacterium;s__Flavobacterium sp001800905	topological placement and ANI have incongruent species assignments	N/A
2019_TBMTW-11_bin.25.purify	2019_TBMTW-11	1575_5	River	Tibet	234	12841	2146992	0.42225	90.71	1.82	80	0	1	0	26	81.61	Medium	d__Bacteria;p__Bacteroidota;c__Bacteroidia;o__NS11-12g;f__UBA955;g__VMCP01;s__	classification based on placement in class-level tree	Genome not assigned to closest species as it falls outside its pre-defined ANI radius
2019_TBMTW-11_bin.27.purify	2019_TBMTW-11	4552_1	River	Tibet	307	4498	1198645	0.66365	56.87	3.26	100	0	0	0	24	40.57	Medium	d__Bacteria;p__Verrucomicrobiota;c__Verrucomicrobiae;o__Opitutales;f__UBA953;g__UBA953;s__	classification based on placement in class-level tree	Genome not assigned to closest species as it falls outside its pre-defined ANI radius
2019_TBMTW-11_bin.28.purify	2019_TBMTW-11	1570_1	River	Tibet	326	7913	1928968	0.42626	76.14	2.68	40	1	0	1	27	62.74	Medium	d__Bacteria;p__Bacteroidota;c__Bacteroidia;o__NS11-12g;f__UBA955;g__UBA955;s__UBA955 sp002737625	topological placement and ANI have congruent species assignments	N/A
2019_TBMTW-11_bin.3.purify	2019_TBMTW-11	3028_2	River	Tibet	184	5146	854686	0.50182	62.33	1.75	83.33	0	0	0	18	53.58	Medium	d__Bacteria;p__Actinomycetota;c__Actinomycetia;o__Nanopelagicales;f__Nanopelagicaceae;g__Planktophila;s__	classification based on placement in class-level tree	Genome not assigned to closest species as it falls outside its pre-defined ANI radius
2019_TBMTW-11_bin.30.purify	2019_TBMTW-11	4182_2	River	Tibet	234	25219	3593030	0.64133	95.05	1.1	0	0	0	0	43	89.55	Medium	d__Bacteria;p__Gemmatimonadota;c__Gemmatimonadetes;o__Gemmatimonadales;f__Gemmatimonadaceae;g__Gemmatimonas;s__	classification based on placement in class-level tree	Genome not assigned to closest species as it falls outside its pre-defined ANI radius
2019_TBMTW-11_bin.31.purify*	2019_TBMTW-11	5979_5	River	Tibet	711	2697	1863654	0.64672	51.14	1.72	100	0	0	0	9	42.54	Medium	d__Bacteria;p__Pseudomonadota;c__Alphaproteobacteria;o__Caulobacterales;f__Hyphomonadaceae;g__UBA7672;s__UBA7672 sp903831485	topological placement and ANI have congruent species assignments	N/A
2019_TBMTW-11_bin.33.purify	2019_TBMTW-11	1624_1	River	Tibet	600	3376	1859248	0.40489	64.38	2.97	14.29	0	0	0	17	49.53	Medium	d__Bacteria;p__Bacteroidota;c__Bacteroidia;o__Flavobacteriales;f__Crocinitomicaceae;g__M0103;s__	classification based on placement in class-level tree	N/A
2019_TBMTW-11_bin.35.purify	2019_TBMTW-11	3562_3	River	Tibet	477	3564	1365975	0.50033	79.55	6.85	44.44	2	1	1	15	45.3	Medium	d__Bacteria;p__Pseudomonadota;c__Gammaproteobacteria;o__Burkholderiales;f__Methylophilaceae;g__Methylotenera;s__	classification based on placement in class-level tree	Genome not assigned to closest species as it falls outside its pre-defined ANI radius
2019_TBMTW-11_bin.37.purify	2019_TBMTW-11	6593_1	River	Tibet	134	22690	1923641	0.64698	64.44	1.74	83.33	0	0	0	26	55.74	Medium	d__Bacteria;p__Pseudomonadota;c__Alphaproteobacteria;o__Sphingomonadales;f__Sphingomonadaceae;g__Sandarakinorhabdus;s__	classification based on placement in class-level tree	Genome not assigned to closest species as it falls outside its pre-defined ANI radius
2019_TBMTW-11_bin.38.purify	2019_TBMTW-11	1929_1	River	Tibet	439	3940	1509377	0.4192	64.07	1.09	33.33	0	0	0	18	58.62	Medium	d__Bacteria;p__Bacteroidota;c__Bacteroidia;o__Flavobacteriales;f__UA16;g__CAIZGX01;s__	classification based on placement in class-level tree	Genome not assigned to closest species as it falls outside its pre-defined ANI radius
2019_TBMTW-11_bin.39.purify	2019_TBMTW-11	4549_1	River	Tibet	171	24877	2423230	0.60783	97.22	5.74	54.55	1	2	1	44	68.52	Medium	d__Bacteria;p__Verrucomicrobiota;c__Verrucomicrobiae;o__Opitutales;f__UBA953;g__UBA953;s__	classification based on placement in class-level tree	Genome not assigned to closest species as it falls outside its pre-defined ANI radius
2019_TBMTW-11_bin.41.purify	2019_TBMTW-11	1950_1	River	Tibet	504	7499	2762616	0.34067	84.73	7.75	22.22	0	1	0	27	45.98	Medium	d__Bacteria;p__Bacteroidota;c__Bacteroidia;o__Flavobacteriales;f__Crocinitomicaceae;g__M0103;s__	classification based on placement in class-level tree	Genome not assigned to closest species as it falls outside its pre-defined ANI radius
2019_TBMTW-11_bin.42.purify	2019_TBMTW-11	4676_1	River	Tibet	820	4135	3024059	0.53605	74.45	3.06	100	0	0	0	30	59.15	Medium	d__Bacteria;p__Verrucomicrobiota;c__Verrucomicrobiae;o__Verrucomicrobiales;f__Verrucomicrobiaceae;g__Prosthecobacter;s__	classification based on placement in class-level tree	Genome not assigned to closest species as it falls outside its pre-defined ANI radius
2019_TBMTW-11_bin.43.purify	2019_TBMTW-11	3035_1	River	Tibet	144	7519	824265	0.48465	53.32	1.72	0	0	0	0	12	44.72	Medium	d__Bacteria;p__Actinomycetota;c__Actinomycetia;o__Nanopelagicales;f__Nanopelagicaceae;g__Planktophila;s__	classification based on placement in class-level tree	N/A
2019_TBMTW-11_bin.48.purify	2019_TBMTW-11	2474_1	River	Tibet	346	8589	2282427	0.35618	75.71	4.86	76.92	1	1	0	27	51.41	Medium	d__Bacteria;p__Bacteroidota;c__Bacteroidia;o__Chitinophagales;f__Chitinophagaceae;g__Sediminibacterium;s__	classification based on placement in class-level tree	Genome not assigned to closest species as it falls outside its pre-defined ANI radius
2019_TBMTW-11_bin.5.purify	2019_TBMTW-11	1743_1	River	Tibet	168	17403	2036805	0.4252	72.14	1.21	60	1	1	0	18	66.09	Medium	d__Bacteria;p__Bacteroidota;c__Bacteroidia;o__Cytophagales;f__Spirosomaceae;g__Aquirufa;s__	classification based on placement in class-level tree	Genome not assigned to closest species as it falls outside its pre-defined ANI radius
2019_TBMTW-11_bin.50.purify	2019_TBMTW-11	6548_1	River	Tibet	400	7028	2206265	0.60805	75.62	4.78	12.5	0	0	0	28	51.72	Medium	d__Bacteria;p__Pseudomonadota;c__Alphaproteobacteria;o__Sphingomonadales;f__Sphingomonadaceae;g__Aquisediminimonas;s__	classification based on placement in class-level tree	Genome not assigned to closest species as it falls outside its pre-defined ANI radius
2019_TBMTW-11_bin.58.purify	2019_TBMTW-11	6262_1	River	Tibet	295	16107	2961905	0.64057	86.28	1.67	36.36	0	0	0	38	77.93	Medium	d__Bacteria;p__Pseudomonadota;c__Alphaproteobacteria;o__Rhodobacterales;f__Rhodobacteraceae;g__Gemmobacter_B;s__	classification based on placement in class-level tree	Genome not assigned to closest species as it falls outside its pre-defined ANI radius
2019_TBMTW-11_bin.7.purify	2019_TBMTW-11	4526_1	River	Tibet	367	10489	2918585	0.54577	95.32	1.02	0	1	2	1	36	90.22	High	d__Bacteria;p__Verrucomicrobiota;c__Verrucomicrobiae;o__Verrucomicrobiales;f__Akkermansiaceae;g__UBA956;s__UBA956 sp945888515	topological placement and ANI have congruent species assignments	N/A
2019_TBMTW-11_bin.9.purify	2019_TBMTW-11	7091_1	River	Tibet	197	20170	2361096	0.59882	86.97	1.4	55.56	0	0	0	28	79.97	Medium	d__Bacteria;p__Pseudomonadota;c__Gammaproteobacteria;o__Burkholderiales;f__Burkholderiaceae_B;g__Hylemonella;s__	classification based on placement in class-level tree	Genome not assigned to closest species as it falls outside its pre-defined ANI radius
2019_TBMTW-12_bin.15.purify	2019_TBMTW-12	6536_3	River	Tibet	584	3964	2120962	0.6306	74.55	3.26	75	0	1	0	33	58.25	Medium	d__Bacteria;p__Pseudomonadota;c__Alphaproteobacteria;o__Sphingomonadales;f__Sphingomonadaceae;g__Novosphingobium;s__	classification based on placement in class-level tree	Genome not assigned to closest species as it falls outside its pre-defined ANI radius
2019_TBMTW-12_bin.2.purify	2019_TBMTW-12	1575_5	River	Tibet	207	14599	2212386	0.4214	90.8	2	80	0	1	0	27	80.8	Medium	d__Bacteria;p__Bacteroidota;c__Bacteroidia;o__NS11-12g;f__UBA955;g__VMCP01;s__	classification based on placement in class-level tree	Genome not assigned to closest species as it falls outside its pre-defined ANI radius
2019_TBMTW-12_bin.20.purify	2019_TBMTW-12	6548_1	River	Tibet	240	27571	3398953	0.60161	94.84	2.19	14.29	1	1	1	52	83.89	High	d__Bacteria;p__Pseudomonadota;c__Alphaproteobacteria;o__Sphingomonadales;f__Sphingomonadaceae;g__Aquisediminimonas;s__	classification based on placement in class-level tree	Genome not assigned to closest species as it falls outside its pre-defined ANI radius
2019_TBMTW-12_bin.23.purify*	2019_TBMTW-12	4182_2	River	Tibet	183	40431	3523933	0.64151	94.46	4.4	50	0	0	0	45	72.46	Medium	d__Bacteria;p__Gemmatimonadota;c__Gemmatimonadetes;o__Gemmatimonadales;f__Gemmatimonadaceae;g__Gemmatimonas;s__	classification based on placement in class-level tree	Genome not assigned to closest species as it falls outside its pre-defined ANI radius
2019_TBMTW-12_bin.24.purify	2019_TBMTW-12	1624_1	River	Tibet	486	6082	2379137	0.40536	82.48	8.83	60	1	1	0	18	38.33	Medium	d__Bacteria;p__Bacteroidota;c__Bacteroidia;o__Flavobacteriales;f__Crocinitomicaceae;g__M0103;s__	classification based on placement in class-level tree	N/A
2019_TBMTW-12_bin.25.purify*	2019_TBMTW-12	3413_4	River	Tibet	661	3292	2026058	0.39412	51.72	1.72	100	0	0	0	30	43.12	Medium	d__Bacteria;p__Pseudomonadota;c__Gammaproteobacteria;o__Pseudomonadales;f__Moraxellaceae;g__Acinetobacter;s__Acinetobacter sp003987695	topological placement and ANI have congruent species assignments	N/A
2019_TBMTW-12_bin.26.purify*	2019_TBMTW-12	7501_1	River	Tibet	356	14375	3187040	0.67557	69.14	0	0	0	0	0	36	69.14	Medium	d__Bacteria;p__Pseudomonadota;c__Gammaproteobacteria;o__Pseudomonadales;f__Moraxellaceae;g__JAJNDL01;s__	classification based on placement in class-level tree	Genome not assigned to closest species as it falls outside its pre-defined ANI radius
2019_TBMTW-12_bin.31.purify	2019_TBMTW-12	1717_1	River	Tibet	909	4976	3841966	0.36353	63.68	1.72	100	1	0	0	22	55.08	Medium	d__Bacteria;p__Bacteroidota;c__Bacteroidia;o__Cytophagales;f__Spirosomaceae;g__Emticicia;s__Emticicia sp017495105	topological placement and ANI have congruent species assignments	N/A
2019_TBMTW-12_bin.32.purify	2019_TBMTW-12	6799_1	River	Tibet	780	5201	3437581	0.57806	81.97	7.86	52.63	0	0	0	29	42.67	Medium	d__Bacteria;p__Pseudomonadota;c__Gammaproteobacteria;o__Burkholderiales;f__Burkholderiaceae_B;g__;s__	classification based on placement in class-level tree	N/A
2019_TBMTW-12_bin.34.purify*	2019_TBMTW-12	3092_1	River	Tibet	99	14625	974573	0.46928	51	0	0	0	1	0	24	51	Medium	d__Bacteria;p__Actinomycetota;c__Actinomycetia;o__Nanopelagicales;f__Nanopelagicaceae;g__Planktophila;s__	classification based on placement in class-level tree	Genome not assigned to closest species as it falls outside its pre-defined ANI radius
2019_TBMTW-12_bin.36.purify	2019_TBMTW-12	3415_14	River	Tibet	550	3930	1984462	0.41542	50.16	0	0	1	0	0	34	50.16	Medium	d__Bacteria;p__Pseudomonadota;c__Gammaproteobacteria;o__Pseudomonadales;f__Moraxellaceae;g__Acinetobacter;s__Acinetobacter johnsonii	topological placement and ANI have congruent species assignments	N/A
2019_TBMTW-12_bin.40.purify	2019_TBMTW-12	1570_1	River	Tibet	306	7664	1790762	0.42832	73.25	3.1	85.71	1	1	1	29	57.75	Medium	d__Bacteria;p__Bacteroidota;c__Bacteroidia;o__NS11-12g;f__UBA955;g__UBA955;s__UBA955 sp002737625	topological placement and ANI have congruent species assignments	N/A
2019_TBMTW-12_bin.42.purify	2019_TBMTW-12	3341_3	River	Tibet	174	14372	1614665	0.48914	80.12	2.85	68.75	0	0	0	30	65.87	Medium	d__Bacteria;p__Pseudomonadota;c__Gammaproteobacteria;o__Burkholderiales;f__Burkholderiaceae;g__Polynucleobacter;s__	classification based on placement in class-level tree	Genome not assigned to closest species as it falls outside its pre-defined ANI radius
2019_TBMTW-12_bin.45.purify	2019_TBMTW-12	5979_2	River	Tibet	628	7082	3425112	0.64805	90.54	6.5	47.06	1	1	1	30	58.04	Medium	d__Bacteria;p__Pseudomonadota;c__Alphaproteobacteria;o__Caulobacterales;f__Hyphomonadaceae;g__UBA7672;s__UBA7672 sp903831485	topological placement and ANI have congruent species assignments	N/A
2019_TBMTW-12_bin.46.purify*	2019_TBMTW-12	3028_2	River	Tibet	166	6686	873256	0.50098	56.03	3.45	100	0	0	0	15	38.78	Medium	d__Bacteria;p__Actinomycetota;c__Actinomycetia;o__Nanopelagicales;f__Nanopelagicaceae;g__Planktophila;s__	classification based on placement in class-level tree	Genome not assigned to closest species as it falls outside its pre-defined ANI radius
2019_TBMTW-12_bin.47.purify	2019_TBMTW-12	3562_3	River	Tibet	260	4128	967544	0.50336	64.64	2.58	80	0	0	0	10	51.74	Medium	d__Bacteria;p__Pseudomonadota;c__Gammaproteobacteria;o__Burkholderiales;f__Methylophilaceae;g__Methylotenera;s__	classification based on placement in class-level tree	Genome not assigned to closest species as it falls outside its pre-defined ANI radius
2019_TBMTW-12_bin.51.purify*	2019_TBMTW-12	6498_1	River	Tibet	257	8173	1626856	0.65267	59.23	1.97	50	1	0	1	25	49.38	Medium	d__Bacteria;p__Pseudomonadota;c__Alphaproteobacteria;o__Sphingomonadales;f__Sphingomonadaceae;g__Erythrobacter;s__	classification based on placement in class-level tree	Genome not assigned to closest species as it falls outside its pre-defined ANI radius
2019_TBMTW-12_bin.52.purify	2019_TBMTW-12	7113_1	River	Tibet	538	6500	2731468	0.60509	60.06	3.61	33.33	1	0	0	31	42.01	Medium	d__Bacteria;p__Pseudomonadota;c__Gammaproteobacteria;o__Burkholderiales;f__Burkholderiaceae_B;g__Limnohabitans_A;s__	classification based on placement in class-level tree	Genome not assigned to closest species as it falls outside its pre-defined ANI radius
2019_TBMTW-12_bin.54.purify	2019_TBMTW-12	2471_1	River	Tibet	325	6082	1633872	0.38608	76.89	7.22	60.87	1	0	1	17	40.79	Medium	d__Bacteria;p__Bacteroidota;c__Bacteroidia;o__Chitinophagales;f__Chitinophagaceae;g__Sediminibacterium;s__	classification based on placement in class-level tree	Genome not assigned to closest species as it falls outside its pre-defined ANI radius
2019_TBMTW-12_bin.55.purify*	2019_TBMTW-12	6262_1	River	Tibet	74	98443	3234357	0.63802	92.81	0.43	57.14	0	1	0	40	90.66	Medium	d__Bacteria;p__Pseudomonadota;c__Alphaproteobacteria;o__Rhodobacterales;f__Rhodobacteraceae;g__Gemmobacter_B;s__	classification based on placement in class-level tree	Genome not assigned to closest species as it falls outside its pre-defined ANI radius
2019_TBMTW-12_bin.63.purify	2019_TBMTW-12	6785_1	River	Tibet	229	10118	1740652	0.52789	63.09	3.45	100	0	0	0	22	45.84	Medium	d__Bacteria;p__Pseudomonadota;c__Gammaproteobacteria;o__Burkholderiales;f__Burkholderiaceae_B;g__JAAFJR01;s__	classification based on placement in class-level tree	Genome not assigned to closest species as it falls outside its pre-defined ANI radius
2019_TBMTW-12_bin.64.purify	2019_TBMTW-12	7091_1	River	Tibet	208	17952	2273619	0.60087	85.63	2.55	66.67	0	0	0	39	72.88	Medium	d__Bacteria;p__Pseudomonadota;c__Gammaproteobacteria;o__Burkholderiales;f__Burkholderiaceae_B;g__Hylemonella;s__	classification based on placement in class-level tree	Genome not assigned to closest species as it falls outside its pre-defined ANI radius
2019_TBMTW-12_bin.65.purify	2019_TBMTW-12	2474_1	River	Tibet	247	10546	1839466	0.35787	61.46	1.72	100	1	0	0	23	52.86	Medium	d__Bacteria;p__Bacteroidota;c__Bacteroidia;o__Chitinophagales;f__Chitinophagaceae;g__Sediminibacterium;s__	classification based on placement in class-level tree	Genome not assigned to closest species as it falls outside its pre-defined ANI radius
2019_TBMTW-12_bin.66.purify	2019_TBMTW-12	7118_1	River	Tibet	346	6733	1932029	0.58705	78.97	0	0	0	1	0	25	78.97	Medium	d__Bacteria;p__Pseudomonadota;c__Gammaproteobacteria;o__Burkholderiales;f__Burkholderiaceae_B;g__Limnohabitans_A;s__	classification based on placement in class-level tree	Genome not assigned to closest species as it falls outside its pre-defined ANI radius
2019_TBMTW-12_bin.67.purify	2019_TBMTW-12	3427_1	River	Tibet	406	4107	1504134	0.41472	52.04	0	0	0	0	0	22	52.04	Medium	d__Bacteria;p__Pseudomonadota;c__Gammaproteobacteria;o__Pseudomonadales;f__Moraxellaceae;g__Agitococcus;s__	classification based on placement in class-level tree	Genome not assigned to closest species as it falls outside its pre-defined ANI radius
2019_TBMTW-12_bin.8.purify	2019_TBMTW-12	4526_1	River	Tibet	520	4413	2074741	0.54657	73.94	0.68	0	0	0	0	15	70.54	Medium	d__Bacteria;p__Verrucomicrobiota;c__Verrucomicrobiae;o__Verrucomicrobiales;f__Akkermansiaceae;g__UBA956;s__UBA956 sp945888515	topological placement and ANI have congruent species assignments	N/A
2019_TBMTW-13_bin.1.purify	2019_TBMTW-13	3035_1	River	Tibet	206	4747	870016	0.4808	54.9	3.45	0	0	0	0	22	37.65	Medium	d__Bacteria;p__Actinomycetota;c__Actinomycetia;o__Nanopelagicales;f__Nanopelagicaceae;g__Planktophila;s__	classification based on placement in class-level tree	N/A
2019_TBMTW-13_bin.10.purify	2019_TBMTW-13	6262_1	River	Tibet	231	18398	3170307	0.63894	91.94	0.78	40	0	0	0	37	88.04	Medium	d__Bacteria;p__Pseudomonadota;c__Alphaproteobacteria;o__Rhodobacterales;f__Rhodobacteraceae;g__Gemmobacter_B;s__	classification based on placement in class-level tree	Genome not assigned to closest species as it falls outside its pre-defined ANI radius
2019_TBMTW-13_bin.12.purify	2019_TBMTW-13	4676_1	River	Tibet	757	4346	2886851	0.53613	62.07	0	0	0	0	0	21	62.07	Medium	d__Bacteria;p__Verrucomicrobiota;c__Verrucomicrobiae;o__Verrucomicrobiales;f__Verrucomicrobiaceae;g__Prosthecobacter;s__	classification based on placement in class-level tree	Genome not assigned to closest species as it falls outside its pre-defined ANI radius
2019_TBMTW-13_bin.13.purify	2019_TBMTW-13	3092_1	River	Tibet	119	13113	1040940	0.47054	57.42	1.8	50	1	1	0	27	48.42	Medium	d__Bacteria;p__Actinomycetota;c__Actinomycetia;o__Nanopelagicales;f__Nanopelagicaceae;g__Planktophila;s__	classification based on placement in class-level tree	Genome not assigned to closest species as it falls outside its pre-defined ANI radius
2019_TBMTW-13_bin.14.purify	2019_TBMTW-13	2471_1	River	Tibet	418	4676	1589576	0.38672	68.4	7.76	80	0	0	0	13	29.6	Medium	d__Bacteria;p__Bacteroidota;c__Bacteroidia;o__Chitinophagales;f__Chitinophagaceae;g__Sediminibacterium;s__	classification based on placement in class-level tree	Genome not assigned to closest species as it falls outside its pre-defined ANI radius
2019_TBMTW-13_bin.18.purify	2019_TBMTW-13	3028_2	River	Tibet	197	4928	852899	0.50036	59.32	2.06	50	0	0	0	14	49.02	Medium	d__Bacteria;p__Actinomycetota;c__Actinomycetia;o__Nanopelagicales;f__Nanopelagicaceae;g__Planktophila;s__	classification based on placement in class-level tree	Genome not assigned to closest species as it falls outside its pre-defined ANI radius
2019_TBMTW-13_bin.21.purify	2019_TBMTW-13	6989_2	River	Tibet	364	15086	3562178	0.66891	92.92	5.8	76.19	1	0	0	46	63.92	Medium	d__Bacteria;p__Pseudomonadota;c__Gammaproteobacteria;o__Burkholderiales;f__Burkholderiaceae_B;g__Aquabacterium;s__	classification based on placement in class-level tree	Genome not assigned to closest species as it falls outside its pre-defined ANI radius
2019_TBMTW-13_bin.23.purify	2019_TBMTW-13	4549_1	River	Tibet	112	59008	2447269	0.60919	96.62	2.03	33.33	1	0	1	39	86.47	Medium	d__Bacteria;p__Verrucomicrobiota;c__Verrucomicrobiae;o__Opitutales;f__UBA953;g__UBA953;s__	classification based on placement in class-level tree	Genome not assigned to closest species as it falls outside its pre-defined ANI radius
2019_TBMTW-13_bin.24.purify	2019_TBMTW-13	7091_1	River	Tibet	205	17271	2300328	0.59892	86.52	2.32	61.54	0	0	0	34	74.92	Medium	d__Bacteria;p__Pseudomonadota;c__Gammaproteobacteria;o__Burkholderiales;f__Burkholderiaceae_B;g__Hylemonella;s__	classification based on placement in class-level tree	Genome not assigned to closest species as it falls outside its pre-defined ANI radius
2019_TBMTW-13_bin.25.purify	2019_TBMTW-13	1717_1	River	Tibet	934	5378	4163834	0.3634	75.44	9.34	53.66	3	0	1	30	28.74	Medium	d__Bacteria;p__Bacteroidota;c__Bacteroidia;o__Cytophagales;f__Spirosomaceae;g__Emticicia;s__Emticicia sp017495105	topological placement and ANI have congruent species assignments	N/A
2019_TBMTW-13_bin.37.purify	2019_TBMTW-13	4182_2	River	Tibet	195	34680	3525901	0.64095	95.05	2.2	50	0	0	0	47	84.05	Medium	d__Bacteria;p__Gemmatimonadota;c__Gemmatimonadetes;o__Gemmatimonadales;f__Gemmatimonadaceae;g__Gemmatimonas;s__	classification based on placement in class-level tree	Genome not assigned to closest species as it falls outside its pre-defined ANI radius
2019_TBMTW-13_bin.39.purify	2019_TBMTW-13	1624_1	River	Tibet	425	8528	2653204	0.40573	86.56	2.54	70	0	0	0	25	73.86	Medium	d__Bacteria;p__Bacteroidota;c__Bacteroidia;o__Flavobacteriales;f__Crocinitomicaceae;g__M0103;s__	classification based on placement in class-level tree	N/A
2019_TBMTW-13_bin.4.purify	2019_TBMTW-13	1575_5	River	Tibet	267	11954	2235367	0.42004	86.34	1.55	50	0	0	0	29	78.59	Medium	d__Bacteria;p__Bacteroidota;c__Bacteroidia;o__NS11-12g;f__UBA955;g__VMCP01;s__	classification based on placement in class-level tree	Genome not assigned to closest species as it falls outside its pre-defined ANI radius
2019_TBMTW-13_bin.40.purify	2019_TBMTW-13	6548_1	River	Tibet	516	6912	2726914	0.60169	77.13	1.3	66.67	0	0	0	35	70.63	Medium	d__Bacteria;p__Pseudomonadota;c__Alphaproteobacteria;o__Sphingomonadales;f__Sphingomonadaceae;g__Aquisediminimonas;s__	classification based on placement in class-level tree	Genome not assigned to closest species as it falls outside its pre-defined ANI radius
2019_TBMTW-13_bin.48.purify	2019_TBMTW-13	2359_2	River	Tibet	486	4171	1838770	0.34879	58.62	6.03	100	2	0	0	29	28.47	Medium	d__Bacteria;p__Bacteroidota;c__Bacteroidia;o__Flavobacteriales;f__Flavobacteriaceae;g__Flavobacterium;s__Flavobacterium sp001800905	topological placement and ANI have incongruent species assignments	N/A
2019_TBMTW-13_bin.6.purify	2019_TBMTW-13	3341_3	River	Tibet	303	5163	1354840	0.49315	70.39	6.69	58.82	0	1	0	24	36.94	Medium	d__Bacteria;p__Pseudomonadota;c__Gammaproteobacteria;o__Burkholderiales;f__Burkholderiaceae;g__Polynucleobacter;s__	classification based on placement in class-level tree	Genome not assigned to closest species as it falls outside its pre-defined ANI radius
2019_TBMTW-13_bin.7.purify	2019_TBMTW-13	4526_1	River	Tibet	490	7015	2745925	0.54573	91.09	2.72	25	0	0	0	26	77.49	Medium	d__Bacteria;p__Verrucomicrobiota;c__Verrucomicrobiae;o__Verrucomicrobiales;f__Akkermansiaceae;g__UBA956;s__UBA956 sp945888515	topological placement and ANI have congruent species assignments	N/A
2019_TBMTW-14_bin.1.purify*	2019_TBMTW-14	6025_0	River	Tibet	194	49036	5538944	0.68407	98.51	0.64	100	0	0	0	45	95.31	Medium	d__Bacteria;p__Pseudomonadota;c__Alphaproteobacteria;o__Rhizobiales;f__Beijerinckiaceae;g__Methylobacterium;s__Methylobacterium extorquens	topological placement and ANI have congruent species assignments	N/A
2019_TBMTW-14_bin.13.purify	2019_TBMTW-14	6262_1	River	Tibet	260	17901	3138955	0.63873	91.82	2.32	40	0	0	0	39	80.22	Medium	d__Bacteria;p__Pseudomonadota;c__Alphaproteobacteria;o__Rhodobacterales;f__Rhodobacteraceae;g__Gemmobacter_B;s__	classification based on placement in class-level tree	Genome not assigned to closest species as it falls outside its pre-defined ANI radius
2019_TBMTW-14_bin.14.purify	2019_TBMTW-14	1570_1	River	Tibet	291	9853	1982100	0.42858	84.21	2.93	75	1	0	1	25	69.56	Medium	d__Bacteria;p__Bacteroidota;c__Bacteroidia;o__NS11-12g;f__UBA955;g__UBA955;s__UBA955 sp002737625	topological placement and ANI have congruent species assignments	N/A
2019_TBMTW-14_bin.15.purify*	2019_TBMTW-14	3415_23	River	Tibet	950	1779	1673614	0.43392	52.86	7.58	83.33	0	1	2	30	14.96	Medium	d__Bacteria;p__Pseudomonadota;c__Gammaproteobacteria;o__Pseudomonadales;f__Moraxellaceae;g__Acinetobacter;s__Acinetobacter johnsonii	topological placement and ANI have congruent species assignments	N/A
2019_TBMTW-14_bin.17.purify	2019_TBMTW-14	2909_1	River	Tibet	188	6190	954980	0.47069	57.02	2.63	50	0	0	0	29	43.87	Medium	d__Bacteria;p__Actinomycetota;c__Actinomycetia;o__Actinomycetales;f__Microbacteriaceae;g__Rhodoluna;s__Rhodoluna sp016462375	topological placement and ANI have congruent species assignments	N/A
2019_TBMTW-14_bin.18.purify	2019_TBMTW-14	4526_1	River	Tibet	303	13897	3048083	0.54517	98.55	0.68	100	0	1	1	34	95.15	Medium	d__Bacteria;p__Verrucomicrobiota;c__Verrucomicrobiae;o__Verrucomicrobiales;f__Akkermansiaceae;g__UBA956;s__UBA956 sp945888515	topological placement and ANI have congruent species assignments	N/A
2019_TBMTW-14_bin.19.purify*	2019_TBMTW-14	6548_2	River	Tibet	381	4939	1579219	0.61109	50.31	1.88	0	0	0	0	19	40.91	Medium	d__Bacteria;p__Pseudomonadota;c__Alphaproteobacteria;o__Sphingomonadales;f__Sphingomonadaceae;g__Aquisediminimonas;s__	classification based on placement in class-level tree	Genome not assigned to closest species as it falls outside its pre-defined ANI radius
2019_TBMTW-14_bin.21.purify	2019_TBMTW-14	6785_1	River	Tibet	211	10884	1682989	0.52847	68.33	3.31	54.55	0	0	0	28	51.78	Medium	d__Bacteria;p__Pseudomonadota;c__Gammaproteobacteria;o__Burkholderiales;f__Burkholderiaceae_B;g__JAAFJR01;s__	classification based on placement in class-level tree	Genome not assigned to closest species as it falls outside its pre-defined ANI radius
2019_TBMTW-14_bin.24.purify	2019_TBMTW-14	2359_2	River	Tibet	454	4238	1662743	0.34814	58.78	1.72	100	2	0	0	22	50.18	Medium	d__Bacteria;p__Bacteroidota;c__Bacteroidia;o__Flavobacteriales;f__Flavobacteriaceae;g__Flavobacterium;s__Flavobacterium sp001800905	topological placement and ANI have incongruent species assignments	N/A
2019_TBMTW-14_bin.25.purify	2019_TBMTW-14	4182_2	River	Tibet	263	23733	3552139	0.64137	96.15	2.75	33.33	1	1	1	44	82.4	High	d__Bacteria;p__Gemmatimonadota;c__Gemmatimonadetes;o__Gemmatimonadales;f__Gemmatimonadaceae;g__Gemmatimonas;s__	classification based on placement in class-level tree	Genome not assigned to closest species as it falls outside its pre-defined ANI radius
2019_TBMTW-14_bin.27.purify*	2019_TBMTW-14	3557_7	River	Tibet	619	1648	1034513	0.41879	56.2	8.82	80	1	0	0	21	12.1	Medium	d__Bacteria;p__Pseudomonadota;c__Gammaproteobacteria;o__Burkholderiales;f__Methylophilaceae;g__;s__	classification based on placement in class-level tree	N/A
2019_TBMTW-14_bin.29.purify	2019_TBMTW-14	4676_1	River	Tibet	846	5415	3845720	0.53564	68.26	0	0	0	0	0	33	68.26	Medium	d__Bacteria;p__Verrucomicrobiota;c__Verrucomicrobiae;o__Verrucomicrobiales;f__Verrucomicrobiaceae;g__Prosthecobacter;s__	classification based on placement in class-level tree	Genome not assigned to closest species as it falls outside its pre-defined ANI radius
2019_TBMTW-14_bin.33.purify	2019_TBMTW-14	7091_1	River	Tibet	192	24922	2444959	0.59677	86.19	1.2	63.64	0	0	0	33	80.19	Medium	d__Bacteria;p__Pseudomonadota;c__Gammaproteobacteria;o__Burkholderiales;f__Burkholderiaceae_B;g__Hylemonella;s__	classification based on placement in class-level tree	Genome not assigned to closest species as it falls outside its pre-defined ANI radius
2019_TBMTW-14_bin.34.purify	2019_TBMTW-14	1575_5	River	Tibet	267	10330	2105218	0.42093	87.8	4.1	75	1	0	0	26	67.3	Medium	d__Bacteria;p__Bacteroidota;c__Bacteroidia;o__NS11-12g;f__UBA955;g__VMCP01;s__	classification based on placement in class-level tree	Genome not assigned to closest species as it falls outside its pre-defined ANI radius
2019_TBMTW-14_bin.35.purify	2019_TBMTW-14	1624_1	River	Tibet	574	4242	2172148	0.40518	78.87	1.13	0	0	1	0	20	73.22	Medium	d__Bacteria;p__Bacteroidota;c__Bacteroidia;o__Flavobacteriales;f__Crocinitomicaceae;g__M0103;s__	classification based on placement in class-level tree	N/A
2019_TBMTW-14_bin.38.purify*	2019_TBMTW-14	6412_1	River	Tibet	568	4043	2024583	0.64451	54.06	1.45	0	0	0	0	27	46.81	Medium	d__Bacteria;p__Pseudomonadota;c__Alphaproteobacteria;o__Sphingomonadales;f__Sphingomonadaceae;g__Sphingobium;s__	classification based on placement in class-level tree	Genome not assigned to closest species as it falls outside its pre-defined ANI radius
2019_TBMTW-14_bin.43.purify	2019_TBMTW-14	2471_1	River	Tibet	280	5553	1265271	0.38825	63.43	1.99	100	1	0	0	10	53.48	Medium	d__Bacteria;p__Bacteroidota;c__Bacteroidia;o__Chitinophagales;f__Chitinophagaceae;g__Sediminibacterium;s__	classification based on placement in class-level tree	Genome not assigned to closest species as it falls outside its pre-defined ANI radius
2019_TBMTW-14_bin.44.purify	2019_TBMTW-14	1929_1	River	Tibet	394	3124	1180147	0.41881	54.59	0.54	100	0	0	0	13	51.89	Medium	d__Bacteria;p__Bacteroidota;c__Bacteroidia;o__Flavobacteriales;f__UA16;g__CAIZGX01;s__	classification based on placement in class-level tree	Genome not assigned to closest species as it falls outside its pre-defined ANI radius
2019_TBMTW-14_bin.45.purify	2019_TBMTW-14	3028_2	River	Tibet	171	5219	767949	0.50145	62.07	2.59	100	1	0	0	13	49.12	Medium	d__Bacteria;p__Actinomycetota;c__Actinomycetia;o__Nanopelagicales;f__Nanopelagicaceae;g__Planktophila;s__	classification based on placement in class-level tree	Genome not assigned to closest species as it falls outside its pre-defined ANI radius
2019_TBMTW-14_bin.50.purify	2019_TBMTW-14	7210_8	River	Tibet	523	3575	1730942	0.53079	53.34	8.62	100	0	0	0	9	10.24	Medium	d__Bacteria;p__Pseudomonadota;c__Gammaproteobacteria;o__Burkholderiales;f__Burkholderiaceae_B;g__Limnohabitans_A;s__	classification based on placement in class-level tree	Genome not assigned to closest species as it falls outside its pre-defined ANI radius
2019_TBMTW-14_bin.52.purify	2019_TBMTW-14	3562_3	River	Tibet	282	4082	1062165	0.50281	52.59	1.72	100	1	1	0	12	43.99	Medium	d__Bacteria;p__Pseudomonadota;c__Gammaproteobacteria;o__Burkholderiales;f__Methylophilaceae;g__Methylotenera;s__	classification based on placement in class-level tree	Genome not assigned to closest species as it falls outside its pre-defined ANI radius
2019_TBMTW-14_bin.59.purify	2019_TBMTW-14	2474_1	River	Tibet	438	8716	2450048	0.35723	64.95	9.48	100	1	2	0	20	17.55	Medium	d__Bacteria;p__Bacteroidota;c__Bacteroidia;o__Chitinophagales;f__Chitinophagaceae;g__Sediminibacterium;s__	classification based on placement in class-level tree	Genome not assigned to closest species as it falls outside its pre-defined ANI radius
2019_TBMTW-14_bin.6.purify	2019_TBMTW-14	4549_1	River	Tibet	135	33444	2318760	0.60778	97.97	1.35	0	1	0	0	42	91.22	Medium	d__Bacteria;p__Verrucomicrobiota;c__Verrucomicrobiae;o__Opitutales;f__UBA953;g__UBA953;s__	classification based on placement in class-level tree	Genome not assigned to closest species as it falls outside its pre-defined ANI radius
2019_TBMTW-14_bin.60.purify	2019_TBMTW-14	6799_1	River	Tibet	616	3430	1989249	0.58436	53.71	1.18	42.86	0	0	0	12	47.81	Medium	d__Bacteria;p__Pseudomonadota;c__Gammaproteobacteria;o__Burkholderiales;f__Burkholderiaceae_B;g__;s__	classification based on placement in class-level tree	N/A
2019_TBMTW-14_bin.61.purify	2019_TBMTW-14	1743_1	River	Tibet	88	56568	2370353	0.41909	78.56	2.07	50	0	0	0	25	68.21	Medium	d__Bacteria;p__Bacteroidota;c__Bacteroidia;o__Cytophagales;f__Spirosomaceae;g__Aquirufa;s__	classification based on placement in class-level tree	Genome not assigned to closest species as it falls outside its pre-defined ANI radius
2019_TBMTW-14_bin.62.purify	2019_TBMTW-14	3341_3	River	Tibet	210	9049	1450103	0.4909	75.78	2.15	63.64	0	0	0	24	65.03	Medium	d__Bacteria;p__Pseudomonadota;c__Gammaproteobacteria;o__Burkholderiales;f__Burkholderiaceae;g__Polynucleobacter;s__	classification based on placement in class-level tree	Genome not assigned to closest species as it falls outside its pre-defined ANI radius
2019_TBMTW-14_bin.63.purify*	2019_TBMTW-14	2831_1	River	Tibet	530	1755	908018	0.54759	52.99	4.21	40	1	2	6	29	31.94	Medium	d__Bacteria;p__Actinomycetota;c__Actinomycetia;o__Actinomycetales;f__Microbacteriaceae;g__Rhodoluna;s__	classification based on placement in class-level tree	Genome not assigned to closest species as it falls outside its pre-defined ANI radius
2019_TBMTW-14_bin.67.purify*	2019_TBMTW-14	6426_0	River	Tibet	736	3851	2515561	0.67186	68.85	1.64	40	0	0	0	31	60.65	Medium	d__Bacteria;p__Pseudomonadota;c__Alphaproteobacteria;o__Sphingomonadales;f__Sphingomonadaceae;g__Sphingomonas;s__Sphingomonas panni	topological placement and ANI have congruent species assignments	N/A
2019_TBMTW-14_bin.68.purify*	2019_TBMTW-14	4681_2	River	Tibet	960	2958	2784787	0.60247	50.8	0	0	0	1	0	12	50.8	Medium	d__Bacteria;p__Verrucomicrobiota;c__Verrucomicrobiae;o__Verrucomicrobiales;f__Verrucomicrobiaceae;g__Prosthecobacter;s__	classification based on placement in class-level tree	Genome not assigned to closest species as it falls outside its pre-defined ANI radius
2019_TBMTW-14_bin.9.purify*	2019_TBMTW-14	6416_1	River	Tibet	173	36378	3699329	0.63999	97	2.93	69.23	0	1	0	49	82.35	Medium	d__Bacteria;p__Pseudomonadota;c__Alphaproteobacteria;o__Sphingomonadales;f__Sphingomonadaceae;g__Sphingobium;s__Sphingobium limneticum	topological placement and ANI have congruent species assignments	N/A
2019_TBMTW-15_bin.1.purify*	2019_TBMTW-15	7572_22	River	Tibet	832	2594	2124562	0.7004	64.41	1.28	66.67	1	2	0	27	58.01	Medium	d__Bacteria;p__Deinococcota;c__Deinococci;o__Deinococcales;f__Deinococcaceae;g__Deinococcus;s__Deinococcus indicus	topological placement and ANI have congruent species assignments	N/A
2019_TBMTW-15_bin.10.purify	2019_TBMTW-15	3389_1	River	Tibet	545	7275	3076058	0.53283	92.22	4.53	50	2	1	0	36	69.57	Medium	d__Bacteria;p__Pseudomonadota;c__Gammaproteobacteria;o__Pseudomonadales;f__Moraxellaceae;g__Agitococcus;s__	classification based on placement in class-level tree	N/A
2019_TBMTW-15_bin.11.purify*	2019_TBMTW-15	4554_2	River	Tibet	370	13735	2568663	0.6269	97.3	2.2	25	2	1	2	48	86.3	High	d__Bacteria;p__Verrucomicrobiota;c__Verrucomicrobiae;o__Opitutales;f__UBA953;g__UBA953;s__	classification based on placement in class-level tree	Genome not assigned to closest species as it falls outside its pre-defined ANI radius
2019_TBMTW-15_bin.13.purify*	2019_TBMTW-15	5932_14	River	Tibet	839	2200	1893959	0.66568	53.8	3.95	52.63	0	0	0	21	34.05	Medium	d__Bacteria;p__Pseudomonadota;c__Alphaproteobacteria;o__Caulobacterales;f__Caulobacteraceae;g__Brevundimonas;s__Brevundimonas vesicularis	N/A	N/A
2019_TBMTW-15_bin.14.purify*	2019_TBMTW-15	3125_0	River	Tibet	81	27920	1334763	0.46122	85.5	0.35	100	1	1	2	35	83.75	Medium	d__Bacteria;p__Actinomycetota;c__Actinomycetia;o__Nanopelagicales;f__Nanopelagicaceae;g__Planktophila;s__	classification based on placement in class-level tree	Genome not assigned to closest species as it falls outside its pre-defined ANI radius
2019_TBMTW-15_bin.15.purify*	2019_TBMTW-15	6846_0	River	Tibet	870	2624	2239032	0.63748	52.59	4.4	66.67	0	0	0	26	30.59	Medium	d__Bacteria;p__Pseudomonadota;c__Gammaproteobacteria;o__Burkholderiales;f__Burkholderiaceae_B;g__Rhodoferax_C;s__	classification based on placement in class-level tree	Genome not assigned to closest species as it falls outside its pre-defined ANI radius
2019_TBMTW-15_bin.19.purify*	2019_TBMTW-15	3369_0	River	Tibet	324	5275	1420597	0.4519	77.35	4.08	47.62	0	0	0	22	56.95	Medium	d__Bacteria;p__Pseudomonadota;c__Gammaproteobacteria;o__Burkholderiales;f__Burkholderiaceae;g__Polynucleobacter;s__	classification based on placement in class-level tree	Genome not assigned to closest species as it falls outside its pre-defined ANI radius
2019_TBMTW-15_bin.2.purify	2019_TBMTW-15	3028_2	River	Tibet	245	5593	1121691	0.50087	79.42	1.55	100	0	1	0	29	71.67	Medium	d__Bacteria;p__Actinomycetota;c__Actinomycetia;o__Nanopelagicales;f__Nanopelagicaceae;g__Planktophila;s__	classification based on placement in class-level tree	Genome not assigned to closest species as it falls outside its pre-defined ANI radius
2019_TBMTW-15_bin.23.purify*	2019_TBMTW-15	1197_0	River	Tibet	501	5399	2179111	0.36164	87.33	3.02	86.67	0	1	0	27	72.23	Medium	d__Bacteria;p__Bacteroidota;c__Bacteroidia;o__Flavobacteriales;f__Flavobacteriaceae;g__Flavobacterium;s__	classification based on placement in class-level tree	N/A
2019_TBMTW-15_bin.5.purify*	2019_TBMTW-15	3074_1	River	Tibet	177	11649	1388727	0.46655	84.54	4.74	64.29	0	0	0	37	60.84	Medium	d__Bacteria;p__Actinomycetota;c__Actinomycetia;o__Nanopelagicales;f__Nanopelagicaceae;g__Planktophila;s__	classification based on placement in class-level tree	Genome not assigned to closest species as it falls outside its pre-defined ANI radius
2019_TBMTW-16_bin.10.purify*	2019_TBMTW-16	2473_0	River	Tibet	434	5498	1937231	0.38362	80.51	5.77	26.67	1	1	1	21	51.66	Medium	d__Bacteria;p__Bacteroidota;c__Bacteroidia;o__Chitinophagales;f__Chitinophagaceae;g__Sediminibacterium;s__Sediminibacterium sp018971025	topological placement and ANI have congruent species assignments	N/A
2019_TBMTW-16_bin.11.purify*	2019_TBMTW-16	7223_0	River	Tibet	474	5578	2216652	0.54177	50.33	8.62	80	0	0	0	23	7.23	Medium	d__Bacteria;p__Pseudomonadota;c__Gammaproteobacteria;o__Burkholderiales;f__Burkholderiaceae_B;g__Limnohabitans;s__	classification based on placement in class-level tree	Genome not assigned to closest species as it falls outside its pre-defined ANI radius
2019_TBMTW-16_bin.12.purify*	2019_TBMTW-16	3456_3	River	Tibet	206	16945	2392238	0.43088	87.72	0.96	40	1	1	1	31	82.92	Medium	d__Bacteria;p__Pseudomonadota;c__Gammaproteobacteria;o__Burkholderiales;f__Burkholderiaceae;g__SYFN01;s__	classification based on placement in class-level tree	Genome not assigned to closest species as it falls outside its pre-defined ANI radius
2019_TBMTW-16_bin.13.purify*	2019_TBMTW-16	6961_0	River	Tibet	15	233655	2156248	0.65532	50	1.72	100	2	0	0	26	41.4	Medium	d__Bacteria;p__Pseudomonadota;c__Gammaproteobacteria;o__Burkholderiales;f__Burkholderiaceae_B;g__RFTU01;s__RFTU01 sp009918225	topological placement and ANI have congruent species assignments	N/A
2019_TBMTW-16_bin.14.purify*	2019_TBMTW-16	7215_0	River	Tibet	341	11636	2764295	0.53717	71.49	3.92	100	0	0	0	25	51.89	Medium	d__Bacteria;p__Pseudomonadota;c__Gammaproteobacteria;o__Burkholderiales;f__Burkholderiaceae_B;g__Limnohabitans_A;s__Limnohabitans_A sp009928125	topological placement and ANI have congruent species assignments	N/A
2019_TBMTW-16_bin.15.purify*	2019_TBMTW-16	3140_0	River	Tibet	179	10464	1251085	0.45804	76.29	2.44	28.57	0	1	0	35	64.09	Medium	d__Bacteria;p__Actinomycetota;c__Actinomycetia;o__Nanopelagicales;f__Nanopelagicaceae;g__Planktophila;s__Planktophila sp018969355	topological placement and ANI have congruent species assignments	N/A
2019_TBMTW-16_bin.16.purify*	2019_TBMTW-16	4348_3	River	Tibet	20	60003	556828	0.63851	56.9	0	0	0	0	0	23	56.9	Medium	d__Bacteria;p__Chloroflexota;c__Limnocylindria;o__Limnocylindrales;f__Limnocylindraceae;g__Limnocylindrus;s__	classification based on placement in class-level tree	Genome not assigned to closest species as it falls outside its pre-defined ANI radius
2019_TBMTW-16_bin.17.purify*	2019_TBMTW-16	4788_0	River	Tibet	449	5894	2245751	0.54185	88.75	2.9	100	0	1	0	28	74.25	Medium	d__Bacteria;p__Verrucomicrobiota;c__Verrucomicrobiae;o__Chthoniobacterales;f__Terrimicrobiaceae;g__UBA967;s__	classification based on placement in class-level tree	N/A
2019_TBMTW-16_bin.19.purify*	2019_TBMTW-16	7222_0	River	Tibet	128	31767	2371464	0.53996	89.04	4.22	83.87	0	0	0	41	67.94	Medium	d__Bacteria;p__Pseudomonadota;c__Gammaproteobacteria;o__Burkholderiales;f__Burkholderiaceae_B;g__Limnohabitans;s__	classification based on placement in class-level tree	Genome not assigned to closest species as it falls outside its pre-defined ANI radius;Genome has more than 11.7% of markers with multiple hits
2019_TBMTW-16_bin.2.purify*	2019_TBMTW-16	7479_0	River	Tibet	360	18675	4000973	0.70922	91.78	1.26	50	0	0	0	32	85.48	Medium	d__Bacteria;p__Pseudomonadota;c__Gammaproteobacteria;o__Burkholderiales;f__Burkholderiaceae_A;g__CAIZPE01;s__CAIZPE01 sp018970865	topological placement and ANI have congruent species assignments	N/A
2019_TBMTW-16_bin.20.purify*	2019_TBMTW-16	7146_0	River	Tibet	206	17598	2571976	0.60132	79.9	2.89	50	0	0	0	26	65.45	Medium	d__Bacteria;p__Pseudomonadota;c__Gammaproteobacteria;o__Burkholderiales;f__Burkholderiaceae_B;g__Limnohabitans;s__Limnohabitans sp018882835	topological placement and ANI have congruent species assignments	N/A
2019_TBMTW-16_bin.21.purify*	2019_TBMTW-16	3105_0	River	Tibet	228	6008	1138297	0.48228	59.08	3.45	50	0	1	0	24	41.83	Medium	d__Bacteria;p__Actinomycetota;c__Actinomycetia;o__Nanopelagicales;f__Nanopelagicaceae;g__Planktophila;s__	classification based on placement in class-level tree	Genome not assigned to closest species as it falls outside its pre-defined ANI radius
2019_TBMTW-16_bin.22.purify*	2019_TBMTW-16	600_0	River	Tibet	336	3145	846020	0.29222	74.41	2.66	60	0	0	0	21	61.11	Medium	d__Bacteria;p__Pseudomonadota;c__Alphaproteobacteria;o__Pelagibacterales;f__Pelagibacteraceae;g__Fonsibacter;s__Fonsibacter sp023257975	topological placement and ANI have congruent species assignments	N/A
2019_TBMTW-16_bin.23.purify*	2019_TBMTW-16	5968_0	River	Tibet	587	4256	2187124	0.70735	78.14	2.65	16.67	0	1	0	25	64.89	Medium	d__Bacteria;p__Pseudomonadota;c__Alphaproteobacteria;o__Caulobacterales;f__Caulobacteraceae;g__Phenylobacterium;s__	classification based on placement in class-level tree	Genome not assigned to closest species as it falls outside its pre-defined ANI radius
2019_TBMTW-16_bin.24.purify*	2019_TBMTW-16	5879_2	River	Tibet	8	399296	2686588	0.59213	98.27	0	0	2	0	0	43	98.27	Medium	d__Bacteria;p__Pseudomonadota;c__Alphaproteobacteria;o__Caulobacterales;f__Caulobacteraceae;g__CAISGS01;s__	classification based on placement in class-level tree	N/A
2019_TBMTW-16_bin.25.purify*	2019_TBMTW-16	3365_0	River	Tibet	184	15770	1687828	0.46462	75.82	3.18	22.22	0	1	0	22	59.92	Medium	d__Bacteria;p__Pseudomonadota;c__Gammaproteobacteria;o__Burkholderiales;f__Burkholderiaceae;g__Polynucleobacter;s__Polynucleobacter sp002359975	topological placement and ANI have congruent species assignments	N/A
2019_TBMTW-16_bin.27.purify*	2019_TBMTW-16	2894_0	River	Tibet	85	42762	1461145	0.55215	91.52	0.49	40	1	2	1	41	89.07	High	d__Bacteria;p__Actinomycetota;c__Actinomycetia;o__Actinomycetales;f__Microbacteriaceae;g__Rhodoluna;s__	classification based on placement in class-level tree	N/A
2019_TBMTW-16_bin.28.purify*	2019_TBMTW-16	6549_0	River	Tibet	10	441838	2509939	0.58125	100	0	0	0	1	0	41	100	Medium	d__Bacteria;p__Pseudomonadota;c__Alphaproteobacteria;o__Sphingomonadales;f__Sphingomonadaceae;g__Aquisediminimonas;s__	classification based on placement in class-level tree	Genome not assigned to closest species as it falls outside its pre-defined ANI radius
2019_TBMTW-16_bin.29.purify*	2019_TBMTW-16	3400_0	River	Tibet	38	171696	3822369	0.49685	97.56	0.57	0	0	0	0	46	94.71	Medium	d__Bacteria;p__Pseudomonadota;c__Gammaproteobacteria;o__Pseudomonadales;f__Moraxellaceae;g__;s__	classification based on placement in class-level tree	N/A
2019_TBMTW-16_bin.3.purify*	2019_TBMTW-16	2563_0	River	Tibet	243	14455	2036115	0.38208	84.04	3.61	0	0	0	0	39	65.99	Medium	d__Bacteria;p__Bacteroidota;c__Bacteroidia;o__Chitinophagales;f__Chitinophagaceae;g__UBA1312;s__	classification based on placement in class-level tree	N/A
2019_TBMTW-16_bin.30.purify	2019_TBMTW-16	1750_1	River	Tibet	465	5577	2188975	0.42242	81.23	8.1	83.33	1	0	0	20	40.73	Medium	d__Bacteria;p__Bacteroidota;c__Bacteroidia;o__Cytophagales;f__Spirosomaceae;g__Aquirufa;s__	classification based on placement in class-level tree	Genome not assigned to closest species as it falls outside its pre-defined ANI radius
2019_TBMTW-16_bin.32.purify*	2019_TBMTW-16	4865_0	River	Tibet	693	3650	2382057	0.56024	55.56	6.78	27.78	1	0	1	28	21.66	Medium	d__Bacteria;p__Verrucomicrobiota;c__Verrucomicrobiae;o__Chthoniobacterales;f__Chthoniobacteraceae;g__Chth-196;s__	classification based on placement in class-level tree	N/A
2019_TBMTW-16_bin.33.purify*	2019_TBMTW-16	3196_3	River	Tibet	366	3231	1126127	0.52397	55.21	1.94	0	0	0	0	18	45.51	Medium	d__Bacteria;p__Actinomycetota;c__Acidimicrobiia;o__Acidimicrobiales;f__Ilumatobacteraceae;g__F1-20-MAGs119;s__	classification based on placement in class-level tree	Genome not assigned to closest species as it falls outside its pre-defined ANI radius
2019_TBMTW-16_bin.34.purify	2019_TBMTW-16	6416_1	River	Tibet	539	9640	3982014	0.63769	92.93	1.77	22.22	0	1	0	38	84.08	Medium	d__Bacteria;p__Pseudomonadota;c__Alphaproteobacteria;o__Sphingomonadales;f__Sphingomonadaceae;g__Sphingobium;s__Sphingobium limneticum	topological placement and ANI have congruent species assignments	N/A
2019_TBMTW-16_bin.35.purify*	2019_TBMTW-16	1968_0	River	Tibet	45	206397	2522589	0.40247	100	2.43	0	0	0	0	32	87.85	Medium	d__Bacteria;p__Bacteroidota;c__Bacteroidia;o__Flavobacteriales;f__Crocinitomicaceae;g__UBA952;s__	classification based on placement in class-level tree	Genome not assigned to closest species as it falls outside its pre-defined ANI radius
2019_TBMTW-16_bin.37.purify*	2019_TBMTW-16	3081_0	River	Tibet	251	5229	1092317	0.4709	70.26	1.72	100	1	0	0	33	61.66	Medium	d__Bacteria;p__Actinomycetota;c__Actinomycetia;o__Nanopelagicales;f__Nanopelagicaceae;g__Planktophila;s__	classification based on placement in class-level tree	Genome not assigned to closest species as it falls outside its pre-defined ANI radius
2019_TBMTW-16_bin.38.purify*	2019_TBMTW-16	5726_0	River	Tibet	972	4471	3873805	0.60039	82.69	5.1	69.23	0	0	0	47	57.19	Medium	d__Bacteria;p__Pseudomonadota;c__Gammaproteobacteria;o__Enterobacterales_A;f__Aeromonadaceae;g__Aeromonas;s__Aeromonas jandaei	topological placement and ANI have congruent species assignments	N/A
2019_TBMTW-16_bin.39.purify*	2019_TBMTW-16	4556_0	River	Tibet	539	3567	1744350	0.69077	52.54	6.9	0	1	1	1	36	18.04	Medium	d__Bacteria;p__Verrucomicrobiota;c__Verrucomicrobiae;o__Opitutales;f__UBA953;g__UBA953;s__	classification based on placement in class-level tree	Genome not assigned to closest species as it falls outside its pre-defined ANI radius
2019_TBMTW-16_bin.40.purify*	2019_TBMTW-16	6839_2	River	Tibet	18	207464	2909710	0.56054	94.7	0.47	0	1	1	1	32	92.35	High	d__Bacteria;p__Pseudomonadota;c__Gammaproteobacteria;o__Burkholderiales;f__Burkholderiaceae_B;g__;s__	classification based on placement in class-level tree	N/A
2019_TBMTW-16_bin.41.purify*	2019_TBMTW-16	2465_0	River	Tibet	271	15423	2684517	0.40816	82.51	1.48	33.33	0	1	0	32	75.11	Medium	d__Bacteria;p__Bacteroidota;c__Bacteroidia;o__Chitinophagales;f__Chitinophagaceae;g__Sediminibacterium;s__	classification based on placement in class-level tree	N/A
2019_TBMTW-16_bin.43.purify*	2019_TBMTW-16	3131_0	River	Tibet	52	53566	1281480	0.46503	87.47	0.53	100	1	1	1	35	84.82	Medium	d__Bacteria;p__Actinomycetota;c__Actinomycetia;o__Nanopelagicales;f__Nanopelagicaceae;g__Planktophila;s__	classification based on placement in class-level tree	Genome not assigned to closest species as it falls outside its pre-defined ANI radius
2019_TBMTW-16_bin.44.purify*	2019_TBMTW-16	1283_3	River	Tibet	74	31564	1193026	0.38637	78.48	0.45	100	1	2	1	27	76.23	Medium	d__Bacteria;p__Actinomycetota;c__Actinomycetia;o__Nanopelagicales;f__UBA5976;g__ATZT02;s__	classification based on placement in class-level tree	Genome not assigned to closest species as it falls outside its pre-defined ANI radius
2019_TBMTW-16_bin.45.purify*	2019_TBMTW-16	2476_0	River	Tibet	196	13956	1699268	0.34544	84.56	1.23	100	1	0	0	23	78.41	Medium	d__Bacteria;p__Bacteroidota;c__Bacteroidia;o__Chitinophagales;f__Chitinophagaceae;g__Sediminibacterium;s__Sediminibacterium sp017856545	topological placement and ANI have congruent species assignments	N/A
2019_TBMTW-16_bin.47.purify*	2019_TBMTW-16	3412_0	River	Tibet	686	3582	2269023	0.39151	56.68	3.79	66.67	0	0	0	34	37.73	Medium	d__Bacteria;p__Pseudomonadota;c__Gammaproteobacteria;o__Pseudomonadales;f__Moraxellaceae;g__Acinetobacter;s__Acinetobacter sp002165255	N/A	N/A
2019_TBMTW-16_bin.48.purify*	2019_TBMTW-16	4787_0	River	Tibet	207	21453	2601474	0.57371	93.87	2.4	66.67	0	1	0	35	81.87	Medium	d__Bacteria;p__Verrucomicrobiota;c__Verrucomicrobiae;o__Chthoniobacterales;f__Terrimicrobiaceae;g__UBA967;s__	classification based on placement in class-level tree	Genome not assigned to closest species as it falls outside its pre-defined ANI radius
2019_TBMTW-16_bin.5.purify*	2019_TBMTW-16	1985_1	River	Tibet	92	116223	3297586	0.35228	95.95	1.62	66.67	1	0	1	32	87.85	Medium	d__Bacteria;p__Bacteroidota;c__Bacteroidia;o__Flavobacteriales;f__Crocinitomicaceae;g__40-80;s__	classification based on placement in class-level tree	N/A
2019_TBMTW-16_bin.50.purify*	2019_TBMTW-16	7216_0	River	Tibet	102	49454	2661258	0.52387	92.14	1.23	33.33	1	0	0	35	85.99	Medium	d__Bacteria;p__Pseudomonadota;c__Gammaproteobacteria;o__Burkholderiales;f__Burkholderiaceae_B;g__Limnohabitans_A;s__	classification based on placement in class-level tree	Genome not assigned to closest species as it falls outside its pre-defined ANI radius
2019_TBMTW-16_bin.51.purify*	2019_TBMTW-16	3366_0	River	Tibet	616	2033	1192631	0.47448	59.5	6.32	73.53	0	0	0	22	27.9	Medium	d__Bacteria;p__Pseudomonadota;c__Gammaproteobacteria;o__Burkholderiales;f__Burkholderiaceae;g__Polynucleobacter;s__Polynucleobacter sp009928245	topological placement and ANI have congruent species assignments	N/A
2019_TBMTW-16_bin.53.purify*	2019_TBMTW-16	2921_0	River	Tibet	47	48650	1125923	0.47941	74.85	0	0	1	1	1	33	74.85	Medium	d__Bacteria;p__Actinomycetota;c__Actinomycetia;o__Actinomycetales;f__Microbacteriaceae;g__Rhodoluna;s__	classification based on placement in class-level tree	N/A
2019_TBMTW-16_bin.54.purify*	2019_TBMTW-16	1744_0	River	Tibet	62	160325	2743927	0.42676	87.27	0.61	33.33	2	3	1	34	84.22	Medium	d__Bacteria;p__Bacteroidota;c__Bacteroidia;o__Cytophagales;f__Spirosomaceae;g__Aquirufa;s__	classification based on placement in class-level tree	Genome not assigned to closest species as it falls outside its pre-defined ANI radius
2019_TBMTW-16_bin.55.purify*	2019_TBMTW-16	2477_0	River	Tibet	100	35359	1566438	0.33982	73.43	0	0	1	0	0	19	73.43	Medium	d__Bacteria;p__Bacteroidota;c__Bacteroidia;o__Chitinophagales;f__Chitinophagaceae;g__Sediminibacterium;s__Sediminibacterium sp023256555	topological placement and ANI have congruent species assignments	N/A
2019_TBMTW-16_bin.56.purify*	2019_TBMTW-16	3244_0	River	Tibet	358	3928	1345419	0.51127	65.12	4.27	16.67	0	0	0	25	43.77	Medium	d__Bacteria;p__Actinomycetota;c__Acidimicrobiia;o__Acidimicrobiales;f__Ilumatobacteraceae;g__UBA3006;s__	classification based on placement in class-level tree	Genome not assigned to closest species as it falls outside its pre-defined ANI radius
2019_TBMTW-16_bin.57.purify*	2019_TBMTW-16	7211_0	River	Tibet	541	7352	2908240	0.52401	67.04	1.72	0	1	0	1	27	58.44	Medium	d__Bacteria;p__Pseudomonadota;c__Gammaproteobacteria;o__Burkholderiales;f__Burkholderiaceae_B;g__Limnohabitans_A;s__	classification based on placement in class-level tree	Genome not assigned to closest species as it falls outside its pre-defined ANI radius
2019_TBMTW-16_bin.6.purify*	2019_TBMTW-16	3195_0	River	Tibet	356	9585	2486306	0.52114	88.89	1.38	0	0	0	0	40	81.99	Medium	d__Bacteria;p__Actinomycetota;c__Acidimicrobiia;o__Acidimicrobiales;f__Ilumatobacteraceae;g__Casp-actino8;s__	classification based on placement in class-level tree	Genome not assigned to closest species as it falls outside its pre-defined ANI radius
2019_TBMTW-16_bin.62.purify*	2019_TBMTW-16	4754_0	River	Tibet	72	52823	2063135	0.60279	96.14	0.68	0	1	1	1	37	92.74	High	d__Bacteria;p__Verrucomicrobiota;c__Verrucomicrobiae;o__Chthoniobacterales;f__UBA6821;g__UBA6821;s__	classification based on placement in class-level tree	Genome not assigned to closest species as it falls outside its pre-defined ANI radius
2019_TBMTW-16_bin.63.purify*	2019_TBMTW-16	2622_0	River	Tibet	47	111089	1863337	0.34948	84.3	0.99	0	0	0	0	25	79.35	Medium	d__Bacteria;p__Bacteroidota;c__Bacteroidia;o__Chitinophagales;f__Chitinophagaceae;g__CAIWHF01;s__	classification based on placement in class-level tree	N/A
2019_TBMTW-16_bin.64.purify*	2019_TBMTW-16	4760_0	River	Tibet	12	577785	4107707	0.6445	99.32	0	0	1	1	1	45	99.32	High	d__Bacteria;p__Verrucomicrobiota;c__Verrucomicrobiae;o__Opitutales;f__Opitutaceae;g__ER46;s__	classification based on placement in class-level tree	N/A
2019_TBMTW-16_bin.67.purify*	2019_TBMTW-16	4355_1	River	Tibet	584	6546	2993051	0.42422	83.78	2.24	33.33	1	0	1	29	72.58	Medium	d__Bacteria;p__Bacteroidota;c__Bacteroidia;o__Flavobacteriales;f__Flavobacteriaceae;g__Flavobacterium;s__Flavobacterium sp012270005	topological placement and ANI have congruent species assignments	N/A
2019_TBMTW-16_bin.68.purify*	2019_TBMTW-16	3154_0	River	Tibet	76	35694	1142019	0.41435	65.5	3.78	44.44	1	1	1	29	46.6	Medium	d__Bacteria;p__Actinomycetota;c__Actinomycetia;o__Nanopelagicales;f__Nanopelagicaceae;g__Nanopelagicus;s__	classification based on placement in class-level tree	Genome not assigned to closest species as it falls outside its pre-defined ANI radius
2019_TBMTW-16_bin.72.purify*	2019_TBMTW-16	5008_0	River	Tibet	116	34036	2391187	0.70701	95.26	5.6	50	1	1	1	48	67.26	Medium	d__Bacteria;p__Actinomycetota;c__Thermoleophilia;o__Gaiellales;f__F1-60-MAGs149;g__F1-60-MAGs149;s__	classification based on placement in class-level tree	Genome not assigned to closest species as it falls outside its pre-defined ANI radius
2019_TBMTW-16_bin.74.purify*	2019_TBMTW-16	4753_2	River	Tibet	217	11649	1623156	0.59711	69.78	1.73	50	0	0	0	30	61.13	Medium	d__Bacteria;p__Verrucomicrobiota;c__Verrucomicrobiae;o__Chthoniobacterales;f__UBA6821;g__UBA6821;s__	classification based on placement in class-level tree	Genome not assigned to closest species as it falls outside its pre-defined ANI radius
2019_TBMTW-16_bin.75.purify*	2019_TBMTW-16	3215_0	River	Tibet	6	386837	1859258	0.55447	87.18	0.85	0	1	1	1	43	82.93	Medium	d__Bacteria;p__Actinomycetota;c__Acidimicrobiia;o__Acidimicrobiales;f__Ilumatobacteraceae;g__UBA2093;s__	classification based on placement in class-level tree	Genome not assigned to closest species as it falls outside its pre-defined ANI radius
2019_TBMTW-16_bin.76.purify*	2019_TBMTW-16	838_0	River	Tibet	770	3758	2667530	0.44734	60.57	2.3	25	1	0	1	30	49.07	Medium	d__Bacteria;p__Bdellovibrionota;c__Bdellovibrionia;o__Bdellovibrionales;f__Bdellovibrionaceae;g__Bdellovibrio;s__	classification based on placement in class-level tree	N/A
2019_TBMTW-16_bin.77.purify*	2019_TBMTW-16	3164_0	River	Tibet	166	6441	846132	0.41691	51.91	1.75	100	0	1	0	22	43.16	Medium	d__Bacteria;p__Actinomycetota;c__Actinomycetia;o__Nanopelagicales;f__Nanopelagicaceae;g__Nanopelagicus;s__Nanopelagicus sp003569185	topological placement and ANI have congruent species assignments	N/A
2019_TBMTW-16_bin.8.purify*	2019_TBMTW-16	4233_0	River	Tibet	435	7019	2389442	0.68689	91	3.67	12.5	1	0	0	35	72.65	Medium	d__Bacteria;p__Cyanobacteriota;c__Cyanobacteriia;o__PCC-6307;f__Cyanobiaceae;g__CAIQIA01;s__	classification based on placement in class-level tree	Genome not assigned to closest species as it falls outside its pre-defined ANI radius
2019_TBMTW-16_bin.80.purify*	2019_TBMTW-16	1572_0	River	Tibet	30	458090	2310434	0.46774	93.81	0	0	1	0	0	30	93.81	Medium	d__Bacteria;p__Bacteroidota;c__Bacteroidia;o__NS11-12g;f__UBA955;g__UBA955;s__	classification based on placement in class-level tree	Genome not assigned to closest species as it falls outside its pre-defined ANI radius
2019_TBMTW-16_bin.81.purify*	2019_TBMTW-16	1781_0	River	Tibet	434	6481	1919272	0.34192	55.64	2.59	0	1	0	1	48	42.69	Medium	d__Bacteria;p__Bacteroidota;c__Bacteroidia;o__Flavobacteriales;f__Flavobacteriaceae;g__Flavobacterium;s__Flavobacterium aciduliphilum	topological placement and ANI have congruent species assignments	N/A
2019_TBMTW-16_bin.82.purify*	2019_TBMTW-16	1408_0	River	Tibet	672	8181	4224048	0.42708	91.98	0.62	0	0	0	0	36	88.88	Medium	d__Bacteria;p__Cyanobacteriota;c__Cyanobacteriia;o__Cyanobacteriales;f__Microcystaceae;g__Microcystis;s__Microcystis aeruginosa	topological placement and ANI have congruent species assignments	N/A
2019_TBMTW-16_bin.9.purify*	2019_TBMTW-16	3224_0	River	Tibet	173	15704	1663098	0.51891	81.45	2.99	50	1	1	1	46	66.5	Medium	d__Bacteria;p__Actinomycetota;c__Acidimicrobiia;o__Acidimicrobiales;f__Ilumatobacteraceae;g__BACL27;s__	classification based on placement in class-level tree	Genome not assigned to closest species as it falls outside its pre-defined ANI radius
2019_TBMTW-17_bin.1.purify	2019_TBMTW-17	2474_3	River	Tibet	213	18139	2194755	0.35643	71.87	6.9	100	1	1	0	26	37.37	Medium	d__Bacteria;p__Bacteroidota;c__Bacteroidia;o__Chitinophagales;f__Chitinophagaceae;g__Sediminibacterium;s__Sediminibacterium sp005800655	topological placement and ANI have congruent species assignments	N/A
2019_TBMTW-17_bin.13.purify	2019_TBMTW-17	7091_1	River	Tibet	195	17616	2233114	0.5993	84.23	1.58	50	0	0	0	28	76.33	Medium	d__Bacteria;p__Pseudomonadota;c__Gammaproteobacteria;o__Burkholderiales;f__Burkholderiaceae_B;g__Hylemonella;s__	classification based on placement in class-level tree	Genome not assigned to closest species as it falls outside its pre-defined ANI radius
2019_TBMTW-17_bin.15.purify*	2019_TBMTW-17	5172_2	River	Tibet	639	2753	1695614	0.70862	69.23	6.19	55	0	0	0	24	38.28	Medium	d__Bacteria;p__Actinomycetota;c__Actinomycetia;o__Actinomycetales;f__Microbacteriaceae;g__Chryseoglobus;s__	classification based on placement in class-level tree	Genome not assigned to closest species as it falls outside its pre-defined ANI radius
2019_TBMTW-17_bin.16.purify	2019_TBMTW-17	3389_1	River	Tibet	523	6211	2778048	0.53379	82.65	1.74	40	0	0	0	27	73.95	Medium	d__Bacteria;p__Pseudomonadota;c__Gammaproteobacteria;o__Pseudomonadales;f__Moraxellaceae;g__Agitococcus;s__	classification based on placement in class-level tree	N/A
2019_TBMTW-17_bin.17.purify	2019_TBMTW-17	4526_1	River	Tibet	476	6522	2483561	0.54696	85.23	0.68	0	1	1	1	32	81.83	Medium	d__Bacteria;p__Verrucomicrobiota;c__Verrucomicrobiae;o__Verrucomicrobiales;f__Akkermansiaceae;g__UBA956;s__UBA956 sp945888515	topological placement and ANI have congruent species assignments	N/A
2019_TBMTW-17_bin.2.purify*	2019_TBMTW-17	3429_0	River	Tibet	292	13852	2913738	0.39778	93.13	5.66	57.89	3	0	0	36	64.83	Medium	d__Bacteria;p__Pseudomonadota;c__Gammaproteobacteria;o__Pseudomonadales;f__Moraxellaceae;g__Agitococcus;s__	classification based on placement in class-level tree	Genome not assigned to closest species as it falls outside its pre-defined ANI radius
2019_TBMTW-17_bin.21.purify	2019_TBMTW-17	6548_1	River	Tibet	113	78109	3237504	0.60233	97.81	2.61	33.33	2	1	1	49	84.76	High	d__Bacteria;p__Pseudomonadota;c__Alphaproteobacteria;o__Sphingomonadales;f__Sphingomonadaceae;g__Aquisediminimonas;s__	classification based on placement in class-level tree	Genome not assigned to closest species as it falls outside its pre-defined ANI radius
2019_TBMTW-17_bin.26.purify	2019_TBMTW-17	3341_3	River	Tibet	285	6121	1468484	0.49207	75.53	7.46	71.43	0	1	0	26	38.23	Medium	d__Bacteria;p__Pseudomonadota;c__Gammaproteobacteria;o__Burkholderiales;f__Burkholderiaceae;g__Polynucleobacter;s__	classification based on placement in class-level tree	Genome not assigned to closest species as it falls outside its pre-defined ANI radius
2019_TBMTW-17_bin.27.purify*	2019_TBMTW-17	7214_1	River	Tibet	196	14836	2114641	0.53205	86.59	2.48	50	1	0	1	26	74.19	Medium	d__Bacteria;p__Pseudomonadota;c__Gammaproteobacteria;o__Burkholderiales;f__Burkholderiaceae_B;g__Limnohabitans_A;s__	classification based on placement in class-level tree	Genome not assigned to closest species as it falls outside its pre-defined ANI radius
2019_TBMTW-17_bin.28.purify	2019_TBMTW-17	4182_2	River	Tibet	202	32424	3545832	0.64087	93.96	2.75	33.33	0	0	0	44	80.21	Medium	d__Bacteria;p__Gemmatimonadota;c__Gemmatimonadetes;o__Gemmatimonadales;f__Gemmatimonadaceae;g__Gemmatimonas;s__	classification based on placement in class-level tree	Genome not assigned to closest species as it falls outside its pre-defined ANI radius
2019_TBMTW-17_bin.3.purify*	2019_TBMTW-17	2359_2	River	Tibet	454	6623	2075380	0.35014	90.45	7.27	83.78	5	0	2	44	54.1	Medium	d__Bacteria;p__Bacteroidota;c__Bacteroidia;o__Flavobacteriales;f__Flavobacteriaceae;g__Flavobacterium;s__Flavobacterium sp001800905	topological placement and ANI have incongruent species assignments	N/A
2019_TBMTW-17_bin.31.purify*	2019_TBMTW-17	4552_3	River	Tibet	333	7671	1861724	0.65717	76.8	5.97	100	0	0	0	35	46.95	Medium	d__Bacteria;p__Verrucomicrobiota;c__Verrucomicrobiae;o__Opitutales;f__UBA953;g__UBA953;s__	classification based on placement in class-level tree	Genome not assigned to closest species as it falls outside its pre-defined ANI radius
2019_TBMTW-17_bin.32.purify	2019_TBMTW-17	1575_5	River	Tibet	191	17462	2218914	0.42174	93.17	2.09	60	0	1	0	28	82.72	Medium	d__Bacteria;p__Bacteroidota;c__Bacteroidia;o__NS11-12g;f__UBA955;g__VMCP01;s__	classification based on placement in class-level tree	Genome not assigned to closest species as it falls outside its pre-defined ANI radius
2019_TBMTW-17_bin.38.purify	2019_TBMTW-17	7118_1	River	Tibet	633	4404	2209449	0.58664	89.91	3.53	62.5	0	1	0	26	72.26	Medium	d__Bacteria;p__Pseudomonadota;c__Gammaproteobacteria;o__Burkholderiales;f__Burkholderiaceae_B;g__Limnohabitans_A;s__	classification based on placement in class-level tree	Genome not assigned to closest species as it falls outside its pre-defined ANI radius
2019_TBMTW-17_bin.39.purify	2019_TBMTW-17	6097_1	River	Tibet	452	7503	2641398	0.57272	83.69	3.48	68.42	0	0	0	34	66.29	Medium	d__Bacteria;p__Pseudomonadota;c__Alphaproteobacteria;o__Rhodobacterales;f__Rhodobacteraceae;g__Cypionkella;s__	classification based on placement in class-level tree	N/A
2019_TBMTW-17_bin.4.purify*	2019_TBMTW-17	6848_2	River	Tibet	151	30693	2881757	0.60223	86.53	1.5	75	0	0	0	29	79.03	Medium	d__Bacteria;p__Pseudomonadota;c__Gammaproteobacteria;o__Burkholderiales;f__Burkholderiaceae_B;g__Rhodoferax_C;s__	classification based on placement in class-level tree	Genome not assigned to closest species as it falls outside its pre-defined ANI radius
2019_TBMTW-17_bin.41.purify	2019_TBMTW-17	3092_1	River	Tibet	139	12409	1190396	0.47355	66.81	1.72	100	0	1	0	33	58.21	Medium	d__Bacteria;p__Actinomycetota;c__Actinomycetia;o__Nanopelagicales;f__Nanopelagicaceae;g__Planktophila;s__	classification based on placement in class-level tree	Genome not assigned to closest species as it falls outside its pre-defined ANI radius
2019_TBMTW-17_bin.43.purify	2019_TBMTW-17	4552_1	River	Tibet	536	3914	1876192	0.65618	62.53	6.42	86.67	0	0	0	41	30.43	Medium	d__Bacteria;p__Verrucomicrobiota;c__Verrucomicrobiae;o__Opitutales;f__UBA953;g__UBA953;s__	classification based on placement in class-level tree	Genome not assigned to closest species as it falls outside its pre-defined ANI radius
2019_TBMTW-17_bin.45.purify*	2019_TBMTW-17	6989_5	River	Tibet	1232	2291	2885119	0.67376	57.38	7.12	18.75	0	0	0	20	21.78	Medium	d__Bacteria;p__Pseudomonadota;c__Gammaproteobacteria;o__Burkholderiales;f__Burkholderiaceae_B;g__Aquabacterium;s__	classification based on placement in class-level tree	Genome not assigned to closest species as it falls outside its pre-defined ANI radius
2019_TBMTW-17_bin.5.purify*	2019_TBMTW-17	7113_1	River	Tibet	494	9379	3095163	0.60282	89.2	8.07	75	1	0	0	42	48.85	Medium	d__Bacteria;p__Pseudomonadota;c__Gammaproteobacteria;o__Burkholderiales;f__Burkholderiaceae_B;g__Limnohabitans_A;s__	classification based on placement in class-level tree	Genome not assigned to closest species as it falls outside its pre-defined ANI radius
2019_TBMTW-17_bin.50.purify*	2019_TBMTW-17	6799_1	River	Tibet	807	5573	3681262	0.57746	84.16	5.35	56.52	0	1	0	26	57.41	Medium	d__Bacteria;p__Pseudomonadota;c__Gammaproteobacteria;o__Burkholderiales;f__Burkholderiaceae_B;g__;s__	classification based on placement in class-level tree	N/A
2019_TBMTW-17_bin.51.purify	2019_TBMTW-17	6262_1	River	Tibet	73	76044	3170314	0.63753	89.14	0.44	16.67	0	0	0	35	86.94	Medium	d__Bacteria;p__Pseudomonadota;c__Alphaproteobacteria;o__Rhodobacterales;f__Rhodobacteraceae;g__Gemmobacter_B;s__	classification based on placement in class-level tree	Genome not assigned to closest species as it falls outside its pre-defined ANI radius
2019_TBMTW-17_bin.52.purify	2019_TBMTW-17	7092_1	River	Tibet	221	13740	1996132	0.5921	74.36	4.8	13.33	0	0	0	29	50.36	Medium	d__Bacteria;p__Pseudomonadota;c__Gammaproteobacteria;o__Burkholderiales;f__Burkholderiaceae_B;g__Hylemonella;s__	classification based on placement in class-level tree	Genome not assigned to closest species as it falls outside its pre-defined ANI radius
2019_TBMTW-17_bin.56.purify*	2019_TBMTW-17	6785_1	River	Tibet	165	17754	2064728	0.52668	81.59	1.32	100	1	0	0	28	74.99	Medium	d__Bacteria;p__Pseudomonadota;c__Gammaproteobacteria;o__Burkholderiales;f__Burkholderiaceae_B;g__JAAFJR01;s__	classification based on placement in class-level tree	Genome not assigned to closest species as it falls outside its pre-defined ANI radius
2019_TBMTW-17_bin.6.purify*	2019_TBMTW-17	6593_1	River	Tibet	191	30272	2835186	0.64832	88.13	6.54	63.16	1	0	1	41	55.43	Medium	d__Bacteria;p__Pseudomonadota;c__Alphaproteobacteria;o__Sphingomonadales;f__Sphingomonadaceae;g__Sandarakinorhabdus;s__	classification based on placement in class-level tree	Genome not assigned to closest species as it falls outside its pre-defined ANI radius
2019_TBMTW-17_bin.63.purify	2019_TBMTW-17	3028_2	River	Tibet	155	6164	846628	0.50226	64.66	0.86	100	0	0	0	14	60.36	Medium	d__Bacteria;p__Actinomycetota;c__Actinomycetia;o__Nanopelagicales;f__Nanopelagicaceae;g__Planktophila;s__	classification based on placement in class-level tree	Genome not assigned to closest species as it falls outside its pre-defined ANI radius
2019_TBMTW-17_bin.9.purify	2019_TBMTW-17	4549_1	River	Tibet	85	84409	2346015	0.6086	97.97	2.03	33.33	1	1	1	44	87.82	High	d__Bacteria;p__Verrucomicrobiota;c__Verrucomicrobiae;o__Opitutales;f__UBA953;g__UBA953;s__	classification based on placement in class-level tree	Genome not assigned to closest species as it falls outside its pre-defined ANI radius
2019_TBMTW-18_bin.1.purify	2019_TBMTW-18	4681_1	River	Tibet	1225	3489	3974308	0.60099	65.67	3.79	33.33	0	0	0	30	46.72	Medium	d__Bacteria;p__Verrucomicrobiota;c__Verrucomicrobiae;o__Verrucomicrobiales;f__Verrucomicrobiaceae;g__Prosthecobacter;s__Prosthecobacter sp021298725	topological placement and ANI have congruent species assignments	N/A
2019_TBMTW-18_bin.13.purify*	2019_TBMTW-18	4718_0	River	Tibet	651	4774	2472913	0.62053	52.63	3.51	50	1	1	1	20	35.08	Medium	d__Bacteria;p__Verrucomicrobiota;c__Verrucomicrobiae;o__Opitutales;f__Opitutaceae;g__Tous-C4FEB;s__	classification based on placement in class-level tree	Genome not assigned to closest species as it falls outside its pre-defined ANI radius
2019_TBMTW-18_bin.14.purify	2019_TBMTW-18	4526_1	River	Tibet	336	12758	3018594	0.54557	95.21	0	0	0	0	0	35	95.21	Medium	d__Bacteria;p__Verrucomicrobiota;c__Verrucomicrobiae;o__Verrucomicrobiales;f__Akkermansiaceae;g__UBA956;s__UBA956 sp945888515	topological placement and ANI have congruent species assignments	N/A
2019_TBMTW-18_bin.2.purify*	2019_TBMTW-18	5254_4	River	Tibet	59	95867	3929105	0.72722	98.7	0.52	0	2	0	0	45	96.1	Medium	d__Bacteria;p__Actinomycetota;c__Actinomycetia;o__Propionibacteriales;f__Nocardioidaceae;g__Nocardioides;s__Nocardioides sp009701885	topological placement and ANI have congruent species assignments	N/A
2019_TBMTW-18_bin.20.purify	2019_TBMTW-18	3028_2	River	Tibet	165	6108	879392	0.50123	65.56	2.56	66.67	0	1	0	16	52.76	Medium	d__Bacteria;p__Actinomycetota;c__Actinomycetia;o__Nanopelagicales;f__Nanopelagicaceae;g__Planktophila;s__	classification based on placement in class-level tree	Genome not assigned to closest species as it falls outside its pre-defined ANI radius
2019_TBMTW-18_bin.21.purify	2019_TBMTW-18	3341_3	River	Tibet	206	10625	1558436	0.49114	82.57	2.66	53.85	0	1	0	27	69.27	Medium	d__Bacteria;p__Pseudomonadota;c__Gammaproteobacteria;o__Burkholderiales;f__Burkholderiaceae;g__Polynucleobacter;s__	classification based on placement in class-level tree	Genome not assigned to closest species as it falls outside its pre-defined ANI radius
2019_TBMTW-18_bin.22.purify*	2019_TBMTW-18	2474_3	River	Tibet	170	24625	2188869	0.3562	82.85	1.97	75	1	1	0	27	73	Medium	d__Bacteria;p__Bacteroidota;c__Bacteroidia;o__Chitinophagales;f__Chitinophagaceae;g__Sediminibacterium;s__Sediminibacterium sp005800655	topological placement and ANI have congruent species assignments	N/A
2019_TBMTW-18_bin.23.purify	2019_TBMTW-18	4182_2	River	Tibet	271	22949	3509343	0.6409	93.66	2.75	0	1	1	1	40	79.91	High	d__Bacteria;p__Gemmatimonadota;c__Gemmatimonadetes;o__Gemmatimonadales;f__Gemmatimonadaceae;g__Gemmatimonas;s__	classification based on placement in class-level tree	Genome not assigned to closest species as it falls outside its pre-defined ANI radius
2019_TBMTW-18_bin.26.purify*	2019_TBMTW-18	2486_0	River	Tibet	440	3657	1499373	0.36768	51.36	6.9	50	0	1	0	14	16.86	Medium	d__Bacteria;p__Bacteroidota;c__Bacteroidia;o__Chitinophagales;f__Chitinophagaceae;g__Sediminibacterium;s__Sediminibacterium sp002299885	topological placement and ANI have congruent species assignments	N/A
2019_TBMTW-18_bin.29.purify	2019_TBMTW-18	4552_3	River	Tibet	357	6282	1808131	0.6581	74.69	3.38	42.86	1	1	0	33	57.79	Medium	d__Bacteria;p__Verrucomicrobiota;c__Verrucomicrobiae;o__Opitutales;f__UBA953;g__UBA953;s__	classification based on placement in class-level tree	Genome not assigned to closest species as it falls outside its pre-defined ANI radius
2019_TBMTW-18_bin.3.purify	2019_TBMTW-18	4554_1	River	Tibet	339	8354	1863320	0.63356	76.8	5.07	81.82	0	0	0	40	51.45	Medium	d__Bacteria;p__Verrucomicrobiota;c__Verrucomicrobiae;o__Opitutales;f__UBA953;g__UBA953;s__	classification based on placement in class-level tree	Genome not assigned to closest species as it falls outside its pre-defined ANI radius
2019_TBMTW-18_bin.35.purify*	2019_TBMTW-18	7118_2	River	Tibet	130	9347	869945	0.57607	51.72	6.58	81.25	0	0	0	15	18.82	Medium	d__Bacteria;p__Pseudomonadota;c__Gammaproteobacteria;o__Burkholderiales;f__Burkholderiaceae_B;g__Limnohabitans_A;s__	classification based on placement in class-level tree	Genome not assigned to closest species as it falls outside its pre-defined ANI radius;Genome has more than 10.0% of markers with multiple hits
2019_TBMTW-18_bin.38.purify	2019_TBMTW-18	1570_1	River	Tibet	284	5508	1322000	0.43778	60.89	0.18	100	0	0	0	22	59.99	Medium	d__Bacteria;p__Bacteroidota;c__Bacteroidia;o__NS11-12g;f__UBA955;g__UBA955;s__UBA955 sp002737625	topological placement and ANI have congruent species assignments	N/A
2019_TBMTW-18_bin.39.purify	2019_TBMTW-18	6548_1	River	Tibet	209	22898	2938925	0.60409	91.09	1.13	25	0	1	0	41	85.44	Medium	d__Bacteria;p__Pseudomonadota;c__Alphaproteobacteria;o__Sphingomonadales;f__Sphingomonadaceae;g__Aquisediminimonas;s__	classification based on placement in class-level tree	Genome not assigned to closest species as it falls outside its pre-defined ANI radius
2019_TBMTW-18_bin.40.purify*	2019_TBMTW-18	3796_4	River	Tibet	823	3459	2687049	0.44802	63.67	0.1	100	0	0	0	17	63.17	Medium	d__Bacteria;p__Planctomycetota;c__Planctomycetia;o__Gemmatales;f__Gemmataceae;g__UBA969;s__UBA969 sp003671255	topological placement and ANI have congruent species assignments	N/A
2019_TBMTW-18_bin.42.purify	2019_TBMTW-18	3092_1	River	Tibet	171	10050	1245321	0.47509	73.42	8.62	50	0	2	0	31	30.32	Medium	d__Bacteria;p__Actinomycetota;c__Actinomycetia;o__Nanopelagicales;f__Nanopelagicaceae;g__Planktophila;s__	classification based on placement in class-level tree	Genome not assigned to closest species as it falls outside its pre-defined ANI radius
2019_TBMTW-18_bin.47.purify	2019_TBMTW-18	3562_3	River	Tibet	271	4392	1061945	0.49992	62.93	0	0	0	1	0	17	62.93	Medium	d__Bacteria;p__Pseudomonadota;c__Gammaproteobacteria;o__Burkholderiales;f__Methylophilaceae;g__Methylotenera;s__	classification based on placement in class-level tree	Genome not assigned to closest species as it falls outside its pre-defined ANI radius
2019_TBMTW-18_bin.5.purify*	2019_TBMTW-18	3223_5	River	Tibet	320	3152	983818	0.50282	54.67	1.79	66.67	0	0	0	12	45.72	Medium	d__Bacteria;p__Actinomycetota;c__Acidimicrobiia;o__Acidimicrobiales;f__Ilumatobacteraceae;g__BACL27;s__	classification based on placement in class-level tree	Genome not assigned to closest species as it falls outside its pre-defined ANI radius
2019_TBMTW-18_bin.51.purify	2019_TBMTW-18	6799_1	River	Tibet	790	4407	3048161	0.57847	75.78	3.68	58.82	0	0	0	23	57.38	Medium	d__Bacteria;p__Pseudomonadota;c__Gammaproteobacteria;o__Burkholderiales;f__Burkholderiaceae_B;g__;s__	classification based on placement in class-level tree	N/A
2019_TBMTW-18_bin.52.purify*	2019_TBMTW-18	1743_1	River	Tibet	32	151324	2049677	0.42412	70.88	0.61	0	0	1	0	18	67.83	Medium	d__Bacteria;p__Bacteroidota;c__Bacteroidia;o__Cytophagales;f__Spirosomaceae;g__Aquirufa;s__	classification based on placement in class-level tree	Genome not assigned to closest species as it falls outside its pre-defined ANI radius
2019_TBMTW-18_bin.54.purify	2019_TBMTW-18	1950_1	River	Tibet	420	9514	2649232	0.34225	85.6	7.57	40	0	0	0	30	47.75	Medium	d__Bacteria;p__Bacteroidota;c__Bacteroidia;o__Flavobacteriales;f__Crocinitomicaceae;g__M0103;s__	classification based on placement in class-level tree	Genome not assigned to closest species as it falls outside its pre-defined ANI radius
2019_TBMTW-18_bin.55.purify	2019_TBMTW-18	6416_1	River	Tibet	696	7096	3981802	0.63853	93.3	4.29	100	0	0	0	49	71.85	Medium	d__Bacteria;p__Pseudomonadota;c__Alphaproteobacteria;o__Sphingomonadales;f__Sphingomonadaceae;g__Sphingobium;s__Sphingobium limneticum	topological placement and ANI have congruent species assignments	N/A
2019_TBMTW-18_bin.56.purify*	2019_TBMTW-18	3114_1	River	Tibet	145	9809	1068455	0.48145	58.59	3.15	66.67	0	0	0	29	42.84	Medium	d__Bacteria;p__Actinomycetota;c__Actinomycetia;o__Nanopelagicales;f__Nanopelagicaceae;g__Planktophila;s__	classification based on placement in class-level tree	N/A
2019_TBMTW-18_bin.57.purify	2019_TBMTW-18	6262_1	River	Tibet	179	26469	3021082	0.63972	89.92	1.46	30	0	0	0	33	82.62	Medium	d__Bacteria;p__Pseudomonadota;c__Alphaproteobacteria;o__Rhodobacterales;f__Rhodobacteraceae;g__Gemmobacter_B;s__	classification based on placement in class-level tree	Genome not assigned to closest species as it falls outside its pre-defined ANI radius
2019_TBMTW-18_bin.59.purify	2019_TBMTW-18	4549_1	River	Tibet	99	51644	2281742	0.60863	97.97	2.03	25	1	1	1	40	87.82	High	d__Bacteria;p__Verrucomicrobiota;c__Verrucomicrobiae;o__Opitutales;f__UBA953;g__UBA953;s__	classification based on placement in class-level tree	Genome not assigned to closest species as it falls outside its pre-defined ANI radius
2019_TBMTW-18_bin.62.purify	2019_TBMTW-18	4676_1	River	Tibet	683	4196	2672139	0.53535	63.74	0.57	100	0	0	0	27	60.89	Medium	d__Bacteria;p__Verrucomicrobiota;c__Verrucomicrobiae;o__Verrucomicrobiales;f__Verrucomicrobiaceae;g__Prosthecobacter;s__	classification based on placement in class-level tree	Genome not assigned to closest species as it falls outside its pre-defined ANI radius
2019_TBMTW-18_bin.63.purify	2019_TBMTW-18	1575_5	River	Tibet	247	11883	2039337	0.42185	81.15	3.66	62.5	0	0	0	27	62.85	Medium	d__Bacteria;p__Bacteroidota;c__Bacteroidia;o__NS11-12g;f__UBA955;g__VMCP01;s__	classification based on placement in class-level tree	Genome not assigned to closest species as it falls outside its pre-defined ANI radius
2019_TBMTW-18_bin.69.purify	2019_TBMTW-18	2471_1	River	Tibet	496	3586	1575939	0.38643	55.82	0	0	0	0	0	11	55.82	Medium	d__Bacteria;p__Bacteroidota;c__Bacteroidia;o__Chitinophagales;f__Chitinophagaceae;g__Sediminibacterium;s__	classification based on placement in class-level tree	Genome not assigned to closest species as it falls outside its pre-defined ANI radius
2019_TBMTW-2_bin.10.purify*	2019_TBMTW-2	6996_0	River	Tibet	721	2561	1827439	0.63117	54.15	5.11	5.26	0	0	0	20	28.6	Medium	d__Bacteria;p__Pseudomonadota;c__Gammaproteobacteria;o__Burkholderiales;f__Burkholderiaceae_B;g__Aquabacterium;s__	classification based on placement in class-level tree	Genome not assigned to closest species as it falls outside its pre-defined ANI radius;Genome has more than 10.8% of markers with multiple hits
2019_TBMTW-2_bin.8.purify*	2019_TBMTW-2	3442_0	River	Tibet	1097	1948	2057875	0.49518	55.65	6.59	25	1	0	1	18	22.7	Medium	d__Bacteria;p__Pseudomonadota;c__Gammaproteobacteria;o__Burkholderiales;f__Burkholderiaceae;g__;s__	classification based on placement in class-level tree	N/A
2019_TBMTW-2_bin.9.purify	2019_TBMTW-2	3407_1	River	Tibet	770	4334	2945254	0.38397	58.1	8.62	80	1	0	0	31	15	Medium	d__Bacteria;p__Pseudomonadota;c__Gammaproteobacteria;o__Pseudomonadales;f__Moraxellaceae;g__Acinetobacter;s__Acinetobacter pittii	topological placement and ANI have congruent species assignments	N/A
2019_TBMTW-3_bin.1.purify	2019_TBMTW-3	4526_1	River	Tibet	540	5125	2410036	0.54636	81.58	1.5	0	0	0	0	27	74.08	Medium	d__Bacteria;p__Verrucomicrobiota;c__Verrucomicrobiae;o__Verrucomicrobiales;f__Akkermansiaceae;g__UBA956;s__UBA956 sp945888515	topological placement and ANI have congruent species assignments	N/A
2019_TBMTW-3_bin.13.purify	2019_TBMTW-3	3341_3	River	Tibet	192	12732	1619781	0.49149	84.23	5.81	88	0	1	0	29	55.18	Medium	d__Bacteria;p__Pseudomonadota;c__Gammaproteobacteria;o__Burkholderiales;f__Burkholderiaceae;g__Polynucleobacter;s__	classification based on placement in class-level tree	Genome not assigned to closest species as it falls outside its pre-defined ANI radius
2019_TBMTW-3_bin.14.purify*	2019_TBMTW-3	6654_3	River	Tibet	460	3276	1443247	0.55565	50.66	3.45	100	0	0	0	22	33.41	Medium	d__Bacteria;p__Pseudomonadota;c__Alphaproteobacteria;o__Sphingomonadales;f__Sphingomonadaceae;g__Sphingorhabdus_B;s__	classification based on placement in class-level tree	Genome not assigned to closest species as it falls outside its pre-defined ANI radius
2019_TBMTW-3_bin.16.purify	2019_TBMTW-3	6548_2	River	Tibet	679	3130	2034285	0.60192	53.21	2.07	0	1	1	1	26	42.86	Medium	d__Bacteria;p__Pseudomonadota;c__Alphaproteobacteria;o__Sphingomonadales;f__Sphingomonadaceae;g__Aquisediminimonas;s__	classification based on placement in class-level tree	Genome not assigned to closest species as it falls outside its pre-defined ANI radius
2019_TBMTW-3_bin.17.purify	2019_TBMTW-3	2471_1	River	Tibet	394	4889	1617552	0.38629	68.46	2.53	44.44	0	1	0	18	55.81	Medium	d__Bacteria;p__Bacteroidota;c__Bacteroidia;o__Chitinophagales;f__Chitinophagaceae;g__Sediminibacterium;s__	classification based on placement in class-level tree	Genome not assigned to closest species as it falls outside its pre-defined ANI radius
2019_TBMTW-3_bin.21.purify*	2019_TBMTW-3	7210_8	River	Tibet	567	3915	2016399	0.51779	68.24	8.01	87.8	0	0	0	17	28.19	Medium	d__Bacteria;p__Pseudomonadota;c__Gammaproteobacteria;o__Burkholderiales;f__Burkholderiaceae_B;g__Limnohabitans_A;s__	classification based on placement in class-level tree	Genome not assigned to closest species as it falls outside its pre-defined ANI radius
2019_TBMTW-3_bin.22.purify	2019_TBMTW-3	1575_5	River	Tibet	274	9061	1805276	0.42394	56.9	0	0	0	0	0	16	56.9	Medium	d__Bacteria;p__Bacteroidota;c__Bacteroidia;o__NS11-12g;f__UBA955;g__VMCP01;s__	classification based on placement in class-level tree	Genome not assigned to closest species as it falls outside its pre-defined ANI radius
2019_TBMTW-3_bin.24.purify	2019_TBMTW-3	1717_1	River	Tibet	627	7726	3804142	0.36438	75.43	1.49	66.67	0	0	0	28	67.98	Medium	d__Bacteria;p__Bacteroidota;c__Bacteroidia;o__Cytophagales;f__Spirosomaceae;g__Emticicia;s__Emticicia sp017495105	topological placement and ANI have congruent species assignments	N/A
2019_TBMTW-3_bin.26.purify	2019_TBMTW-3	3028_2	River	Tibet	198	4908	904471	0.50029	61.76	1.99	66.67	0	0	0	18	51.81	Medium	d__Bacteria;p__Actinomycetota;c__Actinomycetia;o__Nanopelagicales;f__Nanopelagicaceae;g__Planktophila;s__	classification based on placement in class-level tree	Genome not assigned to closest species as it falls outside its pre-defined ANI radius
2019_TBMTW-3_bin.28.purify	2019_TBMTW-3	2157_1	River	Tibet	687	4424	2643321	0.32677	66.57	6.63	47.62	1	0	0	24	33.42	Medium	d__Bacteria;p__Bacteroidota;c__Bacteroidia;o__AKYH767;f__B-17BO;g__UBA4416;s__	classification based on placement in class-level tree	Genome not assigned to closest species as it falls outside its pre-defined ANI radius
2019_TBMTW-3_bin.3.purify	2019_TBMTW-3	4554_1	River	Tibet	468	5321	2068938	0.63698	65.5	6.42	54.55	1	0	0	35	33.4	Medium	d__Bacteria;p__Verrucomicrobiota;c__Verrucomicrobiae;o__Opitutales;f__UBA953;g__UBA953;s__	classification based on placement in class-level tree	Genome not assigned to closest species as it falls outside its pre-defined ANI radius
2019_TBMTW-3_bin.31.purify	2019_TBMTW-3	5979_2	River	Tibet	556	8189	3435714	0.64836	90.57	4.56	40	0	0	0	37	67.77	Medium	d__Bacteria;p__Pseudomonadota;c__Alphaproteobacteria;o__Caulobacterales;f__Hyphomonadaceae;g__UBA7672;s__UBA7672 sp903831485	topological placement and ANI have congruent species assignments	N/A
2019_TBMTW-3_bin.34.purify*	2019_TBMTW-3	7091_1	River	Tibet	173	25166	2435656	0.59808	91.65	1.1	50	0	0	0	33	86.15	Medium	d__Bacteria;p__Pseudomonadota;c__Gammaproteobacteria;o__Burkholderiales;f__Burkholderiaceae_B;g__Hylemonella;s__	classification based on placement in class-level tree	Genome not assigned to closest species as it falls outside its pre-defined ANI radius
2019_TBMTW-3_bin.36.purify	2019_TBMTW-3	4182_2	River	Tibet	328	17202	3454161	0.64129	93.24	3.5	60	0	0	0	37	75.74	Medium	d__Bacteria;p__Gemmatimonadota;c__Gemmatimonadetes;o__Gemmatimonadales;f__Gemmatimonadaceae;g__Gemmatimonas;s__	classification based on placement in class-level tree	Genome not assigned to closest species as it falls outside its pre-defined ANI radius
2019_TBMTW-3_bin.37.purify	2019_TBMTW-3	2359_2	River	Tibet	482	4137	1779981	0.34952	56.9	9.48	83.33	1	0	0	24	9.5	Medium	d__Bacteria;p__Bacteroidota;c__Bacteroidia;o__Flavobacteriales;f__Flavobacteriaceae;g__Flavobacterium;s__Flavobacterium sp001800905	topological placement and ANI have incongruent species assignments	N/A
2019_TBMTW-3_bin.40.purify	2019_TBMTW-3	4549_1	River	Tibet	223	18685	2411409	0.60848	93.7	4.62	60	1	0	0	50	70.6	Medium	d__Bacteria;p__Verrucomicrobiota;c__Verrucomicrobiae;o__Opitutales;f__UBA953;g__UBA953;s__	classification based on placement in class-level tree	Genome not assigned to closest species as it falls outside its pre-defined ANI radius
2019_TBMTW-3_bin.41.purify	2019_TBMTW-3	3092_1	River	Tibet	154	11935	1242795	0.4701	58.48	8.73	38.1	0	1	0	26	14.83	Medium	d__Bacteria;p__Actinomycetota;c__Actinomycetia;o__Nanopelagicales;f__Nanopelagicaceae;g__Planktophila;s__	classification based on placement in class-level tree	Genome not assigned to closest species as it falls outside its pre-defined ANI radius
2019_TBMTW-3_bin.42.purify*	2019_TBMTW-3	3427_1	River	Tibet	356	10012	2497657	0.41741	89.81	3.73	80	1	1	0	33	71.16	Medium	d__Bacteria;p__Pseudomonadota;c__Gammaproteobacteria;o__Pseudomonadales;f__Moraxellaceae;g__Agitococcus;s__	classification based on placement in class-level tree	Genome not assigned to closest species as it falls outside its pre-defined ANI radius
2019_TBMTW-3_bin.43.purify	2019_TBMTW-3	3557_4	River	Tibet	354	3326	1127097	0.4201	67.71	4.12	92.31	0	0	0	16	47.11	Medium	d__Bacteria;p__Pseudomonadota;c__Gammaproteobacteria;o__Burkholderiales;f__Methylophilaceae;g__;s__	classification based on placement in class-level tree	N/A
2019_TBMTW-3_bin.45.purify*	2019_TBMTW-3	1625_0	River	Tibet	121	23082	1803464	0.37856	58.04	1.48	50	2	0	0	17	50.64	Medium	d__Bacteria;p__Bacteroidota;c__Bacteroidia;o__Flavobacteriales;f__Crocinitomicaceae;g__M0103;s__	classification based on placement in class-level tree	N/A
2019_TBMTW-3_bin.47.purify*	2019_TBMTW-3	7520_1	River	Tibet	2175	1826	3845744	0.59845	58.06	6.51	5.77	0	0	0	19	25.51	Medium	d__Bacteria;p__Pseudomonadota;c__Gammaproteobacteria;o__Pseudomonadales;f__Pseudomonadaceae;g__Pseudomonas_E;s__Pseudomonas_E iridis	topological placement and ANI have incongruent species assignments	Genome has more than 10.0% of markers with multiple hits
2019_TBMTW-3_bin.5.purify	2019_TBMTW-3	6536_3	River	Tibet	573	4073	2080376	0.63091	72.36	5.14	76.92	1	0	1	37	46.66	Medium	d__Bacteria;p__Pseudomonadota;c__Alphaproteobacteria;o__Sphingomonadales;f__Sphingomonadaceae;g__Novosphingobium;s__	classification based on placement in class-level tree	Genome not assigned to closest species as it falls outside its pre-defined ANI radius
2019_TBMTW-3_bin.51.purify*	2019_TBMTW-3	4552_1	River	Tibet	341	4549	1324341	0.66098	61.56	1.95	80	1	0	0	32	51.81	Medium	d__Bacteria;p__Verrucomicrobiota;c__Verrucomicrobiae;o__Opitutales;f__UBA953;g__UBA953;s__	classification based on placement in class-level tree	Genome not assigned to closest species as it falls outside its pre-defined ANI radius
2019_TBMTW-3_bin.53.purify*	2019_TBMTW-3	1950_1	River	Tibet	279	10154	2020020	0.339	61.11	2.16	75	0	0	0	17	50.31	Medium	d__Bacteria;p__Bacteroidota;c__Bacteroidia;o__Flavobacteriales;f__Crocinitomicaceae;g__M0103;s__	classification based on placement in class-level tree	Genome not assigned to closest species as it falls outside its pre-defined ANI radius
2019_TBMTW-3_bin.54.purify	2019_TBMTW-3	6799_1	River	Tibet	677	4983	2888117	0.58169	72.54	6.17	60	0	0	0	19	41.69	Medium	d__Bacteria;p__Pseudomonadota;c__Gammaproteobacteria;o__Burkholderiales;f__Burkholderiaceae_B;g__;s__	classification based on placement in class-level tree	N/A
2019_TBMTW-3_bin.55.purify	2019_TBMTW-3	6498_1	River	Tibet	271	8029	1613716	0.64979	57.83	2.14	76.92	1	0	1	24	47.13	Medium	d__Bacteria;p__Pseudomonadota;c__Alphaproteobacteria;o__Sphingomonadales;f__Sphingomonadaceae;g__Erythrobacter;s__	classification based on placement in class-level tree	Genome not assigned to closest species as it falls outside its pre-defined ANI radius
2019_TBMTW-3_bin.6.purify*	2019_TBMTW-3	1624_1	River	Tibet	218	17612	2488139	0.40761	77.63	3.08	55.56	2	1	0	28	62.23	Medium	d__Bacteria;p__Bacteroidota;c__Bacteroidia;o__Flavobacteriales;f__Crocinitomicaceae;g__M0103;s__	classification based on placement in class-level tree	N/A
2019_TBMTW-3_bin.8.purify	2019_TBMTW-3	7501_1	River	Tibet	694	5300	3086175	0.67585	62.93	0.86	100	0	0	0	42	58.63	Medium	d__Bacteria;p__Pseudomonadota;c__Gammaproteobacteria;o__Pseudomonadales;f__Moraxellaceae;g__JAJNDL01;s__	classification based on placement in class-level tree	Genome not assigned to closest species as it falls outside its pre-defined ANI radius
2019_TBMTW-4_bin.1.purify*	2019_TBMTW-4	3414_0	River	Tibet	89	75599	3785243	0.40912	92.28	1.68	66.67	6	0	0	54	83.88	Medium	d__Bacteria;p__Pseudomonadota;c__Gammaproteobacteria;o__Pseudomonadales;f__Moraxellaceae;g__Acinetobacter;s__Acinetobacter sp000369525	topological placement and ANI have congruent species assignments	N/A
2019_TBMTW-4_bin.10.purify*	2019_TBMTW-4	1703_2	River	Tibet	927	4711	3717348	0.38521	83.07	6.59	38.71	0	0	0	20	50.12	Medium	d__Bacteria;p__Bacteroidota;c__Bacteroidia;o__Cytophagales;f__Spirosomaceae;g__Leadbetterella;s__	classification based on placement in class-level tree	Genome not assigned to closest species as it falls outside its pre-defined ANI radius
2019_TBMTW-4_bin.12.purify*	2019_TBMTW-4	5957_0	River	Tibet	1279	2106	2745272	0.68797	55.22	9.74	12.5	0	0	0	32	6.52	Medium	d__Bacteria;p__Pseudomonadota;c__Alphaproteobacteria;o__Caulobacterales;f__Caulobacteraceae;g__Caulobacter;s__Caulobacter sp003185805	topological placement and ANI have congruent species assignments	Genome has more than 11.7% of markers with multiple hits
2019_TBMTW-4_bin.16.purify	2019_TBMTW-4	3413_3	River	Tibet	983	2548	2263831	0.39005	75.08	4.89	80.49	2	6	8	57	50.63	Medium	d__Bacteria;p__Pseudomonadota;c__Gammaproteobacteria;o__Pseudomonadales;f__Moraxellaceae;g__Acinetobacter;s__Acinetobacter sp003987695	topological placement and ANI have congruent species assignments	N/A
2019_TBMTW-4_bin.21.purify	2019_TBMTW-4	3379_1	River	Tibet	344	8781	2240166	0.49966	89.37	0.89	33.33	0	0	0	41	84.92	Medium	d__Bacteria;p__Pseudomonadota;c__Gammaproteobacteria;o__Pseudomonadales;f__Moraxellaceae;g__JAGLBJ01;s__	classification based on placement in class-level tree	N/A
2019_TBMTW-4_bin.25.purify*	2019_TBMTW-4	6847_0	River	Tibet	639	4869	2565996	0.62752	74.8	6.48	73.68	0	0	0	47	42.4	Medium	d__Bacteria;p__Pseudomonadota;c__Gammaproteobacteria;o__Burkholderiales;f__Burkholderiaceae_B;g__Rhodoferax_C;s__	classification based on placement in class-level tree	Genome not assigned to closest species as it falls outside its pre-defined ANI radius
2019_TBMTW-4_bin.26.purify	2019_TBMTW-4	7497_1	River	Tibet	617	4930	2502705	0.56745	64.66	6.9	100	0	0	0	23	30.16	Medium	d__Bacteria;p__Pseudomonadota;c__Gammaproteobacteria;o__Pseudomonadales;f__Moraxellaceae;g__;s__	classification based on placement in class-level tree	N/A
2019_TBMTW-4_bin.29.purify	2019_TBMTW-4	3415_12	River	Tibet	83	59932	2971394	0.4155	96.79	0.41	75	3	0	0	62	94.74	Medium	d__Bacteria;p__Pseudomonadota;c__Gammaproteobacteria;o__Pseudomonadales;f__Moraxellaceae;g__Acinetobacter;s__Acinetobacter johnsonii	topological placement and ANI have congruent species assignments	N/A
2019_TBMTW-4_bin.6.purify*	2019_TBMTW-4	1578_0	River	Tibet	1171	2750	3147139	0.43021	58.94	1.19	42.86	0	0	0	24	52.99	Medium	d__Bacteria;p__Bacteroidota;c__Bacteroidia;o__Cytophagales;f__Spirosomaceae;g__;s__	classification based on placement in class-level tree	N/A
2019_TBMTW-5_bin.10.purify*	2019_TBMTW-5	789_0	River	Tibet	819	4568	3247248	0.44002	77.57	2.19	50	1	0	1	29	66.62	Medium	d__Bacteria;p__Cyanobacteriota;c__Cyanobacteriia;o__Cyanobacteriales;f__Chamaesiphonaceae;g__Chamaesiphon;s__	classification based on placement in class-level tree	N/A
2019_TBMTW-5_bin.11.purify	2019_TBMTW-5	5932_11	River	Tibet	821	4407	3095789	0.66478	84.83	7.37	81.58	0	0	0	43	47.98	Medium	d__Bacteria;p__Pseudomonadota;c__Alphaproteobacteria;o__Caulobacterales;f__Caulobacteraceae;g__Brevundimonas;s__	classification based on placement in class-level tree	Genome not assigned to closest species as it falls outside its pre-defined ANI radius
2019_TBMTW-5_bin.3.purify	2019_TBMTW-5	3415_12	River	Tibet	754	4130	2755789	0.41834	77.59	6.03	100	1	0	0	31	47.44	Medium	d__Bacteria;p__Pseudomonadota;c__Gammaproteobacteria;o__Pseudomonadales;f__Moraxellaceae;g__Acinetobacter;s__Acinetobacter johnsonii	topological placement and ANI have congruent species assignments	N/A
2019_TBMTW-5_bin.5.purify*	2019_TBMTW-5	7572_25	River	Tibet	628	2205	1417292	0.70175	51.36	0.43	0	0	1	0	20	49.21	Medium	d__Bacteria;p__Deinococcota;c__Deinococci;o__Deinococcales;f__Deinococcaceae;g__Deinococcus;s__Deinococcus indicus	topological placement and ANI have congruent species assignments	N/A
2019_TBMTW-5_bin.9.purify	2019_TBMTW-5	1067_1	River	Tibet	1120	3744	3755033	0.60963	72.55	3.77	25	0	0	0	23	53.7	Medium	d__Bacteria;p__Bacteroidota;c__Bacteroidia;o__Cytophagales;f__Hymenobacteraceae;g__Hymenobacter;s__	classification based on placement in class-level tree	Genome not assigned to closest species as it falls outside its pre-defined ANI radius
2019_TBMTW-6_bin.1.purify	2019_TBMTW-6	3389_1	River	Tibet	357	12007	3059492	0.53108	87.65	4.47	80	3	0	0	37	65.3	Medium	d__Bacteria;p__Pseudomonadota;c__Gammaproteobacteria;o__Pseudomonadales;f__Moraxellaceae;g__Agitococcus;s__	classification based on placement in class-level tree	N/A
2019_TBMTW-6_bin.17.purify*	2019_TBMTW-6	3425_0	River	Tibet	103	58061	2904628	0.43203	97.71	1.06	37.5	3	2	0	38	92.41	Medium	d__Bacteria;p__Pseudomonadota;c__Gammaproteobacteria;o__Pseudomonadales;f__Moraxellaceae;g__Agitococcus;s__	classification based on placement in class-level tree	Genome not assigned to closest species as it falls outside its pre-defined ANI radius
2019_TBMTW-6_bin.19.purify*	2019_TBMTW-6	1916_1	River	Tibet	926	2674	2420460	0.33864	51.19	8.62	14.29	0	0	0	15	8.09	Medium	d__Bacteria;p__Bacteroidota;c__Bacteroidia;o__Flavobacteriales;f__Crocinitomicaceae;g__Fluviicola;s__	classification based on placement in class-level tree	Genome has more than 10.8% of markers with multiple hits
2019_TBMTW-6_bin.21.purify	2019_TBMTW-6	3415_14	River	Tibet	647	3282	2025750	0.42293	56.68	1.72	100	0	0	0	35	48.08	Medium	d__Bacteria;p__Pseudomonadota;c__Gammaproteobacteria;o__Pseudomonadales;f__Moraxellaceae;g__Acinetobacter;s__Acinetobacter johnsonii	topological placement and ANI have congruent species assignments	N/A
2019_TBMTW-6_bin.22.purify	2019_TBMTW-6	3413_3	River	Tibet	747	3213	2280560	0.38799	76.53	3.61	91.67	1	0	0	31	58.48	Medium	d__Bacteria;p__Pseudomonadota;c__Gammaproteobacteria;o__Pseudomonadales;f__Moraxellaceae;g__Acinetobacter;s__Acinetobacter sp003987695	topological placement and ANI have congruent species assignments	N/A
2019_TBMTW-6_bin.23.purify	2019_TBMTW-6	3379_1	River	Tibet	278	13467	2439679	0.49788	91.24	2.57	36.36	1	1	0	42	78.39	Medium	d__Bacteria;p__Pseudomonadota;c__Gammaproteobacteria;o__Pseudomonadales;f__Moraxellaceae;g__JAGLBJ01;s__	classification based on placement in class-level tree	N/A
2019_TBMTW-6_bin.25.purify*	2019_TBMTW-6	873_0	River	Tibet	151	33233	3170422	0.39434	93.46	5.09	87.5	1	1	1	32	68.01	Medium	d__Bacteria;p__Bdellovibrionota;c__Bdellovibrionia;o__Bdellovibrionales;f__Bdellovibrionaceae;g__Pseudobdellovibrio;s__	classification based on placement in class-level tree	Genome not assigned to closest species as it falls outside its pre-defined ANI radius
2019_TBMTW-6_bin.27.purify*	2019_TBMTW-6	5932_11	River	Tibet	488	8694	3026260	0.66653	89.18	7.07	81.4	0	0	0	40	53.83	Medium	d__Bacteria;p__Pseudomonadota;c__Alphaproteobacteria;o__Caulobacterales;f__Caulobacteraceae;g__Brevundimonas;s__	classification based on placement in class-level tree	Genome not assigned to closest species as it falls outside its pre-defined ANI radius
2019_TBMTW-6_bin.29.purify*	2019_TBMTW-6	7499_0	River	Tibet	518	5893	2494312	0.57732	58.97	5.17	100	2	0	0	25	33.12	Medium	d__Bacteria;p__Pseudomonadota;c__Gammaproteobacteria;o__Pseudomonadales;f__Moraxellaceae;g__;s__	classification based on placement in class-level tree	N/A
2019_TBMTW-6_bin.4.purify*	2019_TBMTW-6	3446_0	River	Tibet	892	2759	2447498	0.45441	56.92	4.77	12	0	0	0	11	33.07	Medium	d__Bacteria;p__Pseudomonadota;c__Gammaproteobacteria;o__Burkholderiales;f__Burkholderiaceae;g__Undibacterium;s__	classification based on placement in class-level tree	Genome not assigned to closest species as it falls outside its pre-defined ANI radius
2019_TBMTW-6_bin.5.purify*	2019_TBMTW-6	7154_0	River	Tibet	147	53110	2730006	0.61893	80.65	3.86	5	0	1	0	33	61.35	Medium	d__Bacteria;p__Pseudomonadota;c__Gammaproteobacteria;o__Burkholderiales;f__Burkholderiaceae_B;g__JAAFIP01;s__	classification based on placement in class-level tree	N/A
2019_TBMTW-6_bin.6.purify*	2019_TBMTW-6	6989_2	River	Tibet	317	19275	3636873	0.66722	90.97	3.71	75	1	0	0	39	72.42	Medium	d__Bacteria;p__Pseudomonadota;c__Gammaproteobacteria;o__Burkholderiales;f__Burkholderiaceae_B;g__Aquabacterium;s__	classification based on placement in class-level tree	Genome not assigned to closest species as it falls outside its pre-defined ANI radius
2019_TBMTW-6_bin.9.purify*	2019_TBMTW-6	6787_0	River	Tibet	225	17942	2347314	0.51194	89.66	6.9	100	1	1	0	36	55.16	Medium	d__Bacteria;p__Pseudomonadota;c__Gammaproteobacteria;o__Burkholderiales;f__Burkholderiaceae_B;g__JAAFIP01;s__	classification based on placement in class-level tree	N/A
2019_TBMTW-7_bin.13.purify*	2019_TBMTW-7	6828_0	River	Tibet	427	6093	2061822	0.58644	52.18	4.13	11.76	0	0	0	53	31.53	Medium	d__Bacteria;p__Pseudomonadota;c__Gammaproteobacteria;o__Burkholderiales;f__Burkholderiaceae_B;g__JAAFIP01;s__	classification based on placement in class-level tree	Genome not assigned to closest species as it falls outside its pre-defined ANI radius
2019_TBMTW-7_bin.2.purify*	2019_TBMTW-7	2768_0	River	Tibet	319	21176	4388120	0.44742	91.35	1.41	37.5	0	0	1	37	84.3	Medium	d__Bacteria;p__Cyanobacteriota;c__Cyanobacteriia;o__Cyanobacteriales;f__Chamaesiphonaceae;g__Chamaesiphon;s__	classification based on placement in class-level tree	N/A
2019_TBMTW-7_bin.20.purify*	2019_TBMTW-7	6788_0	River	Tibet	207	13794	1805631	0.51969	63.33	4.51	50	1	2	0	22	40.78	Medium	d__Bacteria;p__Pseudomonadota;c__Gammaproteobacteria;o__Burkholderiales;f__Burkholderiaceae_B;g__JALQUL01;s__	classification based on placement in class-level tree	N/A
2019_TBMTW-7_bin.24.purify*	2019_TBMTW-7	6888_0	River	Tibet	501	10268	3467878	0.64482	87.27	4.07	53.85	3	0	1	35	66.92	Medium	d__Bacteria;p__Pseudomonadota;c__Gammaproteobacteria;o__Burkholderiales;f__Burkholderiaceae_B;g__Rhodoferax_B;s__	classification based on placement in class-level tree	Genome not assigned to closest species as it falls outside its pre-defined ANI radius
2019_TBMTW-7_bin.3.purify	2019_TBMTW-7	3413_3	River	Tibet	833	2390	1805612	0.40879	63.34	3.91	93.94	5	17	22	47	43.79	Medium	d__Bacteria;p__Pseudomonadota;c__Gammaproteobacteria;o__Pseudomonadales;f__Moraxellaceae;g__Acinetobacter;s__Acinetobacter sp003987695	topological placement and ANI have congruent species assignments	N/A
2019_TBMTW-7_bin.6.purify*	2019_TBMTW-7	7092_1	River	Tibet	88	42210	2405526	0.59055	89.02	1.2	90.91	1	0	1	32	83.02	Medium	d__Bacteria;p__Pseudomonadota;c__Gammaproteobacteria;o__Burkholderiales;f__Burkholderiaceae_B;g__Hylemonella;s__	classification based on placement in class-level tree	Genome not assigned to closest species as it falls outside its pre-defined ANI radius
2019_TBMTW-8_bin.13.purify*	2019_TBMTW-8	3413_3	River	Tibet	519	3644	1763633	0.39754	70.07	2.43	86.67	0	0	0	32	57.92	Medium	d__Bacteria;p__Pseudomonadota;c__Gammaproteobacteria;o__Pseudomonadales;f__Moraxellaceae;g__Acinetobacter;s__Acinetobacter sp003987695	topological placement and ANI have congruent species assignments	N/A
2019_TBMTW-8_bin.2.purify*	2019_TBMTW-8	3380_2	River	Tibet	245	14236	2252876	0.51629	87.42	1.72	100	2	0	0	37	78.82	Medium	d__Bacteria;p__Pseudomonadota;c__Gammaproteobacteria;o__Pseudomonadales;f__Moraxellaceae;g__JAGLBJ01;s__	classification based on placement in class-level tree	N/A
2019_TBMTW-8_bin.5.purify*	2019_TBMTW-8	7232_0	River	Tibet	283	10702	2250729	0.55018	77.66	4.39	73.68	0	0	0	24	55.71	Medium	d__Bacteria;p__Pseudomonadota;c__Gammaproteobacteria;o__Burkholderiales;f__Burkholderiaceae_B;g__Limnohabitans;s__	classification based on placement in class-level tree	Genome not assigned to closest species as it falls outside its pre-defined ANI radius
2019_TBMTW-8_bin.6.purify	2019_TBMTW-8	1067_1	River	Tibet	820	5934	3997887	0.60608	73.59	0	0	1	0	1	33	73.59	Medium	d__Bacteria;p__Bacteroidota;c__Bacteroidia;o__Cytophagales;f__Hymenobacteraceae;g__Hymenobacter;s__	classification based on placement in class-level tree	Genome not assigned to closest species as it falls outside its pre-defined ANI radius
2019_TBMTW-9_bin.1.purify	2019_TBMTW-9	4676_1	River	Tibet	920	4186	3553483	0.53612	58.07	0	0	2	0	0	27	58.07	Medium	d__Bacteria;p__Verrucomicrobiota;c__Verrucomicrobiae;o__Verrucomicrobiales;f__Verrucomicrobiaceae;g__Prosthecobacter;s__	classification based on placement in class-level tree	Genome not assigned to closest species as it falls outside its pre-defined ANI radius
2019_TBMTW-9_bin.11.purify	2019_TBMTW-9	3341_3	River	Tibet	200	12119	1694395	0.49061	82.96	3.35	81.82	0	1	0	28	66.21	Medium	d__Bacteria;p__Pseudomonadota;c__Gammaproteobacteria;o__Burkholderiales;f__Burkholderiaceae;g__Polynucleobacter;s__	classification based on placement in class-level tree	Genome not assigned to closest species as it falls outside its pre-defined ANI radius
2019_TBMTW-9_bin.13.purify	2019_TBMTW-9	1950_1	River	Tibet	501	7838	2828539	0.34095	83.12	7.48	47.06	1	0	1	27	45.72	Medium	d__Bacteria;p__Bacteroidota;c__Bacteroidia;o__Flavobacteriales;f__Crocinitomicaceae;g__M0103;s__	classification based on placement in class-level tree	Genome not assigned to closest species as it falls outside its pre-defined ANI radius
2019_TBMTW-9_bin.16.purify*	2019_TBMTW-9	1929_1	River	Tibet	428	5362	1878661	0.41914	75.02	1.18	20	0	1	0	23	69.12	Medium	d__Bacteria;p__Bacteroidota;c__Bacteroidia;o__Flavobacteriales;f__UA16;g__CAIZGX01;s__	classification based on placement in class-level tree	Genome not assigned to closest species as it falls outside its pre-defined ANI radius
2019_TBMTW-9_bin.18.purify	2019_TBMTW-9	2474_1	River	Tibet	283	11135	2201334	0.3567	82.64	4.35	90.91	2	0	0	22	60.89	Medium	d__Bacteria;p__Bacteroidota;c__Bacteroidia;o__Chitinophagales;f__Chitinophagaceae;g__Sediminibacterium;s__	classification based on placement in class-level tree	Genome not assigned to closest species as it falls outside its pre-defined ANI radius
2019_TBMTW-9_bin.2.purify	2019_TBMTW-9	4526_1	River	Tibet	385	10186	2926872	0.54605	94.22	1.36	50	1	0	0	31	87.42	Medium	d__Bacteria;p__Verrucomicrobiota;c__Verrucomicrobiae;o__Verrucomicrobiales;f__Akkermansiaceae;g__UBA956;s__UBA956 sp945888515	topological placement and ANI have congruent species assignments	N/A
2019_TBMTW-9_bin.21.purify	2019_TBMTW-9	2359_2	River	Tibet	440	4223	1687511	0.35033	56.03	1.72	100	4	1	0	19	47.43	Medium	d__Bacteria;p__Bacteroidota;c__Bacteroidia;o__Flavobacteriales;f__Flavobacteriaceae;g__Flavobacterium;s__Flavobacterium sp001800905	topological placement and ANI have incongruent species assignments	N/A
2019_TBMTW-9_bin.27.purify	2019_TBMTW-9	4182_2	River	Tibet	243	29131	3611023	0.64146	93.96	2.2	0	0	0	0	43	82.96	Medium	d__Bacteria;p__Gemmatimonadota;c__Gemmatimonadetes;o__Gemmatimonadales;f__Gemmatimonadaceae;g__Gemmatimonas;s__	classification based on placement in class-level tree	Genome not assigned to closest species as it falls outside its pre-defined ANI radius
2019_TBMTW-9_bin.28.purify	2019_TBMTW-9	6262_1	River	Tibet	306	15055	3096331	0.64046	88.87	2.98	32	1	0	1	40	73.97	Medium	d__Bacteria;p__Pseudomonadota;c__Alphaproteobacteria;o__Rhodobacterales;f__Rhodobacteraceae;g__Gemmobacter_B;s__	classification based on placement in class-level tree	Genome not assigned to closest species as it falls outside its pre-defined ANI radius
2019_TBMTW-9_bin.30.purify	2019_TBMTW-9	6785_1	River	Tibet	360	10273	2424009	0.52732	84.56	5.75	42.86	0	1	0	34	55.81	Medium	d__Bacteria;p__Pseudomonadota;c__Gammaproteobacteria;o__Burkholderiales;f__Burkholderiaceae_B;g__JAAFJR01;s__	classification based on placement in class-level tree	Genome not assigned to closest species as it falls outside its pre-defined ANI radius
2019_TBMTW-9_bin.32.purify*	2019_TBMTW-9	4038_3	River	Tibet	982	1802	1708975	0.48048	64.74	1.52	16.67	1	0	0	18	57.14	Medium	d__Bacteria;p__Bacillota;c__Bacilli;o__Exiguobacterales;f__Exiguobacteraceae;g__Exiguobacterium_A;s__Exiguobacterium_A indicum	N/A	N/A
2019_TBMTW-9_bin.33.purify	2019_TBMTW-9	2471_1	River	Tibet	329	6575	1639897	0.38447	65.42	4.31	66.67	0	0	0	17	43.87	Medium	d__Bacteria;p__Bacteroidota;c__Bacteroidia;o__Chitinophagales;f__Chitinophagaceae;g__Sediminibacterium;s__	classification based on placement in class-level tree	Genome not assigned to closest species as it falls outside its pre-defined ANI radius
2019_TBMTW-9_bin.34.purify	2019_TBMTW-9	6799_1	River	Tibet	840	3196	2520874	0.58024	58.79	5.05	25	0	0	0	20	33.54	Medium	d__Bacteria;p__Pseudomonadota;c__Gammaproteobacteria;o__Burkholderiales;f__Burkholderiaceae_B;g__;s__	classification based on placement in class-level tree	N/A
2019_TBMTW-9_bin.35.purify*	2019_TBMTW-9	1570_1	River	Tibet	241	10939	1917195	0.42892	76.1	4.16	57.14	1	1	1	28	55.3	Medium	d__Bacteria;p__Bacteroidota;c__Bacteroidia;o__NS11-12g;f__UBA955;g__UBA955;s__UBA955 sp002737625	topological placement and ANI have congruent species assignments	N/A
2019_TBMTW-9_bin.37.purify	2019_TBMTW-9	1624_1	River	Tibet	623	3673	2062643	0.40588	74.9	3.78	60	0	1	0	22	56	Medium	d__Bacteria;p__Bacteroidota;c__Bacteroidia;o__Flavobacteriales;f__Crocinitomicaceae;g__M0103;s__	classification based on placement in class-level tree	N/A
2019_TBMTW-9_bin.38.purify	2019_TBMTW-9	3413_1	River	Tibet	586	5221	2580773	0.38936	84.65	7.49	78.57	3	0	0	37	47.2	Medium	d__Bacteria;p__Pseudomonadota;c__Gammaproteobacteria;o__Pseudomonadales;f__Moraxellaceae;g__Acinetobacter;s__Acinetobacter sp003987695	N/A	N/A
2019_TBMTW-9_bin.4.purify	2019_TBMTW-9	6548_1	River	Tibet	483	4461	1889859	0.60465	60.1	2.84	0	0	1	0	29	45.9	Medium	d__Bacteria;p__Pseudomonadota;c__Alphaproteobacteria;o__Sphingomonadales;f__Sphingomonadaceae;g__Aquisediminimonas;s__	classification based on placement in class-level tree	Genome not assigned to closest species as it falls outside its pre-defined ANI radius
2019_TBMTW-9_bin.41.purify*	2019_TBMTW-9	1324_3	River	Tibet	341	2809	926829	0.37263	59.68	3.75	75	0	0	1	19	40.93	Medium	d__Bacteria;p__Pseudomonadota;c__Gammaproteobacteria;o__Burkholderiales;f__Methylophilaceae;g__Methylopumilus;s__Methylopumilus planktonicus	topological placement and ANI have congruent species assignments	N/A
2019_TBMTW-9_bin.42.purify	2019_TBMTW-9	3035_1	River	Tibet	150	6712	822258	0.48565	54.33	3.64	23.08	0	0	0	22	36.13	Medium	d__Bacteria;p__Actinomycetota;c__Actinomycetia;o__Nanopelagicales;f__Nanopelagicaceae;g__Planktophila;s__	classification based on placement in class-level tree	N/A
2019_TBMTW-9_bin.43.purify*	2019_TBMTW-9	3562_6	River	Tibet	312	3735	1035607	0.50216	55.17	1.72	100	0	0	0	14	46.57	Medium	d__Bacteria;p__Pseudomonadota;c__Gammaproteobacteria;o__Burkholderiales;f__Methylophilaceae;g__Methylotenera;s__	classification based on placement in class-level tree	Genome not assigned to closest species as it falls outside its pre-defined ANI radius
2019_TBMTW-9_bin.44.purify	2019_TBMTW-9	4549_1	River	Tibet	187	22594	2359856	0.60835	95.95	7.43	46.67	1	1	1	47	58.8	Medium	d__Bacteria;p__Verrucomicrobiota;c__Verrucomicrobiae;o__Opitutales;f__UBA953;g__UBA953;s__	classification based on placement in class-level tree	Genome not assigned to closest species as it falls outside its pre-defined ANI radius
2019_TBMTW-9_bin.53.purify	2019_TBMTW-9	1743_1	River	Tibet	267	11827	1849599	0.4242	60.75	6.97	23.08	0	0	0	11	25.9	Medium	d__Bacteria;p__Bacteroidota;c__Bacteroidia;o__Cytophagales;f__Spirosomaceae;g__Aquirufa;s__	classification based on placement in class-level tree	Genome not assigned to closest species as it falls outside its pre-defined ANI radius
2019_TBMTW-9_bin.6.purify*	2019_TBMTW-9	3436_11	River	Tibet	466	2640	1212209	0.44455	51.88	0	0	1	0	0	12	51.88	Medium	d__Bacteria;p__Pseudomonadota;c__Gammaproteobacteria;o__Pseudomonadales;f__Moraxellaceae;g__Moraxella_A;s__Moraxella_A osloensis	N/A	N/A
2019_TBMTW-9_bin.61.purify	2019_TBMTW-9	7091_1	River	Tibet	172	19102	1944972	0.60491	75.68	5.14	53.85	1	0	1	23	49.98	Medium	d__Bacteria;p__Pseudomonadota;c__Gammaproteobacteria;o__Burkholderiales;f__Burkholderiaceae_B;g__Hylemonella;s__	classification based on placement in class-level tree	Genome not assigned to closest species as it falls outside its pre-defined ANI radius
2019_TBMTW-9_bin.62.purify	2019_TBMTW-9	1717_1	River	Tibet	894	4763	3732556	0.36513	73.51	7.19	74.19	1	0	0	22	37.56	Medium	d__Bacteria;p__Bacteroidota;c__Bacteroidia;o__Cytophagales;f__Spirosomaceae;g__Emticicia;s__Emticicia sp017495105	topological placement and ANI have congruent species assignments	N/A
2019_TBMTW-9_bin.63.purify	2019_TBMTW-9	6536_2	River	Tibet	663	2604	1710008	0.63196	51.57	3.78	18.18	0	0	0	26	32.67	Medium	d__Bacteria;p__Pseudomonadota;c__Alphaproteobacteria;o__Sphingomonadales;f__Sphingomonadaceae;g__Novosphingobium;s__	classification based on placement in class-level tree	Genome not assigned to closest species as it falls outside its pre-defined ANI radius
2019_TBMTW-9_bin.64.purify	2019_TBMTW-9	3028_2	River	Tibet	207	4859	885377	0.50144	68.1	1.72	100	1	0	0	17	59.5	Medium	d__Bacteria;p__Actinomycetota;c__Actinomycetia;o__Nanopelagicales;f__Nanopelagicaceae;g__Planktophila;s__	classification based on placement in class-level tree	Genome not assigned to closest species as it falls outside its pre-defined ANI radius
2019_TBMTW-9_bin.66.purify	2019_TBMTW-9	3114_1	River	Tibet	164	8055	1031909	0.48333	50	1.72	100	1	1	0	24	41.4	Medium	d__Bacteria;p__Actinomycetota;c__Actinomycetia;o__Nanopelagicales;f__Nanopelagicaceae;g__Planktophila;s__	classification based on placement in class-level tree	N/A
2019_TBMTW-9_bin.7.purify	2019_TBMTW-9	1575_5	River	Tibet	247	12279	2194574	0.4215	90.71	4.01	88.89	0	0	0	27	70.66	Medium	d__Bacteria;p__Bacteroidota;c__Bacteroidia;o__NS11-12g;f__UBA955;g__VMCP01;s__	classification based on placement in class-level tree	Genome not assigned to closest species as it falls outside its pre-defined ANI radius
2019_TBYHW-1_bin.1.purify*	2019_TBYHW-1	7133_4	River	Tibet	174	22750	2281825	0.61043	91.62	4.42	91.67	1	1	0	34	69.52	Medium	d__Bacteria;p__Pseudomonadota;c__Gammaproteobacteria;o__Burkholderiales;f__Burkholderiaceae_B;g__Hydrogenophaga;s__	classification based on placement in class-level tree	Genome not assigned to closest species as it falls outside its pre-defined ANI radius
2019_TBYHW-1_bin.10.purify	2019_TBYHW-1	3196_1	River	Tibet	58	93950	1825584	0.52484	88.03	1.28	0	0	1	0	34	81.63	Medium	d__Bacteria;p__Actinomycetota;c__Acidimicrobiia;o__Acidimicrobiales;f__Ilumatobacteraceae;g__F1-20-MAGs119;s__	classification based on placement in class-level tree	Genome not assigned to closest species as it falls outside its pre-defined ANI radius
2019_TBYHW-1_bin.11.purify	2019_TBYHW-1	4786_4	River	Tibet	573	6084	2804546	0.55976	89.72	5.27	63.64	0	0	0	36	63.37	Medium	d__Bacteria;p__Verrucomicrobiota;c__Verrucomicrobiae;o__Chthoniobacterales;f__Terrimicrobiaceae;g__UBA967;s__	classification based on placement in class-level tree	Genome not assigned to closest species as it falls outside its pre-defined ANI radius
2019_TBYHW-1_bin.12.purify	2019_TBYHW-1	4723_1	River	Tibet	424	10402	2963592	0.65123	91.31	5.14	8.33	0	0	0	38	65.61	Medium	d__Bacteria;p__Verrucomicrobiota;c__Verrucomicrobiae;o__Opitutales;f__Opitutaceae;g__CAMAXB01;s__CAMAXB01 sp945862035	topological placement and ANI have congruent species assignments	N/A
2019_TBYHW-1_bin.13.purify	2019_TBYHW-1	4551_1	River	Tibet	251	14826	2005589	0.66661	94.93	2.42	14.29	1	1	1	42	82.83	High	d__Bacteria;p__Verrucomicrobiota;c__Verrucomicrobiae;o__Opitutales;f__UBA953;g__UBA953;s__	classification based on placement in class-level tree	Genome not assigned to closest species as it falls outside its pre-defined ANI radius
2019_TBYHW-1_bin.14.purify*	2019_TBYHW-1	4230_12	River	Tibet	494	2922	1386231	0.64301	58.21	5.81	93.33	0	0	0	27	29.16	Medium	d__Bacteria;p__Cyanobacteriota;c__Cyanobacteriia;o__PCC-6307;f__Cyanobiaceae;g__Cyanobium_A;s__	classification based on placement in class-level tree	Genome not assigned to closest species as it falls outside its pre-defined ANI radius
2019_TBYHW-1_bin.15.purify*	2019_TBYHW-1	4647_1	River	Tibet	243	30922	4759268	0.63435	85.47	2.06	0	0	0	0	41	75.17	Medium	d__Bacteria;p__Verrucomicrobiota;c__Verrucomicrobiae;o__Pedosphaerales;f__UBA9464;g__UBA6176;s__	classification based on placement in class-level tree	Genome not assigned to closest species as it falls outside its pre-defined ANI radius
2019_TBYHW-1_bin.16.purify	2019_TBYHW-1	2022_1	River	Tibet	197	10823	1408937	0.32912	68.49	2.16	71.43	1	0	1	21	57.69	Medium	d__Bacteria;p__Bacteroidota;c__Bacteroidia;o__Flavobacteriales;f__Crocinitomicaceae;g__UBA952;s__	classification based on placement in class-level tree	Genome not assigned to closest species as it falls outside its pre-defined ANI radius
2019_TBYHW-1_bin.17.purify	2019_TBYHW-1	1798_3	River	Tibet	238	22533	2689253	0.45093	90.74	3.72	85.71	0	1	1	31	72.14	Medium	d__Bacteria;p__Bacteroidota;c__Bacteroidia;o__Cytophagales;f__Cyclobacteriaceae;g__Algoriphagus;s__	classification based on placement in class-level tree	Genome not assigned to closest species as it falls outside its pre-defined ANI radius
2019_TBYHW-1_bin.18.purify	2019_TBYHW-1	525_1	River	Tibet	141	5466	671092	0.41078	71.35	1.69	100	0	0	0	27	62.9	Medium	d__Bacteria;p__Bacillota;c__Bacilli;o__RFN20;f__CAG-826;g__UBA970;s__	classification based on placement in class-level tree	Genome not assigned to closest species as it falls outside its pre-defined ANI radius
2019_TBYHW-1_bin.19.purify	2019_TBYHW-1	2471_1	River	Tibet	194	16942	1928962	0.38381	78.42	0	0	0	0	0	20	78.42	Medium	d__Bacteria;p__Bacteroidota;c__Bacteroidia;o__Chitinophagales;f__Chitinophagaceae;g__Sediminibacterium;s__	classification based on placement in class-level tree	Genome not assigned to closest species as it falls outside its pre-defined ANI radius
2019_TBYHW-1_bin.20.purify	2019_TBYHW-1	3413_1	River	Tibet	599	4690	2441761	0.39428	82.49	6.05	75.61	0	0	0	39	52.24	Medium	d__Bacteria;p__Pseudomonadota;c__Gammaproteobacteria;o__Pseudomonadales;f__Moraxellaceae;g__Acinetobacter;s__Acinetobacter sp003987695	N/A	N/A
2019_TBYHW-1_bin.22.purify*	2019_TBYHW-1	5477_2	River	Tibet	252	5292	1122027	0.59659	81.82	3.18	92.31	1	1	0	35	65.92	Medium	d__Bacteria;p__Actinomycetota;c__Actinomycetia;o__Actinomycetales;f__Microbacteriaceae;g__Pontimonas;s__	classification based on placement in class-level tree	N/A
2019_TBYHW-1_bin.24.purify*	2019_TBYHW-1	4558_0	River	Tibet	1148	4130	4235064	0.61117	52.63	1.75	0	0	0	0	20	43.88	Medium	d__Bacteria;p__Verrucomicrobiota;c__Verrucomicrobiae;o__Opitutales;f__Opitutaceae;g__ER46;s__	classification based on placement in class-level tree	N/A
2019_TBYHW-1_bin.25.purify	2019_TBYHW-1	1385_2	River	Tibet	580	5552	2630620	0.38092	80.84	1.72	20	1	1	0	21	72.24	Medium	d__Bacteria;p__Bacteroidota;c__Bacteroidia;o__Sphingobacteriales;f__Sphingobacteriaceae;g__Daejeonella;s__	classification based on placement in class-level tree	Genome not assigned to closest species as it falls outside its pre-defined ANI radius
2019_TBYHW-1_bin.26.purify	2019_TBYHW-1	2447_4	River	Tibet	101	42281	2112359	0.39759	94.33	0.99	66.67	1	1	1	34	89.38	High	d__Bacteria;p__Bacteroidota;c__Bacteroidia;o__Chitinophagales;f__Chitinophagaceae;g__SXYR01;s__	classification based on placement in class-level tree	Genome not assigned to closest species as it falls outside its pre-defined ANI radius
2019_TBYHW-1_bin.28.purify*	2019_TBYHW-1	4225_7	River	Tibet	276	7069	1539652	0.50241	87.1	2.63	75	0	0	0	33	73.95	Medium	d__Bacteria;p__Cyanobacteriota;c__Cyanobacteriia;o__PCC-6307;f__Cyanobiaceae;g__Synechococcus_D;s__Synechococcus_D sp024346075	topological placement and ANI have congruent species assignments	N/A
2019_TBYHW-1_bin.29.purify*	2019_TBYHW-1	4207_4	River	Tibet	511	3350	1579032	0.67716	58.83	3.3	0	0	0	0	21	42.33	Medium	d__Bacteria;p__Gemmatimonadota;c__Gemmatimonadetes;o__Gemmatimonadales;f__Gemmatimonadaceae;g__;s__	classification based on placement in class-level tree	N/A
2019_TBYHW-1_bin.3.purify*	2019_TBYHW-1	2834_2	River	Tibet	175	4986	742761	0.53473	57.72	1.75	100	0	0	0	17	48.97	Medium	d__Bacteria;p__Actinomycetota;c__Actinomycetia;o__Actinomycetales;f__Microbacteriaceae;g__Rhodoluna;s__	classification based on placement in class-level tree	Genome not assigned to closest species as it falls outside its pre-defined ANI radius
2019_TBYHW-1_bin.32.purify*	2019_TBYHW-1	4345_3	River	Tibet	70	52823	1175038	0.63228	81.65	0.92	100	1	0	1	43	77.05	Medium	d__Bacteria;p__Chloroflexota;c__Limnocylindria;o__Limnocylindrales;f__Limnocylindraceae;g__Limnocylindrus;s__	classification based on placement in class-level tree	Genome not assigned to closest species as it falls outside its pre-defined ANI radius
2019_TBYHW-1_bin.33.purify	2019_TBYHW-1	5648_1	River	Tibet	129	37392	2756714	0.5315	84.44	0.8	0	0	0	0	32	80.44	Medium	d__Bacteria;p__Pseudomonadota;c__Gammaproteobacteria;o__Pseudomonadales;f__Pseudohongiellaceae;g__Pseudohongiella;s__	classification based on placement in class-level tree	Genome not assigned to closest species as it falls outside its pre-defined ANI radius
2019_TBYHW-1_bin.35.purify	2019_TBYHW-1	1407_2	River	Tibet	251	30348	3867495	0.38208	96.72	1.26	66.67	2	2	2	41	90.42	High	d__Bacteria;p__Bacteroidota;c__Bacteroidia;o__Chitinophagales;f__Saprospiraceae;g__BJGN01;s__	classification based on placement in class-level tree	Genome not assigned to closest species as it falls outside its pre-defined ANI radius
2019_TBYHW-1_bin.36.purify	2019_TBYHW-1	3221_1	River	Tibet	294	5948	1476549	0.50338	81.96	2.23	25	0	1	0	30	70.81	Medium	d__Bacteria;p__Actinomycetota;c__Acidimicrobiia;o__Acidimicrobiales;f__Ilumatobacteraceae;g__BACL27;s__	classification based on placement in class-level tree	N/A
2019_TBYHW-1_bin.38.purify*	2019_TBYHW-1	1130_1	River	Tibet	167	16170	1825793	0.69827	93.82	3.48	28.57	1	1	1	45	76.42	High	d__Bacteria;p__Actinomycetota;c__Thermoleophilia;o__Miltoncostaeales;f__Miltoncostaeaceae;g__SYFI01;s__	classification based on placement in class-level tree	Genome not assigned to closest species as it falls outside its pre-defined ANI radius
2019_TBYHW-1_bin.39.purify	2019_TBYHW-1	3089_2	River	Tibet	94	17481	1066197	0.47863	84.48	8.19	57.89	1	0	1	38	43.53	Medium	d__Bacteria;p__Actinomycetota;c__Actinomycetia;o__Nanopelagicales;f__Nanopelagicaceae;g__Planktophila;s__	classification based on placement in class-level tree	Genome not assigned to closest species as it falls outside its pre-defined ANI radius
2019_TBYHW-1_bin.4.purify	2019_TBYHW-1	3013_1	River	Tibet	184	9280	1224563	0.47315	74.36	2.97	66.67	0	0	0	28	59.51	Medium	d__Bacteria;p__Actinomycetota;c__Actinomycetia;o__Nanopelagicales;f__UBA5976;g__UBA5976;s__	classification based on placement in class-level tree	Genome not assigned to closest species as it falls outside its pre-defined ANI radius
2019_TBYHW-1_bin.40.purify	2019_TBYHW-1	4905_1	River	Tibet	344	19048	4058720	0.60208	93.42	2.75	66.67	1	1	1	37	79.67	High	d__Bacteria;p__Verrucomicrobiota;c__Verrucomicrobiae;o__Verrucomicrobiales;f__DEV007;g__Arctic95D-9;s__	classification based on placement in class-level tree	Genome not assigned to closest species as it falls outside its pre-defined ANI radius
2019_TBYHW-1_bin.41.purify	2019_TBYHW-1	3069_1	River	Tibet	220	4179	841101	0.476	58.8	3.16	22.22	0	0	0	20	43	Medium	d__Bacteria;p__Actinomycetota;c__Actinomycetia;o__Nanopelagicales;f__Nanopelagicaceae;g__Planktophila;s__	classification based on placement in class-level tree	Genome not assigned to closest species as it falls outside its pre-defined ANI radius
2019_TBYHW-1_bin.42.purify	2019_TBYHW-1	4212_1	River	Tibet	171	34964	2294126	0.63866	94.51	1.1	0	1	1	1	43	89.01	High	d__Bacteria;p__Gemmatimonadota;c__Gemmatimonadetes;o__Gemmatimonadales;f__Gemmatimonadaceae;g__PNKF01;s__	classification based on placement in class-level tree	Genome not assigned to closest species as it falls outside its pre-defined ANI radius
2019_TBYHW-1_bin.44.purify	2019_TBYHW-1	7257_1	River	Tibet	476	6038	2268630	0.67022	97.7	9.2	28	0	0	0	37	51.7	Medium	d__Bacteria;p__Pseudomonadota;c__Gammaproteobacteria;o__Steroidobacterales;f__Steroidobacteraceae;g__UBA964;s__	classification based on placement in class-level tree	Genome not assigned to closest species as it falls outside its pre-defined ANI radius
2019_TBYHW-1_bin.46.purify	2019_TBYHW-1	3240_2	River	Tibet	125	18427	1522684	0.51661	85.94	2.14	33.33	2	0	2	27	75.24	Medium	d__Bacteria;p__Actinomycetota;c__Acidimicrobiia;o__Acidimicrobiales;f__Ilumatobacteraceae;g__UBA3006;s__	classification based on placement in class-level tree	Genome not assigned to closest species as it falls outside its pre-defined ANI radius
2019_TBYHW-1_bin.47.purify	2019_TBYHW-1	1567_1	River	Tibet	73	41171	1935150	0.43942	90.71	0.56	100	0	0	0	29	87.91	Medium	d__Bacteria;p__Bacteroidota;c__Bacteroidia;o__NS11-12g;f__UBA955;g__UBA955;s__	classification based on placement in class-level tree	Genome not assigned to closest species as it falls outside its pre-defined ANI radius
2019_TBYHW-1_bin.49.purify	2019_TBYHW-1	2988_1	River	Tibet	119	13241	1040006	0.43689	71.8	1.71	75	1	1	1	22	63.25	Medium	d__Bacteria;p__Actinomycetota;c__Actinomycetia;o__Nanopelagicales;f__UBA5976;g__ATZT02;s__	classification based on placement in class-level tree	Genome not assigned to closest species as it falls outside its pre-defined ANI radius
2019_TBYHW-1_bin.51.purify*	2019_TBYHW-1	2950_5	River	Tibet	269	3331	863756	0.56061	58.58	1.17	100	0	1	0	17	52.73	Medium	d__Bacteria;p__Actinomycetota;c__Actinomycetia;o__Actinomycetales;f__Microbacteriaceae;g__Aquiluna;s__	classification based on placement in class-level tree	Genome not assigned to closest species as it falls outside its pre-defined ANI radius
2019_TBYHW-1_bin.52.purify*	2019_TBYHW-1	2812_1	River	Tibet	178	5389	805771	0.50307	61.99	0.47	100	0	1	0	25	59.64	Medium	d__Bacteria;p__Actinomycetota;c__Actinomycetia;o__Actinomycetales;f__Microbacteriaceae;g__Rhodoluna;s__	classification based on placement in class-level tree	N/A
2019_TBYHW-1_bin.53.purify*	2019_TBYHW-1	6774_4	River	Tibet	305	3102	927108	0.60181	66.49	3.3	57.14	0	0	0	18	49.99	Medium	d__Bacteria;p__Pseudomonadota;c__Gammaproteobacteria;o__Burkholderiales;f__Burkholderiaceae_A;g__UBA2463;s__	classification based on placement in class-level tree	Genome not assigned to closest species as it falls outside its pre-defined ANI radius
2019_TBYHW-1_bin.54.purify*	2019_TBYHW-1	4230_14	River	Tibet	343	3075	1028996	0.62433	54.43	0.91	75	0	0	0	24	49.88	Medium	d__Bacteria;p__Cyanobacteriota;c__Cyanobacteriia;o__PCC-6307;f__Cyanobiaceae;g__Cyanobium_A;s__	classification based on placement in class-level tree	Genome not assigned to closest species as it falls outside its pre-defined ANI radius
2019_TBYHW-1_bin.55.purify	2019_TBYHW-1	2445_1	River	Tibet	87	49479	2214201	0.46138	98.03	1	75	1	1	1	32	93.03	High	d__Bacteria;p__Bacteroidota;c__Bacteroidia;o__Chitinophagales;f__Chitinophagaceae;g__SXYR01;s__	classification based on placement in class-level tree	N/A
2019_TBYHW-1_bin.56.purify	2019_TBYHW-1	1759_2	River	Tibet	305	12384	2418467	0.41141	86.25	4.24	44.44	1	0	1	20	65.05	Medium	d__Bacteria;p__Bacteroidota;c__Bacteroidia;o__Cytophagales;f__Spirosomaceae;g__Aquirufa;s__	classification based on placement in class-level tree	Genome not assigned to closest species as it falls outside its pre-defined ANI radius
2019_TBYHW-1_bin.58.purify*	2019_TBYHW-1	7111_1	River	Tibet	196	35947	3785430	0.60451	96.82	7.34	42.31	1	0	0	37	60.12	Medium	d__Bacteria;p__Pseudomonadota;c__Gammaproteobacteria;o__Burkholderiales;f__Burkholderiaceae_B;g__Limnohabitans_A;s__	classification based on placement in class-level tree	Genome not assigned to closest species as it falls outside its pre-defined ANI radius
2019_TBYHW-1_bin.59.purify*	2019_TBYHW-1	3266_1	River	Tibet	134	42364	2690217	0.52703	97.16	1.13	75	0	0	0	29	91.51	Medium	d__Bacteria;p__Pseudomonadota;c__Gammaproteobacteria;o__Burkholderiales;f__Burkholderiaceae_C;g__Zwartia;s__	classification based on placement in class-level tree	Genome not assigned to closest species as it falls outside its pre-defined ANI radius
2019_TBYHW-1_bin.6.purify	2019_TBYHW-1	3208_1	River	Tibet	140	31575	1934854	0.50782	89.74	2.99	25	1	1	1	40	74.79	Medium	d__Bacteria;p__Actinomycetota;c__Acidimicrobiia;o__Acidimicrobiales;f__Ilumatobacteraceae;g__UBA2093;s__	classification based on placement in class-level tree	Genome not assigned to closest species as it falls outside its pre-defined ANI radius
2019_TBYHW-1_bin.60.purify	2019_TBYHW-1	3199_1	River	Tibet	226	10144	1596811	0.47552	79.31	2.59	100	1	1	1	40	66.36	Medium	d__Bacteria;p__Actinomycetota;c__Acidimicrobiia;o__Acidimicrobiales;f__Ilumatobacteraceae;g__UBA2093;s__	classification based on placement in class-level tree	N/A
2019_TBYHW-1_bin.61.purify*	2019_TBYHW-1	6289_4	River	Tibet	684	2283	1579790	0.6273	52.24	4.33	56	0	0	0	14	30.59	Medium	d__Bacteria;p__Pseudomonadota;c__Alphaproteobacteria;o__Rhodobacterales;f__Rhodobacteraceae;g__Tabrizicola_A;s__	classification based on placement in class-level tree	Genome not assigned to closest species as it falls outside its pre-defined ANI radius
2019_TBYHW-1_bin.62.purify	2019_TBYHW-1	4884_3	River	Tibet	113	35419	2251109	0.57667	97.44	2.99	50	1	1	1	42	82.49	High	d__Bacteria;p__Actinomycetota;c__Acidimicrobiia;o__Acidimicrobiales;f__UBA8139;g__F1-20-MAGs160;s__F1-20-MAGs160 sp005787345	topological placement and ANI have congruent species assignments	N/A
2019_TBYHW-1_bin.64.purify	2019_TBYHW-1	6732_1	River	Tibet	656	5855	3136098	0.67915	79.58	3.23	13.33	0	0	0	29	63.43	Medium	d__Bacteria;p__Pseudomonadota;c__Gammaproteobacteria;o__Burkholderiales;f__CAIKXV01;g__CAIKXV01;s__	classification based on placement in class-level tree	Genome not assigned to closest species as it falls outside its pre-defined ANI radius
2019_TBYHW-1_bin.65.purify*	2019_TBYHW-1	6772_11	River	Tibet	245	13855	2281541	0.55234	90.95	3.55	63.64	1	1	1	41	73.2	High	d__Bacteria;p__Pseudomonadota;c__Gammaproteobacteria;o__Burkholderiales;f__Burkholderiaceae_A;g__UBA2463;s__UBA2463 sp018402635	topological placement and ANI have congruent species assignments	N/A
2019_TBYHW-1_bin.66.purify*	2019_TBYHW-1	3033_2	River	Tibet	122	8955	831909	0.48697	65.52	1.72	100	0	1	0	21	56.92	Medium	d__Bacteria;p__Actinomycetota;c__Actinomycetia;o__Nanopelagicales;f__Nanopelagicaceae;g__Planktophila;s__	classification based on placement in class-level tree	Genome not assigned to closest species as it falls outside its pre-defined ANI radius
2019_TBYHW-1_bin.67.purify	2019_TBYHW-1	4349_1	River	Tibet	193	7783	1045649	0.62546	80.25	4.63	80	0	2	0	38	57.1	Medium	d__Bacteria;p__Chloroflexota;c__Limnocylindria;o__Limnocylindrales;f__Limnocylindraceae;g__Limnocylindrus;s__	classification based on placement in class-level tree	Genome not assigned to closest species as it falls outside its pre-defined ANI radius
2019_TBYHW-1_bin.68.purify*	2019_TBYHW-1	4729_1	River	Tibet	228	37522	2791942	0.64652	77.19	2.63	50	0	0	0	40	64.04	Medium	d__Bacteria;p__Verrucomicrobiota;c__Verrucomicrobiae;o__Opitutales;f__Opitutaceae;g__Synoicihabitans;s__	classification based on placement in class-level tree	N/A
2019_TBYHW-1_bin.69.purify	2019_TBYHW-1	1796_1	River	Tibet	437	7524	2451506	0.45001	84.27	2.47	60	0	0	0	29	71.92	Medium	d__Bacteria;p__Bacteroidota;c__Bacteroidia;o__Cytophagales;f__Cyclobacteriaceae;g__Algoriphagus;s__	classification based on placement in class-level tree	Genome not assigned to closest species as it falls outside its pre-defined ANI radius
2019_TBYHW-1_bin.7.purify	2019_TBYHW-1	3557_2	River	Tibet	196	12326	1634887	0.41768	92.78	3.03	100	0	1	0	25	77.63	Medium	d__Bacteria;p__Pseudomonadota;c__Gammaproteobacteria;o__Burkholderiales;f__Methylophilaceae;g__;s__	classification based on placement in class-level tree	N/A
2019_TBYHW-1_bin.70.purify	2019_TBYHW-1	1575_4	River	Tibet	252	10868	1844798	0.42835	82.84	3.19	71.43	0	1	0	23	66.89	Medium	d__Bacteria;p__Bacteroidota;c__Bacteroidia;o__NS11-12g;f__UBA955;g__VMCP01;s__	classification based on placement in class-level tree	Genome not assigned to closest species as it falls outside its pre-defined ANI radius
2019_TBYHW-1_bin.73.purify	2019_TBYHW-1	3343_1	River	Tibet	437	3490	1461165	0.5002	61.38	7.76	80	0	1	0	17	22.58	Medium	d__Bacteria;p__Pseudomonadota;c__Gammaproteobacteria;o__Burkholderiales;f__Burkholderiaceae;g__Polynucleobacter;s__	classification based on placement in class-level tree	Genome not assigned to closest species as it falls outside its pre-defined ANI radius
2019_TBYHW-1_bin.75.purify*	2019_TBYHW-1	4560_3	River	Tibet	1076	4259	3975454	0.63084	74.41	1.28	0	0	0	0	25	68.01	Medium	d__Bacteria;p__Planctomycetota;c__Planctomycetia;o__Pirellulales;f__Pirellulaceae;g__UBA6163;s__UBA6163 sp002422955	topological placement and ANI have congruent species assignments	N/A
2019_TBYHW-1_bin.77.purify	2019_TBYHW-1	3152_3	River	Tibet	170	3827	577281	0.44799	55.17	0	0	0	0	0	10	55.17	Medium	d__Bacteria;p__Actinomycetota;c__Actinomycetia;o__Nanopelagicales;f__Nanopelagicaceae;g__MAG-120802;s__	classification based on placement in class-level tree	Genome not assigned to closest species as it falls outside its pre-defined ANI radius
2019_TBYHW-1_bin.79.purify	2019_TBYHW-1	2844_1	River	Tibet	233	8951	1561077	0.43608	82.33	3.8	31.03	0	1	0	53	63.33	Medium	d__Bacteria;p__Actinomycetota;c__Actinomycetia;o__Nanopelagicales;f__Nanopelagicaceae;g__UBA3012;s__	classification based on placement in class-level tree	Genome not assigned to closest species as it falls outside its pre-defined ANI radius
2019_TBYHW-1_bin.80.purify*	2019_TBYHW-1	6654_7	River	Tibet	868	1835	1554435	0.554	57.52	7.34	16.67	0	1	0	21	20.82	Medium	d__Bacteria;p__Pseudomonadota;c__Alphaproteobacteria;o__Sphingomonadales;f__Sphingomonadaceae;g__Sphingorhabdus_B;s__	classification based on placement in class-level tree	Genome not assigned to closest species as it falls outside its pre-defined ANI radius
2019_TBYHW-1_bin.82.purify	2019_TBYHW-1	3004_1	River	Tibet	401	6731	2073630	0.39796	79.35	2.89	42.86	0	0	0	27	64.9	Medium	d__Bacteria;p__Bacteroidota;c__Kapabacteria;o__Kapabacteriales;f__UBA961;g__UBA961;s__	classification based on placement in class-level tree	Genome not assigned to closest species as it falls outside its pre-defined ANI radius
2019_TBYHW-1_bin.85.purify*	2019_TBYHW-1	3149_1	River	Tibet	61	48447	1278716	0.44252	86.59	1.49	75	1	1	1	37	79.14	Medium	d__Bacteria;p__Actinomycetota;c__Actinomycetia;o__Nanopelagicales;f__Nanopelagicaceae;g__SYAN01;s__	classification based on placement in class-level tree	N/A
2019_TBYHW-1_bin.86.purify*	2019_TBYHW-1	2144_4	River	Tibet	218	21990	3125195	0.39881	97.84	1.17	0	0	1	0	33	91.99	Medium	d__Bacteria;p__Bacteroidota;c__Bacteroidia;o__Flavobacteriales;f__Crocinitomicaceae;g__UBA6165;s__	classification based on placement in class-level tree	Genome not assigned to closest species as it falls outside its pre-defined ANI radius
2019_TBYHW-1_bin.87.purify	2019_TBYHW-1	3191_1	River	Tibet	464	5698	2159763	0.52629	70.69	5.17	100	1	2	1	42	44.84	Medium	d__Bacteria;p__Actinomycetota;c__Acidimicrobiia;o__Acidimicrobiales;f__Ilumatobacteraceae;g__Casp-actino8;s__	classification based on placement in class-level tree	Genome not assigned to closest species as it falls outside its pre-defined ANI radius
2019_TBYHW-1_bin.9.purify	2019_TBYHW-1	1480_4	River	Tibet	328	11686	2035013	0.55756	92.08	2.46	50	3	0	1	25	79.78	Medium	d__Bacteria;p__Bacteroidota;c__Rhodothermia;o__Balneolales;f__HLUCCA01;g__JANJTJ01;s__	classification based on placement in class-level tree	N/A
2019_TBYHW-1_bin.90.purify	2019_TBYHW-1	4712_1	River	Tibet	119	49860	2890846	0.6167	91.78	1.37	0	0	1	0	41	84.93	Medium	d__Bacteria;p__Verrucomicrobiota;c__Verrucomicrobiae;o__Opitutales;f__Opitutaceae;g__UBA2377;s__	classification based on placement in class-level tree	Genome not assigned to closest species as it falls outside its pre-defined ANI radius
2019_TBYHW-1_bin.91.purify	2019_TBYHW-1	2800_3	River	Tibet	166	7171	889395	0.45035	50	0	0	0	0	0	20	50	Medium	d__Bacteria;p__Actinomycetota;c__Actinomycetia;o__Nanopelagicales;f__UBA5976;g__AcAMD-5;s__	classification based on placement in class-level tree	N/A
2019_TBYHW-1_bin.92.purify	2019_TBYHW-1	3237_1	River	Tibet	210	13186	1703924	0.53035	75.86	2.59	100	1	0	1	36	62.91	Medium	d__Bacteria;p__Actinomycetota;c__Acidimicrobiia;o__Acidimicrobiales;f__Ilumatobacteraceae;g__UBA3006;s__	classification based on placement in class-level tree	Genome not assigned to closest species as it falls outside its pre-defined ANI radius
2019_zjzb-1_bin.1.purify*	2019_zjzb-1	287_0	River	Tibet	64	14022	617790	0.45939	58.95	0.85	100	0	0	0	37	54.7	Medium	d__Bacteria;p__Patescibacteria;c__Saccharimonadia;o__Saccharimonadales;f__UBA1547;g__Microsaccharimonas;s__	classification based on placement in class-level tree	N/A
2019_zjzb-1_bin.12.purify*	2019_zjzb-1	4827_0	River	Tibet	1033	3984	3733769	0.60792	70.85	1.35	50	0	0	0	26	64.1	Medium	d__Bacteria;p__Verrucomicrobiota;c__Verrucomicrobiae;o__Pedosphaerales;f__JACDHS01;g__;s__	classification based on placement in class-level tree	N/A
2019_zjzb-1_bin.14.purify*	2019_zjzb-1	2782_1	River	Tibet	549	5920	2818849	0.41095	82.17	2.99	86.67	1	0	0	35	67.22	Medium	d__Bacteria;p__Cyanobacteriota;c__Cyanobacteriia;o__Pseudanabaenales;f__Pseudanabaenaceae;g__Pseudanabaena;s__	classification based on placement in class-level tree	Genome not assigned to closest species as it falls outside its pre-defined ANI radius
2019_zjzb-1_bin.16.purify*	2019_zjzb-1	4618_0	River	Tibet	1260	2848	3483521	0.62671	60.32	6.76	8.33	0	0	0	30	26.52	Medium	d__Bacteria;p__Verrucomicrobiota;c__Verrucomicrobiae;o__Pedosphaerales;f__JADJPG01;g__;s__	classification based on placement in class-level tree	N/A
2019_zjzb-1_bin.18.purify*	2019_zjzb-1	7604_1	River	Tibet	1014	1583	1607814	0.58963	51.06	2.15	55.56	1	1	3	19	40.31	Medium	d__Bacteria;p__Pseudomonadota;c__Gammaproteobacteria;o__Burkholderiales;f__Burkholderiaceae_B;g__Polaromonas;s__	classification based on placement in class-level tree	Genome not assigned to closest species as it falls outside its pre-defined ANI radius
2019_zjzb-1_bin.20.purify*	2019_zjzb-1	3234_2	River	Tibet	335	5696	1530976	0.52305	80.58	2.64	20	0	0	0	30	67.38	Medium	d__Bacteria;p__Actinomycetota;c__Acidimicrobiia;o__Acidimicrobiales;f__Ilumatobacteraceae;g__UBA3006;s__	classification based on placement in class-level tree	Genome not assigned to closest species as it falls outside its pre-defined ANI radius
2019_zjzb-1_bin.21.purify	2019_zjzb-1	2781_1	River	Tibet	516	7554	2913951	0.42938	88.99	4.37	86.36	0	0	0	35	67.14	Medium	d__Bacteria;p__Cyanobacteriota;c__Cyanobacteriia;o__Pseudanabaenales;f__Pseudanabaenaceae;g__Pseudanabaena;s__	classification based on placement in class-level tree	Genome not assigned to closest species as it falls outside its pre-defined ANI radius
2019_zjzb-1_bin.26.purify*	2019_zjzb-1	330_0	River	Tibet	40	35045	649712	0.43302	63.68	0.85	0	0	1	0	40	59.43	Medium	d__Bacteria;p__Patescibacteria;c__Saccharimonadia;o__Saccharimonadales;f__UBA4665;g__JAJXTN01;s__	classification based on placement in class-level tree	N/A
2019_zjzb-1_bin.30.purify	2019_zjzb-1	7168_1	River	Tibet	416	5917	1905719	0.57311	54.73	5.38	27.78	0	0	0	21	27.83	Medium	d__Bacteria;p__Pseudomonadota;c__Gammaproteobacteria;o__Burkholderiales;f__Burkholderiaceae_B;g__Polaromonas;s__	classification based on placement in class-level tree	Genome not assigned to closest species as it falls outside its pre-defined ANI radius
2019_zjzb-2_bin.2.purify	2019_zjzb-2	6637_2	River	Tibet	679	3786	2314278	0.55562	74.3	4.77	80	0	0	0	33	50.45	Medium	d__Bacteria;p__Pseudomonadota;c__Alphaproteobacteria;o__Sphingomonadales;f__Sphingomonadaceae;g__Sphingorhabdus_B;s__	classification based on placement in class-level tree	Genome not assigned to closest species as it falls outside its pre-defined ANI radius
2019_zjzb-2_bin.20.purify	2019_zjzb-2	3115_2	River	Tibet	162	8394	1006570	0.4866	73.97	2.69	70	0	1	0	28	60.52	Medium	d__Bacteria;p__Actinomycetota;c__Actinomycetia;o__Nanopelagicales;f__Nanopelagicaceae;g__Planktophila;s__	classification based on placement in class-level tree	Genome not assigned to closest species as it falls outside its pre-defined ANI radius
2019_zjzb-2_bin.21.purify*	2019_zjzb-2	7161_0	River	Tibet	523	6025	2478470	0.62043	80.54	7.61	15.62	0	0	0	25	42.49	Medium	d__Bacteria;p__Pseudomonadota;c__Gammaproteobacteria;o__Burkholderiales;f__Burkholderiaceae_B;g__Rhodoferax_C;s__	classification based on placement in class-level tree	Genome not assigned to closest species as it falls outside its pre-defined ANI radius
2019_zjzb-2_bin.5.purify	2019_zjzb-2	7124_1	River	Tibet	484	4540	1889801	0.58754	64.35	5.23	64.71	0	0	0	31	38.2	Medium	d__Bacteria;p__Pseudomonadota;c__Gammaproteobacteria;o__Burkholderiales;f__Burkholderiaceae_B;g__Limnohabitans_A;s__	classification based on placement in class-level tree	Genome not assigned to closest species as it falls outside its pre-defined ANI radius
2019_zjzb-2_bin.7.purify*	2019_zjzb-2	4554_7	River	Tibet	329	8588	1982970	0.63934	85.9	6.44	89.47	1	1	1	38	53.7	Medium	d__Bacteria;p__Verrucomicrobiota;c__Verrucomicrobiae;o__Opitutales;f__UBA953;g__UBA953;s__	classification based on placement in class-level tree	Genome not assigned to closest species as it falls outside its pre-defined ANI radius
2019_zjzb-4_bin.10.purify	2019_zjzb-4	3133_2	River	Tibet	176	6696	930689	0.47162	57.76	1.72	100	0	1	0	19	49.16	Medium	d__Bacteria;p__Actinomycetota;c__Actinomycetia;o__Nanopelagicales;f__Nanopelagicaceae;g__Planktophila;s__	classification based on placement in class-level tree	Genome not assigned to closest species as it falls outside its pre-defined ANI radius
2019_zjzb-4_bin.12.purify	2019_zjzb-4	7174_1	River	Tibet	377	6433	1889265	0.61028	77.19	5.68	43.48	0	0	0	21	48.79	Medium	d__Bacteria;p__Pseudomonadota;c__Gammaproteobacteria;o__Burkholderiales;f__Burkholderiaceae_B;g__Polaromonas;s__	classification based on placement in class-level tree	Genome not assigned to closest species as it falls outside its pre-defined ANI radius
2019_zjzb-4_bin.14.purify	2019_zjzb-4	4917_1	River	Tibet	762	3342	2346810	0.64482	68.89	3.76	57.14	1	0	1	27	50.09	Medium	d__Bacteria;p__Actinomycetota;c__Acidimicrobiia;o__Acidimicrobiales;f__Ilumatobacteraceae;g__UBA668;s__	classification based on placement in class-level tree	Genome not assigned to closest species as it falls outside its pre-defined ANI radius
2019_zjzb-4_bin.15.purify*	2019_zjzb-4	6637_3	River	Tibet	654	3359	2092355	0.55409	64.49	8.8	56.1	0	0	0	35	20.49	Medium	d__Bacteria;p__Pseudomonadota;c__Alphaproteobacteria;o__Sphingomonadales;f__Sphingomonadaceae;g__Sphingorhabdus_B;s__	classification based on placement in class-level tree	Genome not assigned to closest species as it falls outside its pre-defined ANI radius
2019_zjzb-4_bin.17.purify*	2019_zjzb-4	6488_1	River	Tibet	703	3874	2473028	0.62447	82.26	4.48	81.48	0	1	0	37	59.86	Medium	d__Bacteria;p__Pseudomonadota;c__Alphaproteobacteria;o__Sphingomonadales;f__Sphingomonadaceae;g__Erythrobacter;s__	classification based on placement in class-level tree	Genome not assigned to closest species as it falls outside its pre-defined ANI radius
2019_zjzb-4_bin.24.purify*	2019_zjzb-4	1329_2	River	Tibet	857	2925	2392955	0.44187	51.23	1.72	100	0	1	0	8	42.63	Medium	d__Bacteria;p__Bacteroidota;c__Bacteroidia;o__Chitinophagales;f__Chitinophagaceae;g__Ferruginibacter;s__	classification based on placement in class-level tree	N/A
2019_zjzb-4_bin.26.purify	2019_zjzb-4	6629_4	River	Tibet	563	4089	2051320	0.57195	76.06	6.79	80.56	0	0	0	24	42.11	Medium	d__Bacteria;p__Pseudomonadota;c__Alphaproteobacteria;o__Sphingomonadales;f__Sphingomonadaceae;g__Sphingorhabdus_B;s__	classification based on placement in class-level tree	Genome not assigned to closest species as it falls outside its pre-defined ANI radius
2019_zjzb-4_bin.29.purify*	2019_zjzb-4	7124_1	River	Tibet	450	5009	1851361	0.5868	65.1	4.58	72.22	0	0	0	29	42.2	Medium	d__Bacteria;p__Pseudomonadota;c__Gammaproteobacteria;o__Burkholderiales;f__Burkholderiaceae_B;g__Limnohabitans_A;s__	classification based on placement in class-level tree	Genome not assigned to closest species as it falls outside its pre-defined ANI radius
2019_zjzb-4_bin.34.purify	2019_zjzb-4	3115_2	River	Tibet	177	5539	820448	0.48702	61.63	2.67	92.31	0	0	0	16	48.28	Medium	d__Bacteria;p__Actinomycetota;c__Actinomycetia;o__Nanopelagicales;f__Nanopelagicaceae;g__Planktophila;s__	classification based on placement in class-level tree	Genome not assigned to closest species as it falls outside its pre-defined ANI radius
2019_zjzb-4_bin.37.purify*	2019_zjzb-4	4709_1	River	Tibet	765	3047	2229554	0.62979	64.37	1.04	66.67	2	0	1	21	59.17	Medium	d__Bacteria;p__Verrucomicrobiota;c__Verrucomicrobiae;o__Opitutales;f__Opitutaceae;g__Lacunisphaera;s__	classification based on placement in class-level tree	Genome not assigned to closest species as it falls outside its pre-defined ANI radius
2019_zjzb-4_bin.38.purify	2019_zjzb-4	2356_1	River	Tibet	315	8266	1883179	0.38667	65.86	6.03	100	0	1	0	20	35.71	Medium	d__Bacteria;p__Bacteroidota;c__Bacteroidia;o__Flavobacteriales;f__Flavobacteriaceae;g__Flavobacterium;s__	classification based on placement in class-level tree	Genome not assigned to closest species as it falls outside its pre-defined ANI radius
2019_zjzb-4_bin.7.purify*	2019_zjzb-4	6536_2	River	Tibet	591	3698	1953492	0.63338	68.56	5.49	33.33	0	0	0	28	41.11	Medium	d__Bacteria;p__Pseudomonadota;c__Alphaproteobacteria;o__Sphingomonadales;f__Sphingomonadaceae;g__Novosphingobium;s__	classification based on placement in class-level tree	Genome not assigned to closest species as it falls outside its pre-defined ANI radius
2019_zjzb-5_bin.12.purify	2019_zjzb-5	1575_5	River	Tibet	339	6414	1818247	0.42367	76.5	4.55	33.33	0	0	0	21	53.75	Medium	d__Bacteria;p__Bacteroidota;c__Bacteroidia;o__NS11-12g;f__UBA955;g__VMCP01;s__	classification based on placement in class-level tree	Genome not assigned to closest species as it falls outside its pre-defined ANI radius
2019_zjzb-5_bin.14.purify	2019_zjzb-5	3332_1	River	Tibet	224	8910	1447821	0.42129	63.04	3.45	100	0	1	0	30	45.79	Medium	d__Bacteria;p__Pseudomonadota;c__Gammaproteobacteria;o__Burkholderiales;f__Burkholderiaceae;g__Polynucleobacter;s__	classification based on placement in class-level tree	Genome not assigned to closest species as it falls outside its pre-defined ANI radius
2019_zjzb-5_bin.16.purify*	2019_zjzb-5	6653_1	River	Tibet	56	59720	1871438	0.54989	92.22	1.17	85.71	1	1	0	41	86.37	Medium	d__Bacteria;p__Pseudomonadota;c__Alphaproteobacteria;o__Sphingomonadales;f__Sphingomonadaceae;g__Sphingorhabdus_B;s__Sphingorhabdus_B sp903868245	topological placement and ANI have congruent species assignments	N/A
2019_zjzb-5_bin.17.purify*	2019_zjzb-5	7133_7	River	Tibet	287	10476	1849176	0.6181	85.04	8.13	50	0	0	0	30	44.39	Medium	d__Bacteria;p__Pseudomonadota;c__Gammaproteobacteria;o__Burkholderiales;f__Burkholderiaceae_B;g__Hydrogenophaga;s__Hydrogenophaga intermedia_C	topological placement and ANI have congruent species assignments	N/A
2019_zjzb-5_bin.18.purify	2019_zjzb-5	2471_1	River	Tibet	371	5920	1795306	0.38485	78.6	4.84	75	1	1	1	25	54.4	Medium	d__Bacteria;p__Bacteroidota;c__Bacteroidia;o__Chitinophagales;f__Chitinophagaceae;g__Sediminibacterium;s__	classification based on placement in class-level tree	Genome not assigned to closest species as it falls outside its pre-defined ANI radius
2019_zjzb-5_bin.21.purify*	2019_zjzb-5	3106_1	River	Tibet	108	13497	1019910	0.44548	69.83	5.17	33.33	0	0	0	34	43.98	Medium	d__Bacteria;p__Actinomycetota;c__Actinomycetia;o__Nanopelagicales;f__Nanopelagicaceae;g__Planktophila;s__	classification based on placement in class-level tree	Genome not assigned to closest species as it falls outside its pre-defined ANI radius
2019_zjzb-5_bin.22.purify	2019_zjzb-5	7210_6	River	Tibet	379	4709	1571525	0.5212	50.16	5.17	100	2	0	0	22	24.31	Medium	d__Bacteria;p__Pseudomonadota;c__Gammaproteobacteria;o__Burkholderiales;f__Burkholderiaceae_B;g__Limnohabitans_A;s__Limnohabitans_A sp021300495	topological placement and ANI have congruent species assignments	N/A
2019_zjzb-5_bin.24.purify	2019_zjzb-5	3557_2	River	Tibet	355	4114	1295918	0.42005	80.49	6.24	50	0	0	0	18	49.29	Medium	d__Bacteria;p__Pseudomonadota;c__Gammaproteobacteria;o__Burkholderiales;f__Methylophilaceae;g__;s__	classification based on placement in class-level tree	N/A
2019_zjzb-5_bin.26.purify*	2019_zjzb-5	3351_1	River	Tibet	166	12754	1340866	0.46668	72.59	3.45	100	0	0	0	20	55.34	Medium	d__Bacteria;p__Pseudomonadota;c__Gammaproteobacteria;o__Burkholderiales;f__Burkholderiaceae;g__Polynucleobacter;s__Polynucleobacter arcticus	topological placement and ANI have congruent species assignments	N/A
2019_zjzb-5_bin.27.purify*	2019_zjzb-5	7174_1	River	Tibet	497	6601	2441634	0.61356	87.01	5.97	43.33	0	0	0	28	57.16	Medium	d__Bacteria;p__Pseudomonadota;c__Gammaproteobacteria;o__Burkholderiales;f__Burkholderiaceae_B;g__Polaromonas;s__	classification based on placement in class-level tree	Genome not assigned to closest species as it falls outside its pre-defined ANI radius
2019_zjzb-5_bin.28.purify*	2019_zjzb-5	1963_2	River	Tibet	389	3251	1181655	0.39842	59.68	3.28	2.63	0	0	0	9	43.28	Medium	d__Bacteria;p__Bacteroidota;c__Bacteroidia;o__Flavobacteriales;f__Crocinitomicaceae;g__UBA952;s__	classification based on placement in class-level tree	Genome not assigned to closest species as it falls outside its pre-defined ANI radius
2019_zjzb-5_bin.3.purify*	2019_zjzb-5	5453_0	River	Tibet	870	3253	2613527	0.64283	58.87	5.8	28.57	0	0	0	23	29.87	Medium	d__Bacteria;p__Actinomycetota;c__Acidimicrobiia;o__Acidimicrobiales;f__Ilumatobacteraceae;g__Ilumatobacter;s__	classification based on placement in class-level tree	N/A
2019_zjzb-5_bin.31.purify*	2019_zjzb-5	2636_2	River	Tibet	326	9339	2258299	0.33479	83.99	4.32	66.67	2	0	0	26	62.39	Medium	d__Bacteria;p__Bacteroidota;c__Bacteroidia;o__Sphingobacteriales;f__Sphingobacteriaceae;g__Pelobium;s__	classification based on placement in class-level tree	Genome not assigned to closest species as it falls outside its pre-defined ANI radius
2019_zjzb-5_bin.32.purify*	2019_zjzb-5	2891_0	River	Tibet	212	6809	1158850	0.55656	74.85	9.26	30.43	1	0	0	36	28.55	Medium	d__Bacteria;p__Actinomycetota;c__Actinomycetia;o__Actinomycetales;f__Microbacteriaceae;g__Rhodoluna;s__	classification based on placement in class-level tree	Genome not assigned to closest species as it falls outside its pre-defined ANI radius;Genome has more than 10.8% of markers with multiple hits
2019_zjzb-5_bin.35.purify*	2019_zjzb-5	6629_4	River	Tibet	506	5032	2245974	0.57071	81.08	8.7	58.62	0	0	0	30	37.58	Medium	d__Bacteria;p__Pseudomonadota;c__Alphaproteobacteria;o__Sphingomonadales;f__Sphingomonadaceae;g__Sphingorhabdus_B;s__	classification based on placement in class-level tree	Genome not assigned to closest species as it falls outside its pre-defined ANI radius
2019_zjzb-5_bin.36.purify*	2019_zjzb-5	2828_1	River	Tibet	141	6932	849703	0.5215	63.47	5.26	75	1	0	0	20	37.17	Medium	d__Bacteria;p__Actinomycetota;c__Actinomycetia;o__Actinomycetales;f__Microbacteriaceae;g__Rhodoluna;s__	classification based on placement in class-level tree	Genome not assigned to closest species as it falls outside its pre-defined ANI radius
2019_zjzb-5_bin.38.purify*	2019_zjzb-5	1798_2	River	Tibet	252	15449	2401819	0.44929	83.52	4.23	70	1	0	0	31	62.37	Medium	d__Bacteria;p__Bacteroidota;c__Bacteroidia;o__Cytophagales;f__Cyclobacteriaceae;g__Algoriphagus;s__	classification based on placement in class-level tree	Genome not assigned to closest species as it falls outside its pre-defined ANI radius
2019_zjzb-5_bin.39.purify	2019_zjzb-5	3022_1	River	Tibet	206	8716	1373052	0.48207	74.84	3.16	57.14	0	0	0	32	59.04	Medium	d__Bacteria;p__Actinomycetota;c__Actinomycetia;o__Nanopelagicales;f__UBA5976;g__UBA5976;s__	classification based on placement in class-level tree	Genome not assigned to closest species as it falls outside its pre-defined ANI radius
2019_zjzb-5_bin.45.purify	2019_zjzb-5	2479_1	River	Tibet	226	10277	1633506	0.38398	57.92	2.59	100	0	0	0	20	44.97	Medium	d__Bacteria;p__Bacteroidota;c__Bacteroidia;o__Chitinophagales;f__Chitinophagaceae;g__Sediminibacterium;s__	classification based on placement in class-level tree	Genome not assigned to closest species as it falls outside its pre-defined ANI radius
2019_zjzb-5_bin.51.purify	2019_zjzb-5	2914_1	River	Tibet	144	8651	936840	0.46393	57.18	0	0	0	0	0	18	57.18	Medium	d__Bacteria;p__Actinomycetota;c__Actinomycetia;o__Actinomycetales;f__Microbacteriaceae;g__Rhodoluna;s__	classification based on placement in class-level tree	N/A
2019_zjzb-5_bin.54.purify	2019_zjzb-5	1847_1	River	Tibet	458	5771	2091685	0.33272	64.66	8.62	40	0	1	0	31	21.56	Medium	d__Bacteria;p__Bacteroidota;c__Bacteroidia;o__Flavobacteriales;f__Flavobacteriaceae;g__Flavobacterium;s__	classification based on placement in class-level tree	N/A
2019_zjzb-5_bin.6.purify	2019_zjzb-5	3077_1	River	Tibet	254	4502	1015154	0.47611	57.76	3.45	0	0	1	0	24	40.51	Medium	d__Bacteria;p__Actinomycetota;c__Actinomycetia;o__Nanopelagicales;f__Nanopelagicaceae;g__Planktophila;s__	classification based on placement in class-level tree	Genome not assigned to closest species as it falls outside its pre-defined ANI radius
2019_zjzb-5_bin.62.purify	2019_zjzb-5	3065_1	River	Tibet	119	9509	886552	0.49359	62.35	7.45	50	0	1	0	21	25.1	Medium	d__Bacteria;p__Actinomycetota;c__Actinomycetia;o__Nanopelagicales;f__Nanopelagicaceae;g__Planktophila;s__	classification based on placement in class-level tree	Genome not assigned to closest species as it falls outside its pre-defined ANI radius
2019_zjzb-5_bin.66.purify	2019_zjzb-5	3115_2	River	Tibet	157	6278	847194	0.48645	60.78	8.62	100	1	0	0	18	17.68	Medium	d__Bacteria;p__Actinomycetota;c__Actinomycetia;o__Nanopelagicales;f__Nanopelagicaceae;g__Planktophila;s__	classification based on placement in class-level tree	Genome not assigned to closest species as it falls outside its pre-defined ANI radius
2019_zjzb-5_bin.7.purify*	2019_zjzb-5	3340_1	River	Tibet	174	12529	1382455	0.49886	72.9	2.53	55.56	0	0	0	28	60.25	Medium	d__Bacteria;p__Pseudomonadota;c__Gammaproteobacteria;o__Burkholderiales;f__Burkholderiaceae;g__Polynucleobacter;s__	classification based on placement in class-level tree	Genome not assigned to closest species as it falls outside its pre-defined ANI radius
2019_zjzb-7_bin.10.purify*	2019_zjzb-7	7599_1	River	Tibet	117	60170	2921310	0.65521	89.83	0.85	0	1	1	1	39	85.58	Medium	d__Bacteria;p__Deinococcota;c__Deinococci;o__Deinococcales;f__Trueperaceae;g__JAABTL01;s__	classification based on placement in class-level tree	N/A
2019_zjzb-7_bin.11.purify*	2019_zjzb-7	3089_2	River	Tibet	59	37545	1354664	0.47693	86.68	1.32	66.67	1	1	1	42	80.08	Medium	d__Bacteria;p__Actinomycetota;c__Actinomycetia;o__Nanopelagicales;f__Nanopelagicaceae;g__Planktophila;s__	classification based on placement in class-level tree	Genome not assigned to closest species as it falls outside its pre-defined ANI radius
2019_zjzb-7_bin.12.purify	2019_zjzb-7	767_1	River	Tibet	446	7327	2532144	0.41198	91.15	2.15	20	1	0	1	25	80.4	Medium	d__Bacteria;p__Bacteroidota;c__Rhodothermia;o__Balneolales;f__Balneolaceae;g__UBA2664;s__	classification based on placement in class-level tree	Genome not assigned to closest species as it falls outside its pre-defined ANI radius
2019_zjzb-7_bin.14.purify	2019_zjzb-7	4888_2	River	Tibet	151	34568	2578647	0.66532	94.02	2.56	66.67	1	0	1	44	81.22	Medium	d__Bacteria;p__Actinomycetota;c__Acidimicrobiia;o__Acidimicrobiales;f__UBA8139;g__M30B73;s__M30B73 sp018401565	topological placement and ANI have congruent species assignments	N/A
2019_zjzb-7_bin.15.purify	2019_zjzb-7	5301_4	River	Tibet	316	13369	1664798	0.6927	58.97	6.65	31.25	1	0	0	36	25.72	Medium	d__Bacteria;p__Actinomycetota;c__Actinomycetia;o__Nitriliruptorales;f__Nitriliruptoraceae;g__CSBr16-57R1;s__	classification based on placement in class-level tree	Genome not assigned to closest species as it falls outside its pre-defined ANI radius
2019_zjzb-7_bin.16.purify	2019_zjzb-7	4928_1	River	Tibet	367	4786	1465607	0.59392	69.8	1.8	0	0	0	0	24	60.8	Medium	d__Bacteria;p__Actinomycetota;c__Acidimicrobiia;o__Acidimicrobiales;f__Ilumatobacteraceae;g__M30B72;s__	classification based on placement in class-level tree	Genome not assigned to closest species as it falls outside its pre-defined ANI radius
2019_zjzb-7_bin.17.purify	2019_zjzb-7	1491_1	River	Tibet	226	16234	2138907	0.40025	91.89	1.73	0	0	0	0	36	83.24	Medium	d__Bacteria;p__Bacteroidota;c__Rhodothermia;o__Balneolales;f__HLUCCA01;g__UBA11400;s__	classification based on placement in class-level tree	Genome not assigned to closest species as it falls outside its pre-defined ANI radius
2019_zjzb-7_bin.18.purify	2019_zjzb-7	7109_1	River	Tibet	463	8711	2908963	0.59936	94.09	3.79	81.82	0	0	0	32	75.14	Medium	d__Bacteria;p__Pseudomonadota;c__Gammaproteobacteria;o__Burkholderiales;f__Burkholderiaceae_B;g__Limnohabitans_A;s__	classification based on placement in class-level tree	Genome not assigned to closest species as it falls outside its pre-defined ANI radius
2019_zjzb-7_bin.2.purify	2019_zjzb-7	1481_1	River	Tibet	348	5279	1569249	0.52204	62.93	0	0	1	0	0	21	62.93	Medium	d__Bacteria;p__Bacteroidota;c__Rhodothermia;o__Balneolales;f__HLUCCA01;g__JANJTJ01;s__	classification based on placement in class-level tree	N/A
2019_zjzb-7_bin.21.purify	2019_zjzb-7	5531_1	River	Tibet	190	10612	1493235	0.56676	94.44	1.04	0	0	0	0	38	89.24	Medium	d__Bacteria;p__Actinomycetota;c__Actinomycetia;o__Nitriliruptorales;f__Nitriliruptoraceae;g__SLDB01;s__	classification based on placement in class-level tree	N/A
2019_zjzb-7_bin.22.purify	2019_zjzb-7	3279_4	River	Tibet	426	4579	1672913	0.53507	80.39	4.05	81.82	0	0	0	18	60.14	Medium	d__Bacteria;p__Pseudomonadota;c__Gammaproteobacteria;o__Burkholderiales;f__Burkholderiaceae_C;g__Algicoccus;s__	classification based on placement in class-level tree	Genome not assigned to closest species as it falls outside its pre-defined ANI radius
2019_zjzb-7_bin.23.purify	2019_zjzb-7	1845_1	River	Tibet	613	4716	2499460	0.41404	67.41	1.72	0	0	0	0	18	58.81	Medium	d__Bacteria;p__Bacteroidota;c__Bacteroidia;o__Cytophagales;f__Cyclobacteriaceae;g__Algoriphagus;s__	classification based on placement in class-level tree	N/A
2019_zjzb-7_bin.24.purify	2019_zjzb-7	1347_1	River	Tibet	577	6075	2856663	0.37934	51.72	0	0	0	0	0	17	51.72	Medium	d__Bacteria;p__Bacteroidota;c__Bacteroidia;o__Chitinophagales;f__Saprospiraceae;g__Saprospira;s__	classification based on placement in class-level tree	N/A
2019_zjzb-7_bin.25.purify*	2019_zjzb-7	2840_5	River	Tibet	452	1852	819259	0.51093	51.38	7.84	0	1	1	4	24	12.18	Medium	d__Bacteria;p__Actinomycetota;c__Actinomycetia;o__Actinomycetales;f__Microbacteriaceae;g__Rhodoluna;s__	classification based on placement in class-level tree	N/A
2019_zjzb-7_bin.28.purify	2019_zjzb-7	3278_2	River	Tibet	411	4858	1719939	0.52384	59.95	4.31	100	0	0	0	21	38.4	Medium	d__Bacteria;p__Pseudomonadota;c__Gammaproteobacteria;o__Burkholderiales;f__Burkholderiaceae_C;g__Algicoccus;s__	classification based on placement in class-level tree	Genome not assigned to closest species as it falls outside its pre-defined ANI radius
2019_zjzb-7_bin.29.purify	2019_zjzb-7	1488_1	River	Tibet	127	34851	2555329	0.44144	90.71	1.37	0	0	0	0	34	83.86	Medium	d__Bacteria;p__Bacteroidota;c__Rhodothermia;o__Balneolales;f__HLUCCA01;g__;s__	classification based on placement in class-level tree	N/A
2019_zjzb-7_bin.30.purify	2019_zjzb-7	5563_1	River	Tibet	150	22689	2066310	0.52308	94	3.11	100	1	1	1	46	78.45	High	d__Bacteria;p__Actinomycetota;c__Actinomycetia;o__Nanopelagicales;f__S36-B12;g__UBA4592;s__	classification based on placement in class-level tree	Genome not assigned to closest species as it falls outside its pre-defined ANI radius
2019_zjzb-7_bin.31.purify	2019_zjzb-7	1407_2	River	Tibet	420	17736	3924163	0.37907	94.7	0.79	100	0	0	0	43	90.75	Medium	d__Bacteria;p__Bacteroidota;c__Bacteroidia;o__Chitinophagales;f__Saprospiraceae;g__BJGN01;s__	classification based on placement in class-level tree	Genome not assigned to closest species as it falls outside its pre-defined ANI radius
2019_zjzb-7_bin.32.purify	2019_zjzb-7	5846_1	River	Tibet	254	12163	1977064	0.5323	83.67	2.59	40	0	1	0	32	70.72	Medium	d__Bacteria;p__Pseudomonadota;c__Gammaproteobacteria;o__Pseudomonadales;f__Litoricolaceae;g__HIMB30;s__HIMB30 sp018401755	topological placement and ANI have congruent species assignments	N/A
2019_zjzb-7_bin.33.purify	2019_zjzb-7	1843_1	River	Tibet	231	26320	2812094	0.38736	92.76	1.32	50	0	0	0	33	86.16	Medium	d__Bacteria;p__Bacteroidota;c__Bacteroidia;o__Cytophagales;f__Cyclobacteriaceae;g__Algoriphagus;s__	classification based on placement in class-level tree	N/A
2019_zjzb-7_bin.34.purify	2019_zjzb-7	2125_2	River	Tibet	248	8414	1515489	0.47843	53.62	1.72	0	0	0	0	16	45.02	Medium	d__Bacteria;p__Bacteroidota;c__Bacteroidia;o__UBA7662;f__UBA7662;g__PNNG01;s__	classification based on placement in class-level tree	N/A
2019_zjzb-7_bin.35.purify*	2019_zjzb-7	4741_3	River	Tibet	331	4546	1345822	0.62727	62.36	1.35	100	0	0	0	18	55.61	Medium	d__Bacteria;p__Verrucomicrobiota;c__Verrucomicrobiae;o__Chthoniobacterales;f__JACTMZ01;g__JACTMZ01;s__JACTMZ01 sp018402585	topological placement and ANI have congruent species assignments	N/A
2019_zjzb-7_bin.37.purify	2019_zjzb-7	6774_8	River	Tibet	589	2822	1408699	0.60537	71.85	3.68	40	0	0	0	30	53.45	Medium	d__Bacteria;p__Pseudomonadota;c__Gammaproteobacteria;o__Burkholderiales;f__Burkholderiaceae_A;g__UBA2463;s__	classification based on placement in class-level tree	Genome not assigned to closest species as it falls outside its pre-defined ANI radius
2019_zjzb-7_bin.38.purify	2019_zjzb-7	5304_3	River	Tibet	453	10144	2316552	0.71442	85.56	8.55	25	1	1	0	40	42.81	Medium	d__Bacteria;p__Actinomycetota;c__Actinomycetia;o__Nitriliruptorales;f__Nitriliruptoraceae;g__CSBr16-57R1;s__	classification based on placement in class-level tree	Genome not assigned to closest species as it falls outside its pre-defined ANI radius
2019_zjzb-7_bin.39.purify	2019_zjzb-7	5307_1	River	Tibet	438	2611	1014644	0.71217	61.75	0.21	0	1	1	1	18	60.7	Medium	d__Bacteria;p__Actinomycetota;c__Actinomycetia;o__Nitriliruptorales;f__Nitriliruptoraceae;g__CSBr16-57R1;s__	classification based on placement in class-level tree	Genome not assigned to closest species as it falls outside its pre-defined ANI radius
2019_zjzb-7_bin.4.purify	2019_zjzb-7	3296_1	River	Tibet	72	49028	1722857	0.53143	90.79	0.5	0	2	1	1	37	88.29	High	d__Bacteria;p__Pseudomonadota;c__Gammaproteobacteria;o__Xanthomonadales;f__Wenzhouxiangellaceae;g__Wenzhouxiangella;s__	classification based on placement in class-level tree	Genome not assigned to closest species as it falls outside its pre-defined ANI radius
2019_zjzb-7_bin.43.purify*	2019_zjzb-7	5481_1	River	Tibet	44	137173	1445684	0.60734	95.61	0.38	50	1	1	0	43	93.71	Medium	d__Bacteria;p__Actinomycetota;c__Actinomycetia;o__Actinomycetales;f__Microbacteriaceae;g__Pontimonas;s__	classification based on placement in class-level tree	N/A
2019_zjzb-7_bin.45.purify*	2019_zjzb-7	6305_2	River	Tibet	496	5556	2294846	0.61849	85.25	0.8	72.73	0	0	0	33	81.25	Medium	d__Bacteria;p__Pseudomonadota;c__Alphaproteobacteria;o__Rhodobacterales;f__Rhodobacteraceae;g__Yoonia;s__	classification based on placement in class-level tree	Genome not assigned to closest species as it falls outside its pre-defined ANI radius
2019_zjzb-7_bin.46.purify	2019_zjzb-7	4890_1	River	Tibet	81	60265	2377887	0.62285	87.18	1.28	0	1	1	1	45	80.78	Medium	d__Bacteria;p__Actinomycetota;c__Acidimicrobiia;o__Acidimicrobiales;f__Ilumatobacteraceae;g__;s__	classification based on placement in class-level tree	N/A
2019_zjzb-7_bin.47.purify*	2019_zjzb-7	6492_2	River	Tibet	130	41645	2788814	0.61349	98.11	1.37	20	0	0	0	40	91.26	Medium	d__Bacteria;p__Pseudomonadota;c__Alphaproteobacteria;o__Sphingomonadales;f__Sphingomonadaceae;g__Erythrobacter;s__	classification based on placement in class-level tree	Genome not assigned to closest species as it falls outside its pre-defined ANI radius
2019_zjzb-7_bin.50.purify	2019_zjzb-7	5544_1	River	Tibet	80	49006	1305968	0.60485	56.86	1.62	12.5	1	1	1	24	48.76	Medium	d__Bacteria;p__Actinomycetota;c__Actinomycetia;o__Nanopelagicales;f__S36-B12;g__;s__	classification based on placement in class-level tree	N/A
2019_zjzb-7_bin.51.purify	2019_zjzb-7	6316_2	River	Tibet	421	22693	4402036	0.60295	91.56	2.38	7.14	0	0	0	32	79.66	Medium	d__Bacteria;p__Pseudomonadota;c__Alphaproteobacteria;o__Rhodobacterales;f__Rhodobacteraceae;g__EhC02;s__	classification based on placement in class-level tree	Genome not assigned to closest species as it falls outside its pre-defined ANI radius
2019_zjzb-7_bin.52.purify*	2019_zjzb-7	4230_15	River	Tibet	531	2361	1161263	0.62243	59.03	1.49	42.86	0	1	1	22	51.58	Medium	d__Bacteria;p__Cyanobacteriota;c__Cyanobacteriia;o__PCC-6307;f__Cyanobiaceae;g__Cyanobium_A;s__	classification based on placement in class-level tree	Genome not assigned to closest species as it falls outside its pre-defined ANI radius
2019_zjzb-7_bin.54.purify	2019_zjzb-7	6571_1	River	Tibet	362	7973	2198634	0.6416	87.3	0.43	0	1	0	1	34	85.15	Medium	d__Bacteria;p__Pseudomonadota;c__Alphaproteobacteria;o__Sphingomonadales;f__Sphingomonadaceae;g__Polymorphobacter;s__	classification based on placement in class-level tree	Genome not assigned to closest species as it falls outside its pre-defined ANI radius
2019_zjzb-7_bin.55.purify	2019_zjzb-7	1792_3	River	Tibet	379	8590	2523568	0.47344	93.98	3.82	92.86	0	2	0	31	74.88	Medium	d__Bacteria;p__Bacteroidota;c__Bacteroidia;o__Cytophagales;f__Cyclobacteriaceae;g__Algoriphagus;s__	classification based on placement in class-level tree	Genome not assigned to closest species as it falls outside its pre-defined ANI radius
2019_zjzb-7_bin.56.purify	2019_zjzb-7	1484_2	River	Tibet	172	16495	2000319	0.47145	87.7	1.82	40	2	0	0	27	78.6	Medium	d__Bacteria;p__Bacteroidota;c__Rhodothermia;o__Balneolales;f__M1805;g__;s__	classification based on placement in class-level tree	N/A
2019_zjzb-7_bin.57.purify	2019_zjzb-7	5457_1	River	Tibet	96	28204	1323118	0.58508	84.9	2.23	71.43	1	0	0	35	73.75	Medium	d__Bacteria;p__Actinomycetota;c__Actinomycetia;o__Actinomycetales;f__Microbacteriaceae;g__Pontimonas;s__	classification based on placement in class-level tree	N/A
2019_zjzb-7_bin.58.purify	2019_zjzb-7	1297_1	River	Tibet	52	100590	2401837	0.36795	95.51	0	0	2	0	0	28	95.51	Medium	d__Bacteria;p__Bacteroidota;c__Rhodothermia;o__Balneolales;f__Balneolaceae;g__;s__	classification based on placement in class-level tree	N/A
2019_zjzb-7_bin.59.purify	2019_zjzb-7	5651_2	River	Tibet	183	23728	2588621	0.52445	87.6	1.17	28.57	0	0	0	28	81.75	Medium	d__Bacteria;p__Pseudomonadota;c__Gammaproteobacteria;o__Pseudomonadales;f__Pseudohongiellaceae;g__Pseudohongiella;s__	classification based on placement in class-level tree	N/A
2019_zjzb-7_bin.6.purify	2019_zjzb-7	4739_1	River	Tibet	333	8921	2126918	0.63444	75.95	2.53	40	0	0	0	32	63.3	Medium	d__Bacteria;p__Verrucomicrobiota;c__Verrucomicrobiae;o__Chthoniobacterales;f__JACTMZ01;g__JACTMZ01;s__	classification based on placement in class-level tree	Genome not assigned to closest species as it falls outside its pre-defined ANI radius
2019_zjzb-7_bin.61.purify	2019_zjzb-7	5462_1	River	Tibet	215	5554	1029885	0.6016	75.42	2.61	77.78	0	1	0	30	62.37	Medium	d__Bacteria;p__Actinomycetota;c__Actinomycetia;o__Actinomycetales;f__Microbacteriaceae;g__Pontimonas;s__	classification based on placement in class-level tree	Genome not assigned to closest species as it falls outside its pre-defined ANI radius
2019_zjzb-7_bin.62.purify	2019_zjzb-7	5547_1	River	Tibet	56	64119	1444403	0.60519	74.07	0.53	100	1	1	1	26	71.42	Medium	d__Bacteria;p__Actinomycetota;c__Actinomycetia;o__Nanopelagicales;f__S36-B12;g__M55B157;s__	classification based on placement in class-level tree	N/A
2019_zjzb-7_bin.63.purify	2019_zjzb-7	2200_3	River	Tibet	167	26809	2385820	0.31689	94.27	2.13	88.89	2	0	0	34	83.62	Medium	d__Bacteria;p__Bacteroidota;c__Bacteroidia;o__Flavobacteriales;f__Flavobacteriaceae;g__Polaribacter;s__	classification based on placement in class-level tree	Genome not assigned to closest species as it falls outside its pre-defined ANI radius
2019_zjzb-7_bin.64.purify	2019_zjzb-7	5665_1	River	Tibet	687	4749	2736561	0.62203	78.31	3.64	8.33	0	1	0	22	60.11	Medium	d__Bacteria;p__Pseudomonadota;c__Gammaproteobacteria;o__Pseudomonadales;f__Halieaceae;g__Kineobactrum;s__	classification based on placement in class-level tree	N/A
2019_zjzb-7_bin.66.purify*	2019_zjzb-7	3340_3	River	Tibet	1464	1700	2479841	0.50162	53.68	8.85	3.7	1	1	0	18	9.43	Medium	d__Bacteria;p__Pseudomonadota;c__Gammaproteobacteria;o__Burkholderiales;f__Burkholderiaceae;g__Polynucleobacter;s__	classification based on placement in class-level tree	N/A
2019_zjzb-7_bin.67.purify	2019_zjzb-7	1514_2	River	Tibet	91	29281	1550299	0.4307	88.64	0.73	66.67	1	1	1	32	84.99	Medium	d__Bacteria;p__Bacteroidota;c__Bacteroidia;o__Flavobacteriales;f__Flavobacteriaceae;g__UBA3478;s__	classification based on placement in class-level tree	Genome not assigned to closest species as it falls outside its pre-defined ANI radius
2019_zjzb-7_bin.68.purify	2019_zjzb-7	1575_3	River	Tibet	268	8153	1645210	0.42793	75.05	1.64	100	0	0	0	19	66.85	Medium	d__Bacteria;p__Bacteroidota;c__Bacteroidia;o__NS11-12g;f__UBA955;g__VMCP01;s__	classification based on placement in class-level tree	Genome not assigned to closest species as it falls outside its pre-defined ANI radius
2019_zjzb-7_bin.69.purify	2019_zjzb-7	3557_2	River	Tibet	41	80202	1674694	0.41588	95.93	0.43	100	0	0	0	35	93.78	Medium	d__Bacteria;p__Pseudomonadota;c__Gammaproteobacteria;o__Burkholderiales;f__Methylophilaceae;g__;s__	classification based on placement in class-level tree	N/A
2019_zjzb-7_bin.7.purify	2019_zjzb-7	3831_1	River	Tibet	462	20723	6018783	0.55639	90.52	1.18	100	1	2	2	54	84.62	High	d__Bacteria;p__Planctomycetota;c__Planctomycetia;o__Pirellulales;f__Pirellulaceae;g__UBA6163;s__	classification based on placement in class-level tree	Genome not assigned to closest species as it falls outside its pre-defined ANI radius
2019_zjzb-7_bin.70.purify*	2019_zjzb-7	2949_1	River	Tibet	80	47750	1223068	0.55625	89.81	0.88	100	0	0	0	38	85.41	Medium	d__Bacteria;p__Actinomycetota;c__Actinomycetia;o__Actinomycetales;f__Microbacteriaceae;g__Aquiluna;s__	classification based on placement in class-level tree	Genome not assigned to closest species as it falls outside its pre-defined ANI radius
2019_zjzb-7_bin.71.purify*	2019_zjzb-7	4459_3	River	Tibet	634	3074	1840450	0.58677	52.95	1.73	75	0	0	0	24	44.3	Medium	d__Bacteria;p__Verrucomicrobiota;c__Verrucomicrobiae;o__Verrucomicrobiales;f__Akkermansiaceae;g__Luteolibacter;s__	classification based on placement in class-level tree	Genome not assigned to closest species as it falls outside its pre-defined ANI radius
2019_zjzb-7_bin.72.purify	2019_zjzb-7	4729_1	River	Tibet	178	24988	2490775	0.64629	88.36	3.45	14.29	0	0	0	41	71.11	Medium	d__Bacteria;p__Verrucomicrobiota;c__Verrucomicrobiae;o__Opitutales;f__Opitutaceae;g__Synoicihabitans;s__	classification based on placement in class-level tree	N/A
2019_zjzb-7_bin.73.purify	2019_zjzb-7	2800_2	River	Tibet	59	45255	1219208	0.44718	78.57	0.9	33.33	0	0	0	36	74.07	Medium	d__Bacteria;p__Actinomycetota;c__Actinomycetia;o__Nanopelagicales;f__UBA5976;g__AcAMD-5;s__	classification based on placement in class-level tree	N/A
2019_zjzb-7_bin.75.purify	2019_zjzb-7	3833_3	River	Tibet	568	17484	5847074	0.55047	79.58	0	0	1	1	2	36	79.58	Medium	d__Bacteria;p__Planctomycetota;c__Planctomycetia;o__Pirellulales;f__Pirellulaceae;g__UBA6163;s__	classification based on placement in class-level tree	Genome not assigned to closest species as it falls outside its pre-defined ANI radius
2019_zjzb-7_bin.9.purify	2019_zjzb-7	1828_1	River	Tibet	121	42138	2761160	0.36653	92.77	1.13	50	0	0	0	35	87.12	Medium	d__Bacteria;p__Bacteroidota;c__Bacteroidia;o__Cytophagales;f__Cyclobacteriaceae;g__Belliella;s__	classification based on placement in class-level tree	Genome not assigned to closest species as it falls outside its pre-defined ANI radius
2020_BBH1-W1_bin.16.purify	2020_BBH1-W1	1430_1	River	Qilian	1006	2887	2783815	0.35716	68.67	8.97	56.52	1	1	0	33	23.82	Medium	d__Bacteria;p__Bacteroidota;c__Bacteroidia;o__Chitinophagales;f__Chitinophagaceae;g__JAAFHG01;s__	classification based on placement in class-level tree	Genome not assigned to closest species as it falls outside its pre-defined ANI radius
[truncated: 31,196 more rows]
