# Supplementary material for: A genome and gene catalog of the aquatic microbiomes of the Tibetan Plateau
Source: Nat Commun. 2024 Feb 16;15:1438. doi: 10.1038/s41467-024-45895-8 (PMC10873407; doi:10.1038/s41467-024-45895-8)
Supplement: Supplementary file 5 — Supplementary Data 2 [file 41467_2024_45895_MOESM5_ESM.xlsx]

## Sheet: Supplementary Data 2.1
Supplementary Data 2.1 Correlations between microbial diversity and environmental factors. Statistical significance is calculated by two-sided Mantel test. The false discovery rate (FDR) is used in multiple hypothesis testing to correct for multiple comparisons.
Region	Water ecosystems	Environmental factors	R	P	FDR
Qilian	Saline lake	SO42- (mg/L)	0.64252	0.001	0.00385714
	Saline lake	Br- (mg/L)	0.641134	0.001	0.00385714
	Saline lake	K+ (mg/L)	0.610915	0.001	0.00385714
	Saline lake	F- (mg/L)	0.524183	0.019	0.0354375
	Saline lake	Mg2+ (mg/L)	0.518053	0.003	0.00736364
	Saline lake	Dissolved inorganic phosphorus (DIP, mg/L)	0.487288	0.01	0.0225
	Saline lake	Cl- (mg/L)	0.483956	0.001	0.00385714
	Saline lake	Salt concentration (Sal, PSU)	0.466186	0.001	0.00385714
	Saline lake	Na+ (mg/L)	0.441258	0.003	0.00736364
	Saline lake	Total nitrogen (TN, mg/L)	0.424651	0.001	0.00385714
	Saline lake	NO3- (mg/L)	0.397102	0.002	0.006
	Saline lake	Chemical oxygen demand (COD, mg/L)	0.322427	0.035	0.0497368
	Saline lake	Total organic carbon (TOC, mg/L)	0.312101	0.013	0.027
	Saline lake	Total phosphorus (TP, mg/L)	0.287219	0.037	0.04995
	Saline lake	Turbidity (TUR, NTU)	0.279006	0.001	0.00385714
	Saline lake	pH	0.278731	0.031	0.0465
	Saline lake	Depth (m)	0.278342	0.002	0.006
	Saline lake	Temperature (Temp, ℃)	0.271303	0.02	0.0354375
	Saline lake	Dissolved oxygen saturation (DO, %)	0.236735	0.023	0.0365294
	Saline lake	Optical dissolved oxygen ODO mg/L	0.211481	0.021	0.0354375
	Saline lake	Total amount of dissolved solids (TDS, mg/L)	0.170837	0.039	0.0501429
	Saline lake	NH4+ (mg/L)	0.123202	0.067	0.0822273
	Saline lake	Longitude	0.0650421	0.154	0.176625
	Saline lake	Latitude	0.0643431	0.157	0.176625
	Saline lake	Altitude	0.0315432	0.271	0.29268
	Saline lake	Ca2+ (mg/L)	0.0274679	0.314	0.326077
	Saline lake	NO22- (mg/L)	-0.0166988	0.427	0.427
	River	Mg2+ (mg/L)	0.26424	0.007	0.245
	River	Mn (ug/L)	0.20297	0.031	0.285833
	River	SO42- (mg/L)	0.182544	0.035	0.285833
	River	NO22- (mg/L)	0.177245	0.017	0.285833
	River	Turbidity (TUR, NTU)	0.155846	0.086	0.43
	River	pH	0.155462	0.042	0.285833
	River	Na+ (mg/L)	0.152817	0.049	0.285833
	River	Chlorophyll (ug/L)	0.111813	0.153	0.470556
	River	NO3- (mg/L)	0.101877	0.123	0.470556
	River	Pb (ug/L)	0.0876914	0.184	0.470556
	River	Cu (ug/L)	0.0852822	0.176	0.470556
	River	Ca2+ (mg/L)	0.0725847	0.187	0.470556
	River	Cl- (mg/L)	0.07074	0.232	0.470556
	River	Total nitrogen (TN, mg/L)	0.060842	0.215	0.470556
	River	Chemical oxygen demand (COD, mg/L)	0.0525519	0.234	0.470556
	River	Total organic carbon (TOC, mg/L)	0.0484262	0.236	0.470556
	River	Total amount of dissolved solids (TDS, mg/L)	0.0477098	0.242	0.470556
	River	As (ug/L)	0.0450937	0.283	0.486667
	River	Latitude	0.0416418	0.169	0.470556
	River	Cr (ug/L)	0.0396483	0.292	0.486667
	River	Total phosphorus (TP, mg/L)	0.0362231	0.263	0.484474
	River	Salt concentration (Sal, PSU)	0.0326095	0.339	0.508958
	River	Fe (ug/L)	0.0310265	0.32	0.508958
	River	Ni (ug/L)	0.0198399	0.349	0.508958
	River	Optical dissolved oxygen ODO mg/L	0.0042256	0.415	0.581
	River	K+ (mg/L)	-0.0174443	0.525	0.706731
	River	Altitude	-0.0186572	0.584	0.73
	River	Dissolved oxygen saturation (DO, %)	-0.0411613	0.548	0.71037
	River	Cd (ug/L)	-0.051729	0.633	0.763966
	River	Temperature (Temp, ℃)	-0.0624082	0.701	0.814032
	River	Longitude	-0.0697762	0.891	0.974531
	River	Zn (ug/L)	-0.0703356	0.721	0.814032
	River	F- (mg/L)	-0.0897864	0.948	0.986
	River	NH4+ (mg/L)	-0.104093	0.97	0.986
	River	Dissolved inorganic phosphorus (DIP, mg/L)	-0.143783	0.986	0.986
	Wetland	Chemical oxygen demand (COD, mg/L)	0.209973	0.013	0.4375
	Wetland	NO22- (mg/L)	0.176912	0.025	0.4375
	Wetland	NH4+ (mg/L)	0.170137	0.041	0.478333
	Wetland	Fe (ug/L)	0.110755	0.059	0.51625
	Wetland	Ni (ug/L)	0.0939706	0.118	0.701458
	Wetland	Total organic carbon (TOC, mg/L)	0.0691757	0.149	0.701458
	Wetland	pH	0.0652322	0.19	0.701458
	Wetland	Turbidity (TUR, NTU)	0.0618284	0.227	0.701458
	Wetland	As (ug/L)	0.0549839	0.256	0.701458
	Wetland	Zn (ug/L)	0.0539879	0.266	0.701458
	Wetland	Temperature (Temp, ℃)	0.0431203	0.224	0.701458
	Wetland	Longitude	0.0394457	0.302	0.701458
	Wetland	Dissolved inorganic phosphorus (DIP, mg/L)	0.0371581	0.317	0.701458
	Wetland	Total nitrogen (TN, mg/L)	0.026666	0.341	0.701458
	Wetland	Latitude	0.0109299	0.376	0.701458
	Wetland	Na+ (mg/L)	0.00554029	0.425	0.701458
	Wetland	Pb (ug/L)	0.00487511	0.405	0.701458
	Wetland	K+ (mg/L)	0.00484797	0.394	0.701458
	Wetland	NO3- (mg/L)	0.00418278	0.459	0.701458
	Wetland	Cr (ug/L)	-0.00381435	0.468	0.701458
	Wetland	Ca2+ (mg/L)	-0.00456894	0.476	0.701458
	Wetland	Cu (ug/L)	-0.00621316	0.458	0.701458
	Wetland	Total phosphorus (TP, mg/L)	-0.0131112	0.475	0.701458
	Wetland	Mg2+ (mg/L)	-0.0213966	0.563	0.7882
	Wetland	Cd (ug/L)	-0.0243081	0.481	0.701458
	Wetland	Cl- (mg/L)	-0.0305483	0.616	0.799355
	Wetland	Chlorophyll (ug/L)	-0.0312209	0.62	0.799355
	Wetland	Altitude	-0.0328009	0.652	0.799355
	Wetland	Total amount of dissolved solids (TDS, mg/L)	-0.0442755	0.706	0.799355
	Wetland	Salt concentration (Sal, PSU)	-0.045833	0.708	0.799355
	Wetland	Mn (ug/L)	-0.0631973	0.672	0.799355
	Wetland	F- (mg/L)	-0.0938709	0.84	0.91875
	Wetland	Dissolved oxygen saturation (DO, %)	-0.132045	0.904	0.958788
	Wetland	SO42- (mg/L)	-0.135142	0.998	0.998
	Wetland	Optical dissolved oxygen ODO mg/L	-0.148585	0.948	0.975882
Tibet	Hot spring	Temperature (Temp, ℃)	0.23059	0.004	0.044
	Hot spring	Salt concentration (Sal, PSU)	0.0934444	0.021	0.1155
	Hot spring	pH	0.0290392	0.214	0.784667
	Hot spring	Latitude	0.00089366	0.482	0.998
	Hot spring	Altitude	-0.00653915	0.526	0.998
	Hot spring	Longitude	-0.0285136	0.745	0.998
	Hot spring	Pressure PSIA (mmgh)	-0.0720863	0.872	0.998
	Hot spring	NH4+ (mg/L)	-0.10231	0.945	0.998
	Hot spring	Biological Oxygen Demand (BOD, mg/L)	-0.105857	0.97	0.998
	Hot spring	Optical dissolved oxygen ODO mg/L	-0.113148	0.989	0.998
	Hot spring	Turbidity (TUR, NTU)	-0.14522	0.998	0.998
	Freshwater lake	Total nitrogen (TN, mg/L)	0.692957	0.001	0.0153333
	Freshwater lake	NO3- (mg/L)	0.635663	0.001	0.0153333
	Freshwater lake	Salt concentration (Sal, PSU)	0.604723	0.004	0.046
	Freshwater lake	Total amount of dissolved solids (TDS, mg/L)	0.599007	0.001	0.0153333
	Freshwater lake	Br- (mg/L)	0.457143	0.018	0.092
	Freshwater lake	Dissolved oxygen saturation (DO, %)	0.418481	0.006	0.0552
	Freshwater lake	Ca2+ (mg/L)	0.36489	0.016	0.092
	Freshwater lake	NH4+ (mg/L)	0.327499	0.017	0.092
	Freshwater lake	Cr (ug/L)	0.32668	0.009	0.069
	Freshwater lake	Na+ (mg/L)	0.274724	0.043	0.141286
	Freshwater lake	K+ (mg/L)	0.252668	0.032	0.133818
	Freshwater lake	Fe (ug/L)	0.247275	0.043	0.141286
	Freshwater lake	Mg2+ (mg/L)	0.178254	0.07	0.214667
	Freshwater lake	Latitude	0.170817	0.023	0.1058
	Freshwater lake	Total organic carbon (TOC, mg/L)	0.167287	0.174	0.421263
	Freshwater lake	Longitude	0.164619	0.041	0.141286
	Freshwater lake	Blue-green algae phycocyanin concentration (BGA PC, ug/L)	0.146085	0.126	0.340941
	Freshwater lake	Cl- (mg/L)	0.102959	0.116	0.3335
	Freshwater lake	SO42- (mg/L)	0.0446571	0.233	0.514762
	Freshwater lake	Temperature (Temp, ℃)	0.039821	0.235	0.514762
	Freshwater lake	Total phosphorus (TP, mg/L)	0.0373655	0.36	0.591429
	Freshwater lake	Cd (ug/L)	0.0373611	0.342	0.582667
	Freshwater lake	Chlorophyll (RFU)	0.0354809	0.289	0.576917
	Freshwater lake	Chlorophyll (ug/L)	0.0336834	0.289	0.576917
	Freshwater lake	Altitude	0.0282475	0.301	0.576917
	Freshwater lake	Dissolved inorganic phosphorus (DIP, mg/L)	0.0216877	0.323	0.582667
	Freshwater lake	Mn (ug/L)	0.020893	0.424	0.650133
	Freshwater lake	Oxidation-reduction potential (ORP, mV)	0.014511	0.335	0.582667
	Freshwater lake	Pb (ug/L)	0.0144159	0.412	0.650133
	Freshwater lake	Ni (ug/L)	-0.00213154	0.456	0.676645
	Freshwater lake	Cu (ug/L)	-0.0112981	0.48	0.684424
	Freshwater lake	NO22- (mg/L)	-0.0153525	0.491	0.684424
	Freshwater lake	Zn (ug/L)	-0.0200085	0.547	0.692486
	Freshwater lake	As (ug/L)	-0.0362296	0.539	0.692486
	Freshwater lake	F- (mg/L)	-0.0418132	0.557	0.692486
	Freshwater lake	pH	-0.0578502	0.8	0.897561
	Freshwater lake	Turbidity (TUR, NTU)	-0.0610987	0.594	0.719053
	Freshwater lake	Depth (m)	-0.0925467	0.737	0.869282
	Freshwater lake	Pressure PSIA (mmgh)	-0.0925648	0.778	0.8947
	Freshwater lake	Optical dissolved oxygen ODO mg/L	-0.142013	0.964	0.964
	Freshwater lake	Fluorescent dissolved organic matter (fDOM, QSU)	-0.153407	0.933	0.954756
	Freshwater lake	Fluorescent dissolved organic matter (fDOM, RFU)	-0.153532	0.934	0.954756
	Saline lake	Salt concentration (Sal, PSU)	0.396842	0.001	0.00666667
	Saline lake	Total amount of dissolved solids (TDS, mg/L)	0.39028	0.001	0.00666667
	Saline lake	Fluorescent dissolved organic matter (fDOM, QSU)	0.379738	0.002	0.008
	Saline lake	Fluorescent dissolved organic matter (fDOM, RFU)	0.379444	0.002	0.008
	Saline lake	Chlorophyll (ug/L)	0.320253	0.007	0.0155556
	Saline lake	Chlorophyll (RFU)	0.31975	0.007	0.0155556
	Saline lake	Longitude	0.304695	0.001	0.00666667
	Saline lake	Turbidity (TUR, NTU)	0.299069	0.008	0.016
	Saline lake	pH	0.274036	0.004	0.0114286
	Saline lake	Oxidation-reduction potential (ORP, mV)	0.266247	0.004	0.0114286
	Saline lake	Latitude	0.115612	0.065	0.118182
	Saline lake	Optical dissolved oxygen ODO mg/L	0.0386634	0.296	0.493333
	Saline lake	Altitude	0.00415166	0.418	0.610588
	Saline lake	Blue-green algae phycocyanin concentration (BGA PC, ug/L)	-0.0129295	0.455	0.610588
	Saline lake	Temperature (Temp, ℃)	-0.0323354	0.604	0.671111
	Saline lake	Depth (m)	-0.0874362	0.858	0.867
	Saline lake	Pressure PSIA (mmgh)	-0.0879188	0.867	0.867
	River	Dissolved inorganic phosphorus (DIP, mg/L)	0.471707	0.001	0.032
	River	NO22- (mg/L)	0.254558	0.007	0.0746667
	River	pH	0.224467	0.007	0.0746667
	River	Na+ (mg/L)	0.189652	0.019	0.152
	River	Mn (ug/L)	0.118433	0.106	0.492
	River	Optical dissolved oxygen ODO mg/L	0.105206	0.06	0.384
	River	NH4+ (mg/L)	0.0909316	0.114	0.492
	River	K+ (mg/L)	0.0750972	0.123	0.492
	River	Temperature (Temp, ℃)	0.0586144	0.195	0.693333
	River	F- (mg/L)	0.0367953	0.289	0.869565
	River	Fe (ug/L)	0.023711	0.31	0.869565
	River	Turbidity (TUR, NTU)	0.0064167	0.399	0.869565
	River	Total organic carbon (TOC, mg/L)	-0.0054698	0.406	0.869565
	River	As (ug/L)	-0.00724213	0.474	0.869565
	River	Mg2+ (mg/L)	-0.0073958	0.474	0.869565
	River	Dissolved oxygen saturation (DO, %)	-0.00827173	0.472	0.869565
	River	Ca2+ (mg/L)	-0.0109028	0.478	0.869565
	River	Cr (ug/L)	-0.0111744	0.496	0.869565
	River	SO42- (mg/L)	-0.0253564	0.575	0.869565
	River	Cu (ug/L)	-0.0253858	0.581	0.869565
	River	Cl- (mg/L)	-0.032961	0.625	0.869565
	River	NO3- (mg/L)	-0.0350273	0.624	0.869565
	River	Longitude	-0.0374958	0.844	0.957
	River	Zn (ug/L)	-0.0490408	0.671	0.894667
	River	Br- (mg/L)	-0.0492577	0.599	0.869565
	River	Ni (ug/L)	-0.0518031	0.791	0.957
	River	Altitude	-0.0572752	0.883	0.957
	River	Latitude	-0.0593436	0.956	0.957
	River	Cd (ug/L)	-0.0683734	0.838	0.957
	River	Total nitrogen (TN, mg/L)	-0.0783498	0.845	0.957
	River	Total phosphorus (TP, mg/L)	-0.0978531	0.944	0.957
	River	Pb (ug/L)	-0.103532	0.957	0.957
	Wetland	Zn (ug/L)	0.0596139	0.195	0.995
	Wetland	Dissolved oxygen saturation (DO, %)	0.0584179	0.22	0.995
	Wetland	Latitude	0.0509676	0.031	0.56
	Wetland	Altitude	0.0416682	0.035	0.56
	Wetland	NO22- (mg/L)	0.0339302	0.33	0.995
	Wetland	NO3- (mg/L)	0.0326797	0.277	0.995
	Wetland	Ca2+ (mg/L)	0.00378322	0.389	0.995
	Wetland	Optical dissolved oxygen ODO mg/L	0.00183654	0.403	0.995
	Wetland	Longitude	-7.53e-06	0.467	0.995
	Wetland	pH	-0.00245439	0.518	0.995
	Wetland	Temperature (Temp, ℃)	-0.0226559	0.653	0.995
	Wetland	NH4+ (mg/L)	-0.0418296	0.639	0.995
	Wetland	Dissolved inorganic phosphorus (DIP, mg/L)	-0.0473944	0.65	0.995
	Wetland	Total nitrogen (TN, mg/L)	-0.0529493	0.728	0.995
	Wetland	Total organic carbon (TOC, mg/L)	-0.0611685	0.8	0.995
	Wetland	F- (mg/L)	-0.0658285	0.832	0.995
	Wetland	Total phosphorus (TP, mg/L)	-0.0671318	0.831	0.995
	Wetland	Cu (ug/L)	-0.0709402	0.868	0.995
	Wetland	Turbidity (TUR, NTU)	-0.0717192	0.874	0.995
	Wetland	Ni (ug/L)	-0.0806491	0.883	0.995
	Wetland	Mn (ug/L)	-0.0838421	0.907	0.995
	Wetland	Mg2+ (mg/L)	-0.0866871	0.907	0.995
	Wetland	Cl- (mg/L)	-0.0910011	0.956	0.995
	Wetland	As (ug/L)	-0.0911966	0.939	0.995
	Wetland	Na+ (mg/L)	-0.0960494	0.946	0.995
	Wetland	Br- (mg/L)	-0.0996553	0.791	0.995
	Wetland	Pb (ug/L)	-0.108279	0.97	0.995
	Wetland	SO42- (mg/L)	-0.109513	0.986	0.995
	Wetland	Cr (ug/L)	-0.112512	0.983	0.995
	Wetland	K+ (mg/L)	-0.122085	0.99	0.995
	Wetland	Fe (ug/L)	-0.123761	0.994	0.995
	Wetland	Cd (ug/L)	-0.129793	0.995	0.995

## Sheet: Supplementary Data 2.2
Supplementary Data 2.2 Network parameters of each water ecosystems. Glacier ecosystem is excluded in this analysis because of the limited sample size.
Network parameters	Tibet					Qilian
	Saline lake	Freshwater Lake	River	Hot spring	Wetland	Saline lake	River	Wetland
Number of edges(L)	1573	509	490	1543	1659	761	825	399
Numver of positive edges	1343	461	490	1543	1659	759	825	398
Number of negative edges	230	48	0	0	0	2	0	1
Number of vertices (n)	280	234	253	255	138	256	185	218
Connectance (Edge density)	0.0402714	0.0186714	0.0153711	0.0476455	0.1755	0.023315	0.0484724	0.0168689
Average degree (Average K)	11.2357	4.35043	3.87352	12.102	24.0435	5.94531	8.91892	3.66055
Average path length	2.55547	2.8097	2.63821	1.2666	1.56043	2.09665	1.97956	1.76431
Diameter	10.7589	9.20457	8.28866	5.14693	4.18578	6.60671	6.62468	7.53272
Mean clustering coefficient (Average CC)	0.803631	0.726188	0.652164	0.870826	0.751368	0.758385	0.627015	0.750406
Number of clusters	38	43	35	40	16	47	26	55
Centralization degree	0.0959293	0.0671655	0.0362162	0.0901498	0.320851	0.0511949	0.141745	0.0430389
Centralization betweenness	0.024719	0.0184776	0.0159849	0.00203375	0.01745	0.0138777	0.0145078	0.00393738
Centralization closeness	0.644511	0.664549	0.886515	0.302542	0.685089	0.572933	0.871326	0.358079
Relative modularity (RM)	2.0562	1.04031	0.954007	2.51062	-0.332235	1.49256	1.04462	0.803505
Centrality network	0.417755	0.702967	0.706377	0.0490578	0.1143	0.341605	0.242588	0.35516
Vulnerability (Vul)	0.0615871	0.118927	0.105607	0.0132855	0.0287154	0.0740049	0.0421487	0.0551967
Efficiency	0.0816619	0.049295	0.0420134	0.0580623	0.359482	0.0411845	0.106443	0.0223614
Negative edge ratio	14.6217	9.43026	0	0	0	0.262812	0	0.250627

## Sheet: Supplementary Data 2.3
Supplementary Data 2.3 Summary of the quality of metagenome-assembled genomes grouped by ecosystems and regions.
		Saline lake	Freshwater lake	River	Hot spring	Wetland	Glacier				Tibet	Qilian
Number of contigs	Min	1	3	3	7	2	11		Number of contigs	Min	1	2
	Q1	141	149	191	209	190	236			Q1	162	150
	Median	237	258	354	390	381	446			Median	299	263
	Average	314.471	332.371	426.416	446.398	465.619	532.792			Average	384.595	356.119
	Q3	403	440	583.5	608.5	639	734.5			Q3	520	478.25
	Q4	3094	3464	2777	2340	4553	2457			Q4	4553	3094
N50	Min	1213	1416	1371	1228	1313	1541		N50	Min	1228	1213
	Q1	6720.5	6223	4253.5	3612.5	4371	3857			Q1	5079	5528.25
	Median	13846	12799	7505	6550	7781	7117.5			Median	10143	11463
	Average	27227.9	27560.3	20216.9	17500.4	22906.7	22735.6			Average	24883.5	24972.6
	Q3	30507.5	27821	15694	15148	17775	16677.2			Q3	23248	27549.2
	Q4	1608524	2801216	963661	571414	2642365	759327			Q4	2801216	1446750
Assembly size	Min	312364	310889	308173	321333	379451	468083		Genome length	Min	308173	397827
	Q1	1580470	1629240	1550172	1622330	1690298	2101960			Q1	1630238	1570785
	Median	2270654	2330352	2209449	2126244	2423656	2629369			Median	2310334	2281160
	Average	2439949	2496003	2337163	2255541	2577213	2769330			Average	2462850	2474352
	Q3	3046018	3097790	2912660	2792376	3220616	3354662			Q3	3064174	3061962
	Q4	12386850	9820030	8623823	6742094	12418986	12955815			Q4	12418986	12955815
GC content	Min	0.23136	0.26406	0.27328	0.24446	0.23361	0.31432		GC content	Min	0.23361	0.23136
	Q1	0.42469	0.44197	0.424495	0.425295	0.41412	0.4187			Q1	0.427965	0.417538
	Median	0.5302	0.53497	0.52267	0.55742	0.50854	0.533475			Median	0.53028	0.52428
	Average	0.519964	0.52955	0.518934	0.53133	0.511097	0.531751			Average	0.523853	0.514516
	Q3	0.609465	0.62042	0.611115	0.639785	0.61073	0.649875			Q3	0.620525	0.60354
	Q4	0.74773	0.75467	0.75176	0.73285	0.75304	0.74946			Q4	0.75467	0.75176
Completeness	Min	50	50	50	50	50	50.07		Completeness	Min	50	50
	Q1	70.34	68.89	61.73	66.9	61.72	58.4525			Q1	65.52	67.24
	Median	84.62	82.91	75.05	82.72	75.69	72.5			Median	80.55	82.28
	Average	80.5532	79.5055	74.3339	78.9902	74.6959	72.8383			Average	77.7454	78.7905
	Q3	91.75	91.16	86.8	91.305	87.415	85.925			Q3	90.095	90.7825
	Q4	100	100	100	100	100	99.35			Q4	100	100
Contamination	Min	0	0	0	0	0	0		Contamination	Min	0	0
	Q1	0.83	0.91	1.3	0.86	1.31	1.6725			Q1	0.99	0.95
	Median	1.75	1.89	2.66	1.75	2.6	3.115			Median	2.07	2.03
	Average	2.33825	2.49033	3.13937	2.14791	3.11229	3.55416			Average	2.6507	2.64558
	Q3	3.36	3.49	4.525	3.03	4.63	5.475			Q3	3.78	3.77
	Q4	9.97	9.96	9.87	9.58	9.97	9.76			Q4	9.97	9.97

## Sheet: Supplementary Data 2.4
Supplementary Data 2.4 The comparison between the representative TPMC MAGs to the representative genomes from GTDB, GEM, TG2G, and TARA catalogs. The results with ANI >= 0.95 were showed. MAGs with ANI ≥ 0.95 and Coverage ≥ 0.3 were designated as the mapped MAGs.
10,723 representative TPMC MAGs compared with 85,205 representative genomes of GTDB R214 (896 (8.4%) matched).								10,723 representative TPMC MAGs compared with 22,746 representative GEM environmental MAGs (165 (1.5%) matched).										10,723 representative TPMC MAGs compared with 3,241 representative TG2G MAGs (131 (1.2%) matched).										10,723 representative TPMC MAGs compared with 957 representative MAGs of TARA ocean (2 (0.02%) matched).
TPMC representative MAG	Matched reference MAG	ANI	Coverage	TPMC genome-based species	Taxonomic annotation	TPMC ecosystem type		TPMC representative MAG	Matched reference MAG	ANI	Coverage	TPMC genome-based species	Ref genome-based species	Taxonomic annotation	TPMC ecosystem type	Reference ecosystem type		TPMC representative MAG	Matched reference MAG	ANI	Coverage	TPMC genome-based species	Ref genome-based species	Taxonomic annotation	Reference ecosystem type	TPMC ecosystem type		TPMC representative MAG	Matched reference MAG	ANI	Coverage	TPMC genome-based species	Taxonomic annotation	TPMC ecosystem type
2020_DTH4-W1_bin.51.purify	GCA_003671255.1_genomic	0.967328	0.981405	3796_3	d__Bacteria;p__Planctomycetota;c__Planctomycetia;o__Gemmatales;f__Gemmataceae;g__UBA969;s__UBA969 sp003671255	River		2020_JC-20W-1-15m-1_bin.47.purify	3300025684_54	0.975876	1	596_1	3300025684	d__Bacteria;p__Pseudomonadota;c__Alphaproteobacteria;o__Pelagibacterales;f__Pelagibacteraceae;g__Pelagibacter;s__Pelagibacter ubique	Freshwater lake	Marine		2020_CN-B-W-1_bin.35.purify	MAG_1901QYI1_vamb_S1C2390	0.990865	0.972112	4551_1	TGG_OTU581	d__Bacteria;p__Verrucomicrobiota;c__Verrucomicrobiae;o__Opitutales;f__UBA953;g__UBA953;s__	Freshwater lake	Glacier		2020_QHH7-W1_bin.125.purify	TARA_ION_MAG_00004	0.977303	0.905882	6680_2	d__Bacteria;p__Pseudomonadota;c__Gammaproteobacteria;o__Burkholderiales;f__Burkholderiaceae;g__Limnobacter;s__Limnobacter sp002954425	Saline lake
2019_bqzb-4_bin.52.purify	GCA_021738605.1_genomic	0.970294	0.977233	2450_1	d__Bacteria;p__Bacteroidota;c__Bacteroidia;o__Chitinophagales;f__Chitinophagaceae;g__SXYR01;s__SXYR01 sp021738605	River		H4-1_bin.28.purify	3300000865_13	0.999056	0.984163	4687_0	3300000865	d__Bacteria;p__Bacteroidota;c__Kapabacteria;o__Kapabacteriales;f__HRBIN21;g__;s__	Hot spring	Hot springs sediment		2021-EH-W1_bin.76.purify	MAG_RWS.20.06_metabat2_bin.23	0.978825	0.969136	1284_3	TGG_OTU678	d__Bacteria;p__Actinomycetota;c__Actinomycetia;o__Nanopelagicales;f__UBA5976;g__ATZT02;s__	Saline lake	Glacier		2020_TMRSD3-W1_bin.70.purify	TARA_ION_MAG_00002	0.971879	0.77027	5929_1	d__Bacteria;p__Pseudomonadota;c__Alphaproteobacteria;o__Caulobacterales;f__Caulobacteraceae;g__Brevundimonas;s__Brevundimonas aurantiaca	Wetland
2020_CRC-20W-1-14m-1_bin.48.purify	GCA_945872875.1_genomic	0.987787	0.967347	2301_1	d__Bacteria;p__Bacteroidota;c__Bacteroidia;o__Flavobacteriales;f__Flavobacteriaceae;g__Flavobacterium;s__Flavobacterium psychrophilum_N	Freshwater lake		H4-1_bin.28.purify	3300025349_13	0.988083	0.980477	4687_0	3300025349	d__Bacteria;p__Bacteroidota;c__Kapabacteria;o__Kapabacteriales;f__HRBIN21;g__;s__	Hot spring	Thermal spring		2019_bqzb-4_bin.44.purify	MAG_RWS.20.06_metabat2_bin.23	0.981787	0.962963	1284_2	TGG_OTU678	d__Bacteria;p__Actinomycetota;c__Actinomycetia;o__Nanopelagicales;f__UBA5976;g__ATZT02;s__	River	Glacier
2020_KMC-20W-1-20m-1_bin.204.purify	GCF_017355915.2_genomic	0.999833	0.965401	3892_1	d__Bacteria;p__Bacteroidota;c__Bacteroidia;o__Cytophagales;f__Spirosomaceae;g__Telluribacter;s__Telluribacter sp017355915	Freshwater lake		2020_QHH7-W1_bin.125.purify	3300022225_24	0.97921	0.978548	6680_2	3300022225	d__Bacteria;p__Pseudomonadota;c__Gammaproteobacteria;o__Burkholderiales;f__Burkholderiaceae;g__Limnobacter;s__Limnobacter sp002954425	Saline lake	Seawater		2020_YMH1-W1_bin.48.purify	MAG_TGLI3.17_vamb_bins_S1C3577	0.975407	0.955729	1747_1	TGG_OTU30	d__Bacteria;p__Bacteroidota;c__Bacteroidia;o__Cytophagales;f__Spirosomaceae;g__Aquirufa;s__	River	Glacier
H4-1_bin.20.purify	GCF_000828655.1_genomic	0.985647	0.964232	4293_1	d__Bacteria;p__Thermotogota;c__Thermotogae;o__Thermotogales;f__DSM-5069;g__Pseudothermotoga_A;s__Pseudothermotoga_A caldifontis	Hot spring		2020_DTH4-W1_bin.51.purify	3300012006_3	0.968457	0.977053	3796_3	3300012006	d__Bacteria;p__Planctomycetota;c__Planctomycetia;o__Gemmatales;f__Gemmataceae;g__UBA969;s__UBA969 sp003671255	River	Freshwater		2020_YMH1-W1_bin.48.purify	MAG_TGLI3.17_metabat2_bin.2	0.975104	0.953125	1747_1	TGG_OTU30	d__Bacteria;p__Bacteroidota;c__Bacteroidia;o__Cytophagales;f__Spirosomaceae;g__Aquirufa;s__	River	Glacier
2021-CBL-W3_bin.99.purify	GCA_009703465.1_genomic	0.961693	0.958716	2851_2	d__Bacteria;p__Actinomycetota;c__Actinomycetia;o__Actinomycetales;f__Microbacteriaceae;g__Rhodoluna;s__Rhodoluna sp009703465	Wetland		2020_CRC-20W-1-5m-1_bin.97.purify	3300027627_18	0.962424	0.973422	1128_2	3300027627	d__Bacteria;p__Actinomycetota;c__Thermoleophilia;o__Miltoncostaeales;f__Miltoncostaeaceae;g__SYFI01;s__SYFI01 sp945876305	Freshwater lake	Freshwater lentic		2020_KMC-20W-1-20m-1_bin.21.purify	MAG_1907NJYTS2_maxbin2_bin.23	0.991902	0.946739	6989_3	TGG_OTU471	d__Bacteria;p__Pseudomonadota;c__Gammaproteobacteria;o__Burkholderiales;f__Burkholderiaceae_B;g__Aquabacterium;s__Aquabacterium sp001770725	Freshwater lake	Glacier
2021-YMQ2-W1_bin.1.purify	GCA_018402665.1_genomic	0.962063	0.955975	2017_1	d__Bacteria;p__Bacteroidota;c__Bacteroidia;o__Flavobacteriales;f__Schleiferiaceae;g__UBA10364;s__UBA10364 sp018402665	Saline lake		2020_DTH4-W1_bin.51.purify	3300027754_5	0.969968	0.971585	3796_3	3300027754	d__Bacteria;p__Planctomycetota;c__Planctomycetia;o__Gemmatales;f__Gemmataceae;g__UBA969;s__UBA969 sp003671255	River	Freshwater lake		2020_KMC-20W-1-20m-1_bin.21.purify	MAG_1907NJYTI1_vamb_S1C22747	0.990481	0.940866	6989_3	TGG_OTU471	d__Bacteria;p__Pseudomonadota;c__Gammaproteobacteria;o__Burkholderiales;f__Burkholderiaceae_B;g__Aquabacterium;s__Aquabacterium sp001770725	Freshwater lake	Glacier
2020_KMC-20W-1-20m-1_bin.8.purify	GCA_903827085.1_genomic	0.97524	0.955056	4884_1	d__Bacteria;p__Actinomycetota;c__Acidimicrobiia;o__Acidimicrobiales;f__UBA8139;g__F1-20-MAGs160;s__F1-20-MAGs160 sp903827085	Freshwater lake		2020_CRC-20W-1-0m-1_bin.207.purify	3300027656_12	0.961535	0.968523	2449_1	3300027656	d__Bacteria;p__Bacteroidota;c__Bacteroidia;o__Chitinophagales;f__Chitinophagaceae;g__SXYR01;s__SXYR01 sp903834825	Freshwater lake	Freshwater lake		2020_PC-20W-1-17m-1_bin.74.purify	MAG_1908KQGRS_vamb_S1C5823	0.972034	0.938017	1305_1	TGG_OTU65	d__Bacteria;p__Bacillota;c__Bacilli;o__Lactobacillales;f__Aerococcaceae;g__Aerococcus;s__Aerococcus urinaeequi	Saline lake	Glacier
2020_CRC-20W-1-5m-1_bin.97.purify	GCA_945876305.1_genomic	0.972825	0.953846	1128_2	d__Bacteria;p__Actinomycetota;c__Thermoleophilia;o__Miltoncostaeales;f__Miltoncostaeaceae;g__SYFI01;s__SYFI01 sp945876305	Freshwater lake		2020_QHH7-W1_bin.125.purify	3300020470_15	0.976641	0.968013	6680_2	3300020470	d__Bacteria;p__Pseudomonadota;c__Gammaproteobacteria;o__Burkholderiales;f__Burkholderiaceae;g__Limnobacter;s__Limnobacter sp002954425	Saline lake	Marine		2020_CC-20W-1-5m-1_bin.98.purify	MAG_1906TGLS_vamb_S1C16179	0.984949	0.937544	6865_1	TGG_OTU473	d__Bacteria;p__Pseudomonadota;c__Gammaproteobacteria;o__Burkholderiales;f__Burkholderiaceae_B;g__Acidovorax;s__	Freshwater lake	Glacier
2020_BMC-W-1-8m-1_bin.12.purify	GCA_945874125.1_genomic	0.986542	0.947494	4773_1	d__Bacteria;p__Verrucomicrobiota;c__Verrucomicrobiae;o__Methylacidiphilales;f__UBA3015;g__UBA3015;s__UBA3015 sp945874125	Freshwater lake		2020_DTH4-W1_bin.51.purify	3300027746_9	0.969455	0.964706	3796_3	3300027746	d__Bacteria;p__Planctomycetota;c__Planctomycetia;o__Gemmatales;f__Gemmataceae;g__UBA969;s__UBA969 sp003671255	River	Freshwater lake		2020_KMC-20W-1-5m-1_bin.81.purify	MAG_1611DDS_metabat2_bin.6.002	0.995585	0.935099	7310_0	TGG_OTU559	d__Bacteria;p__Pseudomonadota;c__Gammaproteobacteria;o__Burkholderiales;f__Burkholderiaceae;g__Telluria;s__	Freshwater lake	Glacier
2020_DTH4-W1_bin.46.purify	GCA_903856555.1_genomic	0.951367	0.944785	1475_1	d__Bacteria;p__Bacteroidota;c__Bacteroidia;o__UBA7662;f__UBA7662;g__SYHX01;s__SYHX01 sp903856555	River		2019_bqzb-2_bin.23.purify	3300017416_3	0.985965	0.964684	2431_1	3300017416	d__Bacteria;p__Bacteroidota;c__Bacteroidia;o__Chitinophagales;f__Chitinophagaceae;g__UBA10646;s__	River	Groundwater		2020_KMC-20W-1-20m-1_bin.21.purify	MAG_1905ZF6500I1_vamb_S1C10971	0.989885	0.934413	6989_3	TGG_OTU471	d__Bacteria;p__Pseudomonadota;c__Gammaproteobacteria;o__Burkholderiales;f__Burkholderiaceae_B;g__Aquabacterium;s__Aquabacterium sp001770725	Freshwater lake	Glacier
2020_JNYC-20W-1-100m-1_bin.189.purify	GCA_945869475.1_genomic	0.99584	0.941035	3895_1	d__Bacteria;p__Planctomycetota;c__Phycisphaerae;o__Phycisphaerales;f__SM1A02;g__F1-60-MAGs104;s__F1-60-MAGs104 sp945869475	Freshwater lake		H4-1_bin.28.purify	3300005858_17	0.989102	0.964286	4687_0	3300005858	d__Bacteria;p__Bacteroidota;c__Kapabacteria;o__Kapabacteriales;f__HRBIN21;g__;s__	Hot spring	Freshwater		2020_PC-20W-1-17m-1_bin.74.purify	MAG_1908KQGRS_metabat2_bin.60	0.97133	0.927165	1305_1	TGG_OTU65	d__Bacteria;p__Bacillota;c__Bacilli;o__Lactobacillales;f__Aerococcaceae;g__Aerococcus;s__Aerococcus urinaeequi	Saline lake	Glacier
HS-9-3_bin.4.purify	GCA_002763895.1_genomic	0.966891	0.94098	4735_2	d__Bacteria;p__Bacteroidota;c__Chlorobia;o__Chlorobiales;f__Chloroherpetonaceae;g__Thermochlorobacter;s__Thermochlorobacter sp002763895	Hot spring		2020_KMC-20W-1-23m-1_bin.203.purify	3300027756_15	0.984432	0.962963	1977_1	3300027756	d__Bacteria;p__Bacteroidota;c__Bacteroidia;o__Flavobacteriales;f__Crocinitomicaceae;g__UBA952;s__UBA952 sp002293185	Freshwater lake	Freshwater lake		2020_KMC-20W-1-20m-1_bin.21.purify	MAG_1907NJYTS2_metabat2_bin.37	0.990899	0.92596	6989_3	TGG_OTU471	d__Bacteria;p__Pseudomonadota;c__Gammaproteobacteria;o__Burkholderiales;f__Burkholderiaceae_B;g__Aquabacterium;s__Aquabacterium sp001770725	Freshwater lake	Glacier
2020_YMH2-W1_bin.17.purify	GCA_945870885.1_genomic	0.968208	0.939114	1571_2	d__Bacteria;p__Bacteroidota;c__Bacteroidia;o__NS11-12g;f__UBA955;g__UBA955;s__UBA955 sp945870885	River		2020_QHH7-W1_bin.125.purify	3300013132_45	0.995158	0.960623	6680_2	3300013132	d__Bacteria;p__Pseudomonadota;c__Gammaproteobacteria;o__Burkholderiales;f__Burkholderiaceae;g__Limnobacter;s__Limnobacter sp002954425	Saline lake	freshwater		2020_KMC-20W-1-20m-1_bin.21.purify	MAG_1905ZF6500I1_metabat2_bin.5	0.98991	0.923628	6989_3	TGG_OTU471	d__Bacteria;p__Pseudomonadota;c__Gammaproteobacteria;o__Burkholderiales;f__Burkholderiaceae_B;g__Aquabacterium;s__Aquabacterium sp001770725	Freshwater lake	Glacier
2020_JNYC-20W-1-20m-1_bin.133.purify	GCA_013205415.1_genomic	0.965535	0.932264	4814_1	d__Bacteria;p__Bdellovibrionota;c__FAC87;o__UBA2466;f__UBA2466;g__UBA2466;s__UBA2466 sp013205415	Freshwater lake		2020_CRC-20W-1-5m-1_bin.97.purify	3300027586_11	0.963709	0.960573	1128_2	3300027586	d__Bacteria;p__Actinomycetota;c__Thermoleophilia;o__Miltoncostaeales;f__Miltoncostaeaceae;g__SYFI01;s__SYFI01 sp945876305	Freshwater lake	Freshwater lentic		2020_KMC-20W-1-20m-1_bin.21.purify	MAG_1907NJYTI1_maxbin2_bin.14.002	0.988336	0.920046	6989_3	TGG_OTU471	d__Bacteria;p__Pseudomonadota;c__Gammaproteobacteria;o__Burkholderiales;f__Burkholderiaceae_B;g__Aquabacterium;s__Aquabacterium sp001770725	Freshwater lake	Glacier
2020_DTH4-W1_bin.59.purify	GCA_903959115.1_genomic	0.980969	0.929856	1571_1	d__Bacteria;p__Bacteroidota;c__Bacteroidia;o__NS11-12g;f__UBA955;g__UBA955;s__UBA955 sp903959115	River		2021-DTH-W6_bin.138.purify	3300027770_20	0.988145	0.959103	3798_1	3300027770	d__Bacteria;p__Planctomycetota;c__Planctomycetia;o__Pirellulales;f__UBA1268;g__QWOQ01;s__QWOQ01 sp003669585	River	Freshwater lake		2020_YZYC-20W-1-15m-1_bin.115.purify	ISO_Y-RC-5-2A2.002	0.98614	0.917054	7543_1	TGG_OTU620	d__Bacteria;p__Pseudomonadota;c__Gammaproteobacteria;o__Pseudomonadales;f__Pseudomonadaceae;g__Stutzerimonas;s__Stutzerimonas stutzeri	Saline lake	Glacier
2021-EH-W1_bin.85.purify	GCA_945885545.1_genomic	0.995216	0.929809	1708_1	d__Bacteria;p__Bacteroidota;c__Bacteroidia;o__Cytophagales;f__Spirosomaceae;g__Leadbetterella;s__Leadbetterella fluviale_A	Saline lake		2020_DTH4-W1_bin.51.purify	3300027736_12	0.971313	0.958735	3796_3	3300027736	d__Bacteria;p__Planctomycetota;c__Planctomycetia;o__Gemmatales;f__Gemmataceae;g__UBA969;s__UBA969 sp003671255	River	Freshwater lake		BYBC-W1_bin.167.purify	MAG_1807DKMD1_maxbin2_bin.141	0.961644	0.913793	4317_0	TGG_OTU128	d__Bacteria;p__Deinococcota;c__Deinococci;o__Deinococcales;f__Deinococcaceae;g__JACMOA01;s__JACMOA01 sp014378225	Glacier	Glacier
2020_KMC-20W-1-15m-1_bin.102.purify	GCA_018826895.1_genomic	0.977743	0.929185	7549_2	d__Bacteria;p__Pseudomonadota;c__Gammaproteobacteria;o__Pseudomonadales;f__Pseudomonadaceae;g__Pseudomonas_E;s__Pseudomonas_E sp018826895	Freshwater lake		2020_DTH4-W1_bin.51.purify	3300027688_6	0.964843	0.958512	3796_3	3300027688	d__Bacteria;p__Planctomycetota;c__Planctomycetia;o__Gemmatales;f__Gemmataceae;g__UBA969;s__UBA969 sp003671255	River	Freshwater lake		2021-BQZBHK-W2_bin.34.purify	MAG_1908KQGRS2_metabat2_bin.35	0.97273	0.912477	6140_3	TGG_OTU656	d__Bacteria;p__Pseudomonadota;c__Alphaproteobacteria;o__Rhodobacterales;f__Rhodobacteraceae;g__Paracoccus;s__Paracoccus marcusii	River	Glacier
2020_CC-20W-1-5m-1_bin.84.purify	GCA_023442085.1_genomic	0.971835	0.928237	6721_1	d__Bacteria;p__Pseudomonadota;c__Alphaproteobacteria;o__Rhizobiales;f__Xanthobacteraceae;g__Xanthobacter;s__Xanthobacter sp023442085	Freshwater lake		2020_KMC-20W-1-23m-1_bin.203.purify	3300027679_7	0.985291	0.957699	1977_1	3300027679	d__Bacteria;p__Bacteroidota;c__Bacteroidia;o__Flavobacteriales;f__Crocinitomicaceae;g__UBA952;s__UBA952 sp002293185	Freshwater lake	Freshwater lake		2020_YZYC-20W-1-0m-1_bin.134.purify	MAG_1905ZF6280I1_maxbin2_bin.1	0.987783	0.911444	7013_0	TGG_OTU478	d__Bacteria;p__Pseudomonadota;c__Gammaproteobacteria;o__Burkholderiales;f__Burkholderiaceae_B;g__Comamonas;s__	Saline lake	Glacier
2020_JNYC-20W-1-100m-1_bin.158.purify	GCA_945872365.1_genomic	0.993245	0.928079	4800_1	d__Bacteria;p__Desulfobacterota_B;c__Binatia;o__UBA12015;f__UBA12015;g__REEB422;s__REEB422 sp945872365	Freshwater lake		2020_QHH7-W1_bin.125.purify	3300026321_14	0.977859	0.957529	6680_2	3300026321	d__Bacteria;p__Pseudomonadota;c__Gammaproteobacteria;o__Burkholderiales;f__Burkholderiaceae;g__Limnobacter;s__Limnobacter sp002954425	Saline lake	Marine		BYBC-W1_bin.215.purify	MAG_1807DKMD3_metabat2_bin.5	0.98477	0.909774	2798_0	TGG_OTU826	d__Bacteria;p__Cyanobacteriota;c__Cyanobacteriia;o__Cyanobacteriales;f__JAAUUE01;g__JAAUUE01;s__	Glacier	Glacier
2019_TBLSH-03_bin.65.purify	GCA_002737115.1_genomic	0.985879	0.927445	4185_1	d__Bacteria;p__Gemmatimonadota;c__Gemmatimonadetes;o__Gemmatimonadales;f__Gemmatimonadaceae;g__Gemmatimonas;s__Gemmatimonas sp002737115	River		2020_KMC-20W-1-23m-1_bin.203.purify	3300027892_39	0.98544	0.955592	1977_1	3300027892	d__Bacteria;p__Bacteroidota;c__Bacteroidia;o__Flavobacteriales;f__Crocinitomicaceae;g__UBA952;s__UBA952 sp002293185	Freshwater lake	Freshwater lake		2020_JNYC-20W-1-0m-1_bin.94.purify	MAG_1907NJYTI2_vamb_S1C21323	0.984878	0.909344	3416_1	TGG_OTU848	d__Bacteria;p__Pseudomonadota;c__Gammaproteobacteria;o__Pseudomonadales;f__Moraxellaceae;g__Acinetobacter;s__Acinetobacter albensis	Freshwater lake	Glacier
2020_KMC-20W-1-0m-1_bin.148.purify	GCA_023447635.1_genomic	0.988958	0.927289	4072_1	d__Bacteria;p__Eremiobacterota;c__Xenobia;o__Xenobiales;f__JADMJV01;g__JAEXNA01;s__JAEXNA01 sp023447635	Freshwater lake		2020_QHH7-W1_bin.125.purify	3300020407_6	0.977248	0.952381	6680_2	3300020407	d__Bacteria;p__Pseudomonadota;c__Gammaproteobacteria;o__Burkholderiales;f__Burkholderiaceae;g__Limnobacter;s__Limnobacter sp002954425	Saline lake	Marine		2020_CC-20W-1-5m-1_bin.98.purify	MAG_1906TGLS_metabat2_bin.36	0.984685	0.904813	6865_1	TGG_OTU473	d__Bacteria;p__Pseudomonadota;c__Gammaproteobacteria;o__Burkholderiales;f__Burkholderiaceae_B;g__Acidovorax;s__	Freshwater lake	Glacier
2021-DTH-W6_bin.146.purify	GCA_945872325.1_genomic	0.97593	0.92459	6686_1	d__Bacteria;p__Planctomycetota;c__Planctomycetia;o__Isosphaerales;f__Isosphaeraceae;g__QWQI01;s__QWQI01 sp945872325	River		2020_SLC-w-7_bin.58.purify	3300027292_3	0.974721	0.952381	1257_1	3300027292	d__Bacteria;p__Planctomycetota;c__Planctomycetia;o__Gemmatales;f__Gemmataceae;g__UBA6894;s__UBA6894 sp903912515	Freshwater lake	Freshwater		2021-DTHSD-W_bin.7.purify	MAG_KQGRI2.20.08_metabat2_bin.34	0.993861	0.904762	2791_2	TGG_OTU830	d__Bacteria;p__Cyanobacteriota;c__Cyanobacteriia;o__Cyanobacteriales;f__Microcoleaceae;g__Microcoleus;s__	Wetland	Glacier
2020_CRC-20W-1-0m-1_bin.207.purify	GCA_903834825.1_genomic	0.972609	0.924577	2449_1	d__Bacteria;p__Bacteroidota;c__Bacteroidia;o__Chitinophagales;f__Chitinophagaceae;g__SXYR01;s__SXYR01 sp903834825	Freshwater lake		2020_JNYC-20W-1-40m-1_bin.53.purify	3300027782_15	0.968482	0.951493	6666_1	3300027782	d__Bacteria;p__Pseudomonadota;c__Gammaproteobacteria;o__Pseudomonadales;f__Pseudohongiellaceae;g__CAILUG01;s__CAILUG01 sp903844415	Freshwater lake	Freshwater lake		2020_YZYC-20W-1-0m-1_bin.134.purify	MAG_1909JMYZI3_metabat2_bin.23	0.988068	0.903433	7013_0	TGG_OTU478	d__Bacteria;p__Pseudomonadota;c__Gammaproteobacteria;o__Burkholderiales;f__Burkholderiaceae_B;g__Comamonas;s__	Saline lake	Glacier
2020_CBL-w4_bin.67.purify	GCF_004769525.1_genomic	0.988757	0.924078	1550_0	d__Bacteria;p__Spirochaetota;c__Leptospirae;o__Leptospirales;f__Leptospiraceae;g__Leptospira_A;s__Leptospira_A bouyouniensis	Wetland		2020_QHH7-W1_bin.125.purify	3300005809_1	0.971748	0.946545	6680_2	3300005809	d__Bacteria;p__Pseudomonadota;c__Gammaproteobacteria;o__Burkholderiales;f__Burkholderiaceae;g__Limnobacter;s__Limnobacter sp002954425	Saline lake	sediment		2020_CN-B-W-1_bin.35.purify	MAG_1901QYI1_metabat2_bin.4	0.986393	0.900735	4551_1	TGG_OTU581	d__Bacteria;p__Verrucomicrobiota;c__Verrucomicrobiae;o__Opitutales;f__UBA953;g__UBA953;s__	Freshwater lake	Glacier
2021-DTH-W4_bin.89.purify	GCA_007280285.1_genomic	0.984794	0.923977	7485_1	d__Bacteria;p__Pseudomonadota;c__Gammaproteobacteria;o__Methylococcales;f__Methylococcaceae;g__UBA6136;s__UBA6136 sp007280285	River		2019_TBMTW-16_bin.80.purify	3300024358_6	0.968045	0.946429	1572_0	3300024358	d__Bacteria;p__Bacteroidota;c__Bacteroidia;o__NS11-12g;f__UBA955;g__UBA955;s__	River	Freshwater		2020_YZYC-20W-1-0m-1_bin.134.purify	MAG_1907QYI1_maxbin2_bin.3	0.986899	0.895191	7013_0	TGG_OTU478	d__Bacteria;p__Pseudomonadota;c__Gammaproteobacteria;o__Burkholderiales;f__Burkholderiaceae_B;g__Comamonas;s__	Saline lake	Glacier
2020_QHH7-W1_bin.125.purify	GCF_013004065.1_genomic	0.977773	0.923567	6680_2	d__Bacteria;p__Pseudomonadota;c__Gammaproteobacteria;o__Burkholderiales;f__Burkholderiaceae;g__Limnobacter;s__Limnobacter sp002954425	Saline lake		2021-DTH-W6_bin.19.purify	3300027143_3	0.997047	0.945774	2470_1	3300027143	d__Bacteria;p__Bacteroidota;c__Bacteroidia;o__Chitinophagales;f__Chitinophagaceae;g__Sediminibacterium;s__	River	Freshwater		2019_TBMTW-14_bin.9.purify	MAG_1909JMYZI2_metabat2_bin.2	0.995026	0.894558	6416_1	TGG_OTU751	d__Bacteria;p__Pseudomonadota;c__Alphaproteobacteria;o__Sphingomonadales;f__Sphingomonadaceae;g__Sphingobium;s__Sphingobium limneticum	River	Glacier
2020_JNYC-20W-1-40m-1_bin.53.purify	GCA_903844415.1_genomic	0.975033	0.922495	6666_1	d__Bacteria;p__Pseudomonadota;c__Gammaproteobacteria;o__Pseudomonadales;f__Pseudohongiellaceae;g__CAILUG01;s__CAILUG01 sp903844415	Freshwater lake		2020_CRC-20W-1-0m-1_bin.207.purify	3300027797_35	0.960229	0.943503	2449_1	3300027797	d__Bacteria;p__Bacteroidota;c__Bacteroidia;o__Chitinophagales;f__Chitinophagaceae;g__SXYR01;s__SXYR01 sp903834825	Freshwater lake	Freshwater and sediment		BYBC-W1_bin.215.purify	MAG_1807DKMD3_maxbin2_bin.120	0.984879	0.893868	2798_0	TGG_OTU826	d__Bacteria;p__Cyanobacteriota;c__Cyanobacteriia;o__Cyanobacteriales;f__JAAUUE01;g__JAAUUE01;s__	Glacier	Glacier
2020_GMZ12-W1_bin.128.purify	GCA_018398995.1_genomic	0.991343	0.921481	3553_2	d__Bacteria;p__Pseudomonadota;c__Gammaproteobacteria;o__Burkholderiales;f__Methylophilaceae;g__GCA-2401735;s__GCA-2401735 sp018398995	Saline lake		2019_TBMTW-16_bin.80.purify	3300024355_3	0.968932	0.940909	1572_0	3300024355	d__Bacteria;p__Bacteroidota;c__Bacteroidia;o__NS11-12g;f__UBA955;g__UBA955;s__	River	Freshwater		2020_YZYC-20W-1-0m-1_bin.134.purify	MAG_1909JMYZI1_metabat2_bin.51	0.987842	0.893796	7013_0	TGG_OTU478	d__Bacteria;p__Pseudomonadota;c__Gammaproteobacteria;o__Burkholderiales;f__Burkholderiaceae_B;g__Comamonas;s__	Saline lake	Glacier
2020_SLC-w-6_bin.110.purify	GCA_002293045.1_genomic	0.973127	0.921238	1979_1	d__Bacteria;p__Bacteroidota;c__Bacteroidia;o__Flavobacteriales;f__Crocinitomicaceae;g__UBA952;s__UBA952 sp002293045	Freshwater lake		2020_CRC-20W-1-10m-1_bin.96.purify	3300010160_29	0.963587	0.94081	1405_1	3300010160	d__Bacteria;p__Bacteroidota;c__Bacteroidia;o__Chitinophagales;f__Saprospiraceae;g__BJGN01;s__	Freshwater lake	Freshwater lake		2019_TBMTW-14_bin.1.purify	MAG_190624KS1_metabat2_bin.29	0.967191	0.893684	6025_0	TGG_OTU273	d__Bacteria;p__Pseudomonadota;c__Alphaproteobacteria;o__Rhizobiales;f__Beijerinckiaceae;g__Methylobacterium;s__Methylobacterium extorquens	River	Glacier
2020_TLSD3-W1_bin.36.purify	GCF_003075375.1_genomic	0.988056	0.91831	5145_1	d__Bacteria;p__Actinomycetota;c__Actinomycetia;o__Actinomycetales;f__Microbacteriaceae;g__Microbacterium;s__Microbacterium testaceum_E	Wetland		2020_KMC-20W-1-10m-1_bin.83.purify	3300027283_16	0.979799	0.939918	6356_0	3300027283	d__Bacteria;p__Pseudomonadota;c__Alphaproteobacteria;o__Rhizobiales;f__Rhizobiaceae;g__Allorhizobium;s__Allorhizobium naphthalenivorans_A	Freshwater lake	Deep surbsurface		2021-DTHSD-W_bin.7.purify	MAG_KQGRI2.20.08_vamb_bins_S1C5500	0.993966	0.892371	2791_2	TGG_OTU830	d__Bacteria;p__Cyanobacteriota;c__Cyanobacteriia;o__Cyanobacteriales;f__Microcoleaceae;g__Microcoleus;s__	Wetland	Glacier
2021-DTH-W4_bin.170.purify	GCA_945871035.1_genomic	0.986935	0.917153	3800_1	d__Bacteria;p__Planctomycetota;c__Planctomycetia;o__Pirellulales;f__UBA1268;g__BAIKAL-G1-2R;s__BAIKAL-G1-2R sp002737405	River		2020_NMC-W-8-25m-1_bin.149.purify	3300025621_11	0.973407	0.938841	5729_4	3300025621	d__Bacteria;p__Pseudomonadota;c__Gammaproteobacteria;o__Enterobacterales_A;f__Aeromonadaceae;g__Aeromonas;s__Aeromonas salmonicida	Saline lake	Pelagic marine		2020_YZYC-20W-1-0m-1_bin.134.purify	MAG_1905ZF6280I1_metabat2_bin.18	0.987344	0.891463	7013_0	TGG_OTU478	d__Bacteria;p__Pseudomonadota;c__Gammaproteobacteria;o__Burkholderiales;f__Burkholderiaceae_B;g__Comamonas;s__	Saline lake	Glacier
2021-HHXL-5M-W1_bin.76.purify	GCA_017858325.1_genomic	0.965919	0.915888	3089_1	d__Bacteria;p__Actinomycetota;c__Actinomycetia;o__Nanopelagicales;f__Nanopelagicaceae;g__Planktophila;s__Planktophila sp017858325	Saline lake		2020_SLC-w-7_bin.58.purify	3300027299_4	0.97711	0.93399	1257_1	3300027299	d__Bacteria;p__Planctomycetota;c__Planctomycetia;o__Gemmatales;f__Gemmataceae;g__UBA6894;s__UBA6894 sp903912515	Freshwater lake	Freshwater		2020_JNYC-20W-1-0m-1_bin.94.purify	MAG_1908KQGRS_metabat2_bin.66	0.986995	0.887519	3416_1	TGG_OTU848	d__Bacteria;p__Pseudomonadota;c__Gammaproteobacteria;o__Pseudomonadales;f__Moraxellaceae;g__Acinetobacter;s__Acinetobacter albensis	Freshwater lake	Glacier
2020_EH-W1_bin.61.purify	GCA_945883665.1_genomic	0.99182	0.915452	3251_0	d__Bacteria;p__Pseudomonadota;c__Alphaproteobacteria;o__Rickettsiales;f__Rickettsiaceae;g__Megaira;s__Megaira typhi_B	Saline lake		2020_CRC-20W-1-10m-1_bin.96.purify	3300027760_16	0.964231	0.933262	1405_1	3300027760	d__Bacteria;p__Bacteroidota;c__Bacteroidia;o__Chitinophagales;f__Saprospiraceae;g__BJGN01;s__	Freshwater lake	Freshwater lake		2020_CN-B-W-2_bin.221.purify	MAG_RWS.20.06_metabat2_bin.36	0.965477	0.887304	5549_1	TGG_OTU98	d__Bacteria;p__Actinomycetota;c__Actinomycetia;o__Nanopelagicales;f__S36-B12;g__Mxb001;s__	Freshwater lake	Glacier
2020_SLC-w-7_bin.118.purify	GCA_903915615.1_genomic	0.955114	0.915254	2979_2	d__Bacteria;p__Armatimonadota;c__Armatimonadia;o__Armatimonadales;f__Armatimonadaceae;g__CAIRTT01;s__CAIRTT01 sp903915615	Freshwater lake		2021-DTH-W6_bin.19.purify	3300027329_4	0.99625	0.932584	2470_1	3300027329	d__Bacteria;p__Bacteroidota;c__Bacteroidia;o__Chitinophagales;f__Chitinophagaceae;g__Sediminibacterium;s__	River	Freshwater		2020_JNYC-20W-1-0m-1_bin.94.purify	MAG_190624KI1_vamb_S1C320	0.986598	0.886228	3416_1	TGG_OTU848	d__Bacteria;p__Pseudomonadota;c__Gammaproteobacteria;o__Pseudomonadales;f__Moraxellaceae;g__Acinetobacter;s__Acinetobacter albensis	Freshwater lake	Glacier
2021-CBL-W3_bin.108.purify	GCA_900635465.1_genomic	0.981255	0.914765	3587_2	d__Bacteria;p__Pseudomonadota;c__Gammaproteobacteria;o__Enterobacterales;f__Enterobacteriaceae;g__Lelliottia;s__Lelliottia amnigena	Wetland		2020_QHH7-W1_bin.125.purify	3300012921_37	0.974757	0.932458	6680_2	3300012921	d__Bacteria;p__Pseudomonadota;c__Gammaproteobacteria;o__Burkholderiales;f__Burkholderiaceae;g__Limnobacter;s__Limnobacter sp002954425	Saline lake	Contaminated culture		2020_YZYC-20W-1-0m-1_bin.134.purify	MAG_1905ZF6360I3_metabat2_bin.56	0.988587	0.88366	7013_0	TGG_OTU478	d__Bacteria;p__Pseudomonadota;c__Gammaproteobacteria;o__Burkholderiales;f__Burkholderiaceae_B;g__Comamonas;s__	Saline lake	Glacier
2020_SLC-w-7_bin.58.purify	GCA_903912515.1_genomic	0.97771	0.913846	1257_1	d__Bacteria;p__Planctomycetota;c__Planctomycetia;o__Gemmatales;f__Gemmataceae;g__UBA6894;s__UBA6894 sp903912515	Freshwater lake		2019_TBMTW-16_bin.80.purify	3300027541_5	0.968129	0.931478	1572_0	3300027541	d__Bacteria;p__Bacteroidota;c__Bacteroidia;o__NS11-12g;f__UBA955;g__UBA955;s__	River	Freshwater		2020_SLH-W1_bin.25.purify	ISO_M-21	0.968044	0.882398	3407_1	TGG_OTU858	d__Bacteria;p__Pseudomonadota;c__Gammaproteobacteria;o__Pseudomonadales;f__Moraxellaceae;g__Acinetobacter;s__Acinetobacter pittii	River	Glacier
2021-BC-W0_bin.41.purify	GCF_003363755.1_genomic	0.975891	0.911791	7530_1	d__Bacteria;p__Pseudomonadota;c__Gammaproteobacteria;o__Pseudomonadales;f__Pseudomonadaceae;g__Pseudomonas_E;s__Pseudomonas_E protegens_A	Glacier		2020_SLC-w-7_bin.58.purify	3300027301_6	0.975433	0.93002	1257_1	3300027301	d__Bacteria;p__Planctomycetota;c__Planctomycetia;o__Gemmatales;f__Gemmataceae;g__UBA6894;s__UBA6894 sp903912515	Freshwater lake	Freshwater		2019_TBMTW-18_bin.2.purify	ISO_Y583	0.970536	0.879179	5254_4	TGG_OTU371	d__Bacteria;p__Actinomycetota;c__Actinomycetia;o__Propionibacteriales;f__Nocardioidaceae;g__Nocardioides;s__Nocardioides sp009701885	River	Glacier
2020_SLC-w-6_bin.63.purify	GCA_903871735.1_genomic	0.992365	0.910867	3337_1	d__Bacteria;p__Pseudomonadota;c__Gammaproteobacteria;o__Burkholderiales;f__Burkholderiaceae;g__Polynucleobacter;s__Polynucleobacter sp903871735	Freshwater lake		2020_DTH4-W1_bin.46.purify	3300028557_46	0.959695	0.929825	1475_1	3300028557	d__Bacteria;p__Bacteroidota;c__Bacteroidia;o__UBA7662;f__UBA7662;g__SYHX01;s__SYHX01 sp903856555	River	freshwater		2020_NMC-W-7-1_bin.84.purify	MAG_1906TGLS_metabat2_bin.27	0.984355	0.878698	5927_1	TGG_OTU677	d__Bacteria;p__Pseudomonadota;c__Alphaproteobacteria;o__Caulobacterales;f__Caulobacteraceae;g__Brevundimonas;s__Brevundimonas mediterranea_A	Saline lake	Glacier
2020_GMZ-9-w2_bin.49.purify	GCA_945862305.1_genomic	0.963402	0.910646	6773_1	d__Bacteria;p__Pseudomonadota;c__Gammaproteobacteria;o__Burkholderiales;f__Burkholderiaceae_A;g__UBA2463;s__UBA2463 sp945862305	Saline lake		2021-DTH-W6_bin.19.purify	3300027493_3	0.996169	0.929308	2470_1	3300027493	d__Bacteria;p__Bacteroidota;c__Bacteroidia;o__Chitinophagales;f__Chitinophagaceae;g__Sediminibacterium;s__	River	Freshwater		2020_KMC-20W-1-20m-1_bin.21.purify	MAG_1907NJYTI1_metabat2_bin.34	0.989632	0.878336	6989_3	TGG_OTU471	d__Bacteria;p__Pseudomonadota;c__Gammaproteobacteria;o__Burkholderiales;f__Burkholderiaceae_B;g__Aquabacterium;s__Aquabacterium sp001770725	Freshwater lake	Glacier
2020_QHH12-W1_bin.28.purify	GCA_002420145.1_genomic	0.971604	0.909814	2155_1	d__Bacteria;p__Bacteroidota;c__Bacteroidia;o__AKYH767;f__B-17BO;g__UBA4416;s__UBA4416 sp002420145	Saline lake		2020_KMC-20W-1-23m-1_bin.203.purify	3300027772_1	0.986742	0.928571	1977_1	3300027772	d__Bacteria;p__Bacteroidota;c__Bacteroidia;o__Flavobacteriales;f__Crocinitomicaceae;g__UBA952;s__UBA952 sp002293185	Freshwater lake	Freshwater lake		BYBC-W1_bin.215.purify	MAG_1908TGLC3_metabat2_bin.43	0.985648	0.877489	2798_0	TGG_OTU826	d__Bacteria;p__Cyanobacteriota;c__Cyanobacteriia;o__Cyanobacteriales;f__JAAUUE01;g__JAAUUE01;s__	Glacier	Glacier
2020_NMC-W-8-0m-1_bin.42.purify	GCA_003520365.1_genomic	0.974278	0.909766	7307_1	d__Bacteria;p__Pseudomonadota;c__Gammaproteobacteria;o__Burkholderiales;f__Burkholderiaceae;g__Telluria;s__Telluria sp003520365	Saline lake		2021-DTH-W6_bin.19.purify	3300027124_3	0.99708	0.92638	2470_1	3300027124	d__Bacteria;p__Bacteroidota;c__Bacteroidia;o__Chitinophagales;f__Chitinophagaceae;g__Sediminibacterium;s__	River	Freshwater		2020_CN-N-W-1_bin.94.purify	MAG_1909JMYZI1_vamb_S1C18576	0.970031	0.877037	5147_1	TGG_OTU329	d__Bacteria;p__Actinomycetota;c__Actinomycetia;o__Actinomycetales;f__Microbacteriaceae;g__Microbacterium;s__Microbacterium sp005774735	Freshwater lake	Glacier
2020_CJH-W1_bin.6.purify	GCF_022346945.1_genomic	0.986081	0.909091	5146_1	d__Bacteria;p__Actinomycetota;c__Actinomycetia;o__Actinomycetales;f__Microbacteriaceae;g__Microbacterium;s__Microbacterium sp022346945	River		2020_SLC-w-7_bin.58.purify	3300027295_5	0.974872	0.923913	1257_1	3300027295	d__Bacteria;p__Planctomycetota;c__Planctomycetia;o__Gemmatales;f__Gemmataceae;g__UBA6894;s__UBA6894 sp903912515	Freshwater lake	Freshwater		2020_NMC-W-7-1_bin.84.purify	MAG_1906TGLS_maxbin2_bin.0	0.984229	0.876453	5927_1	TGG_OTU677	d__Bacteria;p__Pseudomonadota;c__Alphaproteobacteria;o__Caulobacterales;f__Caulobacteraceae;g__Brevundimonas;s__Brevundimonas mediterranea_A	Saline lake	Glacier
2020_CRC-20W-1-0m-1_bin.125.purify	GCA_014191195.1_genomic	0.957778	0.908861	787_2	d__Bacteria;p__Bacteroidota;c__Kapabacteria;o__Kapabacteriales;f__UBA961;g__UBA961;s__UBA961 sp014191195	Freshwater lake		2020_CRC-20W-1-0m-1_bin.207.purify	3300027756_12	0.962629	0.920968	2449_1	3300027756	d__Bacteria;p__Bacteroidota;c__Bacteroidia;o__Chitinophagales;f__Chitinophagaceae;g__SXYR01;s__SXYR01 sp903834825	Freshwater lake	Freshwater lake		BYBC-W1_bin.215.purify	MAG_1908TGLC1_metabat2_bin.49	0.986711	0.875606	2798_0	TGG_OTU826	d__Bacteria;p__Cyanobacteriota;c__Cyanobacteriia;o__Cyanobacteriales;f__JAAUUE01;g__JAAUUE01;s__	Glacier	Glacier
2020_CRC-20W-1-5m-1_bin.156.purify	GCA_945885485.1_genomic	0.987064	0.908708	4441_1	d__Bacteria;p__Verrucomicrobiota;c__Verrucomicrobiae;o__Verrucomicrobiales;f__Akkermansiaceae;g__Luteolibacter;s__Luteolibacter sp945885485	Freshwater lake		2020_CRC-20W-1-0m-1_bin.207.purify	3300027707_14	0.96089	0.919929	2449_1	3300027707	d__Bacteria;p__Bacteroidota;c__Bacteroidia;o__Chitinophagales;f__Chitinophagaceae;g__SXYR01;s__SXYR01 sp903834825	Freshwater lake	Freshwater lake		2020_CN-B-W-2_bin.221.purify	MAG_RWS.20.06_maxbin2_bin.31	0.965336	0.875	5549_1	TGG_OTU98	d__Bacteria;p__Actinomycetota;c__Actinomycetia;o__Nanopelagicales;f__S36-B12;g__Mxb001;s__	Freshwater lake	Glacier
2020_CRC-20W-1-5m-1_bin.22.purify	GCA_945901935.1_genomic	0.960462	0.908201	3863_1	d__Bacteria;p__Actinomycetota;c__Acidimicrobiia;o__Acidimicrobiales;f__Microtrichaceae;g__IMCC26207;s__IMCC26207 sp945901935	Freshwater lake		2021-DTH-W4_bin.89.purify	3300013285_4	0.982825	0.915232	7485_1	3300013285	d__Bacteria;p__Pseudomonadota;c__Gammaproteobacteria;o__Methylococcales;f__Methylococcaceae;g__UBA6136;s__UBA6136 sp007280285	River	Freshwater		2020_NMC-W-7-1_bin.84.purify	MAG_1906TGLS_vamb_S1C130	0.982766	0.873759	5927_1	TGG_OTU677	d__Bacteria;p__Pseudomonadota;c__Alphaproteobacteria;o__Caulobacterales;f__Caulobacteraceae;g__Brevundimonas;s__Brevundimonas mediterranea_A	Saline lake	Glacier
2020_YBJSD-W-1_bin.44.purify	GCF_016406325.1_genomic	0.985777	0.904241	2968_0	d__Bacteria;p__Pseudomonadota;c__Gammaproteobacteria;o__Enterobacterales_A;f__Shewanellaceae;g__Shewanella;s__Shewanella putrefaciens	Wetland		2020_CRC-20W-1-0m-1_bin.207.purify	3300027720_21	0.958616	0.914835	2449_1	3300027720	d__Bacteria;p__Bacteroidota;c__Bacteroidia;o__Chitinophagales;f__Chitinophagaceae;g__SXYR01;s__SXYR01 sp903834825	Freshwater lake	Freshwater and sediment		2020_YZYC-20W-1-0m-1_bin.134.purify	MAG_1907QYI1_metabat2_bin.68	0.987554	0.87191	7013_0	TGG_OTU478	d__Bacteria;p__Pseudomonadota;c__Gammaproteobacteria;o__Burkholderiales;f__Burkholderiaceae_B;g__Comamonas;s__	Saline lake	Glacier
2020_YBJSD-W-3_bin.31.purify	GCA_021297895.1_genomic	0.962149	0.903283	3976_0	d__Bacteria;p__Planctomycetota;c__Phycisphaerae;o__Phycisphaerales;f__UBA1924;g__JAJTHN01;s__JAJTHN01 sp021297895	Wetland		2020_CRC-20W-1-5m-1_bin.97.purify	3300027649_19	0.963849	0.914773	1128_2	3300027649	d__Bacteria;p__Actinomycetota;c__Thermoleophilia;o__Miltoncostaeales;f__Miltoncostaeaceae;g__SYFI01;s__SYFI01 sp945876305	Freshwater lake	Freshwater lentic		2020_JNYC-20W-1-0m-1_bin.94.purify	MAG_1907QMI1_metabat2_bin.80	0.985419	0.871845	3416_1	TGG_OTU848	d__Bacteria;p__Pseudomonadota;c__Gammaproteobacteria;o__Pseudomonadales;f__Moraxellaceae;g__Acinetobacter;s__Acinetobacter albensis	Freshwater lake	Glacier
2020_KMC-20W-1-23m-1_bin.203.purify	GCA_002293185.1_genomic	0.981816	0.900139	1977_1	d__Bacteria;p__Bacteroidota;c__Bacteroidia;o__Flavobacteriales;f__Crocinitomicaceae;g__UBA952;s__UBA952 sp002293185	Freshwater lake		2020_SLC-w-7_bin.58.purify	3300027368_3	0.975121	0.913934	1257_1	3300027368	d__Bacteria;p__Planctomycetota;c__Planctomycetia;o__Gemmatales;f__Gemmataceae;g__UBA6894;s__UBA6894 sp903912515	Freshwater lake	Freshwater		BYBC-W1_bin.215.purify	MAG_1908TGLC2_metabat2_bin.70	0.984578	0.869852	2798_0	TGG_OTU826	d__Bacteria;p__Cyanobacteriota;c__Cyanobacteriia;o__Cyanobacteriales;f__JAAUUE01;g__JAAUUE01;s__	Glacier	Glacier
2021-DTH-W6_bin.130.purify	GCA_009691815.1_genomic	0.961645	0.899485	1259_1	d__Bacteria;p__Planctomycetota;c__Planctomycetia;o__Gemmatales;f__Gemmataceae;g__SYLG01;s__SYLG01 sp009691815	River		2020_DTH4-W1_bin.124.purify	3300027627_9	0.975893	0.913832	2755_1	3300027627	d__Bacteria;p__Actinomycetota;c__Acidimicrobiia;o__IMCC26256;f__PALSA-555;g__SHUY01;s__SHUY01 sp009694435	River	Freshwater lentic		2021-DTHSD-W_bin.7.purify	MAG_KQGRI2.20.08_maxbin2_bin.14	0.993958	0.868641	2791_2	TGG_OTU830	d__Bacteria;p__Cyanobacteriota;c__Cyanobacteriia;o__Cyanobacteriales;f__Microcoleaceae;g__Microcoleus;s__	Wetland	Glacier
2019_TBMTW-18_bin.2.purify	GCA_009701885.1_genomic	0.969419	0.899376	5254_4	d__Bacteria;p__Actinomycetota;c__Actinomycetia;o__Propionibacteriales;f__Nocardioidaceae;g__Nocardioides;s__Nocardioides sp009701885	River		2020_CE-N-W-1_bin.96.purify	3300013005_49	0.956019	0.913306	1886_1	3300013005	d__Bacteria;p__Bacteroidota;c__Bacteroidia;o__CAIKAF01;f__CAIKAF01;g__CAIKAF01;s__CAIKAF01 sp903837495	Freshwater lake	freshwater		2020_DQZB-w3_bin.77.purify	MAG_1905ZF6500I1_vamb_S1C10752	0.968664	0.868515	7538_3	TGG_OTU616	d__Bacteria;p__Pseudomonadota;c__Gammaproteobacteria;o__Pseudomonadales;f__Pseudomonadaceae;g__Pseudomonas_E;s__Pseudomonas_E peli	River	Glacier
2020_CESD-W-2_bin.100.purify	GCA_945888515.1_genomic	0.980449	0.898445	4526_1	d__Bacteria;p__Verrucomicrobiota;c__Verrucomicrobiae;o__Verrucomicrobiales;f__Akkermansiaceae;g__UBA956;s__UBA956 sp945888515	Wetland		2020_QHH7-W1_bin.125.purify	3300014720_41	0.99418	0.91311	6680_2	3300014720	d__Bacteria;p__Pseudomonadota;c__Gammaproteobacteria;o__Burkholderiales;f__Burkholderiaceae;g__Limnobacter;s__Limnobacter sp002954425	Saline lake	freshwater		2020_CN-N-W-1_bin.94.purify	MAG_1909JMYZI3_maxbin2_bin.15	0.968888	0.864671	5147_1	TGG_OTU329	d__Bacteria;p__Actinomycetota;c__Actinomycetia;o__Actinomycetales;f__Microbacteriaceae;g__Microbacterium;s__Microbacterium sp005774735	Freshwater lake	Glacier
2020_DTH4-W1_bin.127.purify	GCA_945902115.1_genomic	0.989945	0.898348	1953_1	d__Bacteria;p__Bacteroidota;c__Bacteroidia;o__Flavobacteriales;f__Crocinitomicaceae;g__UBA952;s__UBA952 sp945902115	River		2021-DTH-W4_bin.89.purify	3300010157_11	0.986874	0.912821	7485_1	3300010157	d__Bacteria;p__Pseudomonadota;c__Gammaproteobacteria;o__Methylococcales;f__Methylococcaceae;g__UBA6136;s__UBA6136 sp007280285	River	Freshwater lake		2020_YZYC-20W-1-0m-1_bin.134.purify	MAG_1905ZF6320I2_metabat2_bin.22	0.987442	0.863555	7013_0	TGG_OTU478	d__Bacteria;p__Pseudomonadota;c__Gammaproteobacteria;o__Burkholderiales;f__Burkholderiaceae_B;g__Comamonas;s__	Saline lake	Glacier
2020_SLC-w-6_bin.151.purify	GCA_903887095.1_genomic	0.974251	0.898276	1562_0	d__Bacteria;p__Bacteroidota;c__Bacteroidia;o__Flavobacteriales;f__Crocinitomicaceae;g__M0103;s__M0103 sp903887095	Freshwater lake		2020_CE-N-W-1_bin.96.purify	3300027499_11	0.95832	0.912371	1886_1	3300027499	d__Bacteria;p__Bacteroidota;c__Bacteroidia;o__CAIKAF01;f__CAIKAF01;g__CAIKAF01;s__CAIKAF01 sp903837495	Freshwater lake	Deep subsurface		2020_CN-N-W-1_bin.94.purify	MAG_1909JMYZI1_metabat2_bin.22	0.970665	0.862227	5147_1	TGG_OTU329	d__Bacteria;p__Actinomycetota;c__Actinomycetia;o__Actinomycetales;f__Microbacteriaceae;g__Microbacterium;s__Microbacterium sp005774735	Freshwater lake	Glacier
2020_QHH15-W1_bin.40.purify	GCA_018401955.1_genomic	0.975534	0.898148	1342_1	d__Bacteria;p__Bacteroidota;c__Bacteroidia;o__Chitinophagales;f__CAIOSU01;g__CAIOSU01;s__CAIOSU01 sp018401955	Saline lake		2020_JNYC-20W-1-40m-1_bin.53.purify	3300027736_22	0.969389	0.911043	6666_1	3300027736	d__Bacteria;p__Pseudomonadota;c__Gammaproteobacteria;o__Pseudomonadales;f__Pseudohongiellaceae;g__CAILUG01;s__CAILUG01 sp903844415	Freshwater lake	Freshwater lake		BYBC-W1_bin.215.purify	MAG_1908TGLC1_vamb_S1C9803	0.98668	0.86	2798_0	TGG_OTU826	d__Bacteria;p__Cyanobacteriota;c__Cyanobacteriia;o__Cyanobacteriales;f__JAAUUE01;g__JAAUUE01;s__	Glacier	Glacier
2020_CRC-20W-1-10m-1_bin.80.purify	GCA_945869675.1_genomic	0.982616	0.897436	4675_1	d__Bacteria;p__Verrucomicrobiota;c__Verrucomicrobiae;o__Verrucomicrobiales;f__Verrucomicrobiaceae;g__Prosthecobacter;s__Prosthecobacter debontii_A	Freshwater lake		2019_TBMTW-16_bin.80.purify	3300024515_7	0.970076	0.910448	1572_0	3300024515	d__Bacteria;p__Bacteroidota;c__Bacteroidia;o__NS11-12g;f__UBA955;g__UBA955;s__	River	Freshwater		BYBC-W1_bin.215.purify	MAG_1908TGLC3_vamb_S1C16354	0.985205	0.86	2798_0	TGG_OTU826	d__Bacteria;p__Cyanobacteriota;c__Cyanobacteriia;o__Cyanobacteriales;f__JAAUUE01;g__JAAUUE01;s__	Glacier	Glacier
2019_zjzb-5_bin.16.purify	GCA_903868245.1_genomic	0.974973	0.897248	6653_1	d__Bacteria;p__Pseudomonadota;c__Alphaproteobacteria;o__Sphingomonadales;f__Sphingomonadaceae;g__Sphingorhabdus_B;s__Sphingorhabdus_B sp903868245	River		2020_CRC-20W-1-0m-1_bin.207.purify	3300027679_5	0.961527	0.910394	2449_1	3300027679	d__Bacteria;p__Bacteroidota;c__Bacteroidia;o__Chitinophagales;f__Chitinophagaceae;g__SXYR01;s__SXYR01 sp903834825	Freshwater lake	Freshwater lake		HS-6-1_bin.18.purify	ISO_GM2-3-4.002	0.988239	0.8593	5123_2	TGG_OTU319	d__Bacteria;p__Actinomycetota;c__Actinomycetia;o__Actinomycetales;f__Microbacteriaceae;g__Microbacterium;s__Microbacterium algeriense	Hot spring	Glacier
2020_NMC-W-3-1_bin.129.purify	GCF_024138715.1_genomic	0.961105	0.895652	78_0	d__Bacteria;p__Bacteroidota;c__Bacteroidia;o__Cytophagales;f__Spirosomaceae;g__Emticicia;s__Emticicia sp002855535	Saline lake		2020_QHH7-W1_bin.85.purify	3300025526_18	0.993985	0.910321	6277_0	3300025526	d__Bacteria;p__Pseudomonadota;c__Alphaproteobacteria;o__Rhodobacterales;f__Rhodobacteraceae;g__Tabrizicola;s__	Saline lake	Serpentinite rock and fluid		2020_GMZ15-W1_bin.143.purify	MAG_1909JMYZI2_metabat2_bin.4	0.963055	0.859107	3422_12	TGG_OTU851	d__Bacteria;p__Pseudomonadota;c__Gammaproteobacteria;o__Pseudomonadales;f__Moraxellaceae;g__Acinetobacter;s__Acinetobacter idrijaensis	Saline lake	Glacier
H2-1_bin.30.purify	GCA_017303835.1_genomic	0.972479	0.895028	2565_1	d__Bacteria;p__Bacteroidota;c__Bacteroidia;o__Chitinophagales;f__Chitinophagaceae;g__JAFLBI01;s__JAFLBI01 sp017303835	Hot spring		2019_TBMTW-16_bin.80.purify	3300028275_5	0.969296	0.908951	1572_0	3300028275	d__Bacteria;p__Bacteroidota;c__Bacteroidia;o__NS11-12g;f__UBA955;g__UBA955;s__	River	Freshwater		BYBC-W1_bin.158.purify	MAG_1611DDS_metabat2_bin.27	0.986523	0.858289	7354_0	TGG_OTU445	d__Bacteria;p__Pseudomonadota;c__Gammaproteobacteria;o__Xanthomonadales;f__Xanthomonadaceae;g__Lysobacter_E;s__	Glacier	Glacier
2020_CE-N-W-1_bin.96.purify	GCA_903837495.1_genomic	0.962548	0.894147	1886_1	d__Bacteria;p__Bacteroidota;c__Bacteroidia;o__CAIKAF01;f__CAIKAF01;g__CAIKAF01;s__CAIKAF01 sp903837495	Freshwater lake		2019_TBMTW-16_bin.80.purify	3300024354_8	0.96988	0.908929	1572_0	3300024354	d__Bacteria;p__Bacteroidota;c__Bacteroidia;o__NS11-12g;f__UBA955;g__UBA955;s__	River	Freshwater		2020_CC-20W-1-10m-1_bin.79.purify	MAG_1901QYI1_metabat2_bin.16	0.972792	0.856383	3028_4	TGG_OTU936	d__Bacteria;p__Actinomycetota;c__Actinomycetia;o__Nanopelagicales;f__Nanopelagicaceae;g__Planktophila;s__	Freshwater lake	Glacier
2021-DTH-W4_bin.39.purify	GCA_945869955.1_genomic	0.985306	0.893875	3794_1	d__Bacteria;p__Planctomycetota;c__Planctomycetia;o__Planctomycetales;f__Planctomycetaceae;g__Schlesneria;s__Schlesneria paludicola_B	River		2020_KMC-20W-1-23m-1_bin.203.purify	3300027744_10	0.982869	0.907895	1977_1	3300027744	d__Bacteria;p__Bacteroidota;c__Bacteroidia;o__Flavobacteriales;f__Crocinitomicaceae;g__UBA952;s__UBA952 sp002293185	Freshwater lake	Freshwater lake		2021-BC-W03_bin.6.purify	MAG_1807DKMD1_metabat2_bin.27.002	0.994188	0.855805	5075_0	TGG_OTU388	d__Bacteria;p__Actinomycetota;c__Actinomycetia;o__Actinomycetales;f__Microbacteriaceae;g__Glaciihabitans;s__	Glacier	Glacier
2020_JNYC-20W-1-0m-1_bin.36.purify	GCF_000416965.1_genomic	0.976773	0.893681	4045_4	d__Bacteria;p__Bacillota;c__Bacilli;o__Exiguobacterales;f__Exiguobacteraceae;g__Exiguobacterium;s__Exiguobacterium chiriqhucha	Freshwater lake		2021-HHXL-5M-W1_bin.76.purify	3300010368_33	0.966067	0.906516	3089_1	3300010368	d__Bacteria;p__Actinomycetota;c__Actinomycetia;o__Nanopelagicales;f__Nanopelagicaceae;g__Planktophila;s__Planktophila sp017858325	Saline lake	Freshwater to marine saline gradient		2020_CC-20W-1-10m-1_bin.79.purify	MAG_1901QYI1_vamb_S1C875	0.971342	0.854167	3028_4	TGG_OTU936	d__Bacteria;p__Actinomycetota;c__Actinomycetia;o__Nanopelagicales;f__Nanopelagicaceae;g__Planktophila;s__	Freshwater lake	Glacier
2020_KMC-20W-1-20m-1_bin.7.purify	GCF_000702605.1_genomic	0.951599	0.893676	4038_2	d__Bacteria;p__Bacillota;c__Bacilli;o__Exiguobacterales;f__Exiguobacteraceae;g__Exiguobacterium_A;s__Exiguobacterium_A indicum	Freshwater lake		2020_DTH4-W1_bin.51.purify	3300023184_27	0.968678	0.906339	3796_3	3300023184	d__Bacteria;p__Planctomycetota;c__Planctomycetia;o__Gemmatales;f__Gemmataceae;g__UBA969;s__UBA969 sp003671255	River	freshwater		2020_NMC-W-7-1_bin.84.purify	MAG_1901QYI1_metabat2_bin.25	0.98179	0.853448	5927_1	TGG_OTU677	d__Bacteria;p__Pseudomonadota;c__Alphaproteobacteria;o__Caulobacterales;f__Caulobacteraceae;g__Brevundimonas;s__Brevundimonas mediterranea_A	Saline lake	Glacier
2020_DTH4-W1_bin.55.purify	GCF_007673525.1_genomic	0.983557	0.892457	4049_4	d__Bacteria;p__Bacillota;c__Bacilli;o__Bacillales_G;f__Fictibacillaceae;g__Fictibacillus;s__Fictibacillus phosphorivorans_C	River		2020_KMC-20W-1-23m-1_bin.125.purify	3300027649_31	0.970819	0.905714	4553_1	3300027649	d__Bacteria;p__Verrucomicrobiota;c__Verrucomicrobiae;o__Opitutales;f__UBA953;g__UBA953;s__UBA953 sp945866215	Freshwater lake	Freshwater lentic		2020_JNYC-20W-1-0m-1_bin.94.purify	MAG_190624KI1_metabat2_bin.21	0.985118	0.85316	3416_1	TGG_OTU848	d__Bacteria;p__Pseudomonadota;c__Gammaproteobacteria;o__Pseudomonadales;f__Moraxellaceae;g__Acinetobacter;s__Acinetobacter albensis	Freshwater lake	Glacier
2020_CRC-20W-1-0m-1_bin.104.purify	GCA_945859865.1_genomic	0.965582	0.890141	5967_2	d__Bacteria;p__Pseudomonadota;c__Alphaproteobacteria;o__Caulobacterales;f__Caulobacteraceae;g__Phenylobacterium;s__Phenylobacterium deserti_B	Freshwater lake		H4-1_bin.74.purify	3300005300_1	0.995885	0.904465	4076_1	3300005300	d__Bacteria;p__Armatimonadota;c__Fimbriimonadia;o__Fimbriimonadales;f__GBS-DC;g__LDYB01;s__LDYB01 sp001442985	Hot spring	Hot Spring		2020_CC-20W-1-10m-1_bin.79.purify	MAG_1812RWS_metabat2_bin.9	0.972175	0.847619	3028_4	TGG_OTU936	d__Bacteria;p__Actinomycetota;c__Actinomycetia;o__Nanopelagicales;f__Nanopelagicaceae;g__Planktophila;s__	Freshwater lake	Glacier
2019_bqzb-4_bin.54.purify	GCA_000754445.1_genomic	0.970491	0.889518	5471_1	d__Bacteria;p__Actinomycetota;c__Actinomycetia;o__Actinomycetales;f__Microbacteriaceae;g__Pontimonas;s__Pontimonas sp000754445	River		2019_TBMTW-16_bin.80.purify	3300024502_7	0.96913	0.903494	1572_0	3300024502	d__Bacteria;p__Bacteroidota;c__Bacteroidia;o__NS11-12g;f__UBA955;g__UBA955;s__	River	Freshwater		2020_YZYC-20W-1-0m-1_bin.134.purify	MAG_1905ZF6360S_metabat2_bin.1	0.987876	0.847486	7013_0	TGG_OTU478	d__Bacteria;p__Pseudomonadota;c__Gammaproteobacteria;o__Burkholderiales;f__Burkholderiaceae_B;g__Comamonas;s__	Saline lake	Glacier
H4-2_bin.16.purify	GCF_000422985.1_genomic	0.951822	0.889349	6495_1	d__Bacteria;p__Pseudomonadota;c__Alphaproteobacteria;o__Sphingomonadales;f__Sphingomonadaceae;g__Erythrobacter;s__Erythrobacter cryptus	Hot spring		2021-EH-W1_bin.155.purify	3300013014_68	0.963818	0.903125	4224_2	3300013014	d__Bacteria;p__Cyanobacteriota;c__Cyanobacteriia;o__PCC-6307;f__Cyanobiaceae;g__Synechococcus_D;s__Synechococcus_D lacustris	Saline lake	freshwater		2020_CN-N-W-1_bin.94.purify	MAG_1909JMYZI2_maxbin2_bin.20	0.971038	0.846341	5147_1	TGG_OTU329	d__Bacteria;p__Actinomycetota;c__Actinomycetia;o__Actinomycetales;f__Microbacteriaceae;g__Microbacterium;s__Microbacterium sp005774735	Freshwater lake	Glacier
2020_YBJSD-W-2_bin.90.purify	GCA_002386405.1_genomic	0.976386	0.888247	7381_2	d__Bacteria;p__Pseudomonadota;c__Gammaproteobacteria;o__Xanthomonadales;f__Xanthomonadaceae;g__Stenotrophomonas;s__Stenotrophomonas maltophilia_AD	Wetland		2020_KMC-20W-1-23m-1_bin.203.purify	3300027732_7	0.981813	0.901449	1977_1	3300027732	d__Bacteria;p__Bacteroidota;c__Bacteroidia;o__Flavobacteriales;f__Crocinitomicaceae;g__UBA952;s__UBA952 sp002293185	Freshwater lake	Freshwater lake		2020_NMC-W-7-1_bin.59.purify	ISO_Y-RC-72-2A2.001	0.970565	0.845361	6861_1	TGG_OTU481	d__Bacteria;p__Pseudomonadota;c__Gammaproteobacteria;o__Burkholderiales;f__Burkholderiaceae_B;g__Comamonas;s__Comamonas aquatica	Saline lake	Glacier
2020_SLH-W1_bin.25.purify	GCF_000369045.1_genomic	0.968008	0.888013	3407_1	d__Bacteria;p__Pseudomonadota;c__Gammaproteobacteria;o__Pseudomonadales;f__Moraxellaceae;g__Acinetobacter;s__Acinetobacter pittii	River		2019_TBMTW-16_bin.80.purify	3300028103_4	0.968956	0.898571	1572_0	3300028103	d__Bacteria;p__Bacteroidota;c__Bacteroidia;o__NS11-12g;f__UBA955;g__UBA955;s__	River	Freshwater		2020_CC-20W-1-10m-1_bin.79.purify	MAG_1812RWS_vamb_S1C5657	0.969671	0.844086	3028_4	TGG_OTU936	d__Bacteria;p__Actinomycetota;c__Actinomycetia;o__Nanopelagicales;f__Nanopelagicaceae;g__Planktophila;s__	Freshwater lake	Glacier
2020_JNYC-20W-2-1_bin.78.purify	GCA_945906015.1_genomic	0.975899	0.887987	1384_1	d__Bacteria;p__Bacteroidota;c__Bacteroidia;o__Sphingobacteriales;f__Sphingobacteriaceae;g__Daejeonella;s__Daejeonella schmidteae_A	Freshwater lake		2021-DTH-W6_bin.19.purify	3300027148_4	0.996991	0.897399	2470_1	3300027148	d__Bacteria;p__Bacteroidota;c__Bacteroidia;o__Chitinophagales;f__Chitinophagaceae;g__Sediminibacterium;s__	River	Freshwater		2021-SD-W41_bin.139.purify	MAG_1909JMYZI2_vamb_S1C8285	0.969706	0.843439	6412_3	TGG_OTU750	d__Bacteria;p__Pseudomonadota;c__Alphaproteobacteria;o__Sphingomonadales;f__Sphingomonadaceae;g__Sphingobium;s__Sphingobium sp014280435	Wetland	Glacier
2020_LU-w5_bin.184.purify	GCA_003053925.1_genomic	0.973972	0.887814	5516_1	d__Bacteria;p__Actinomycetota;c__Actinomycetia;o__Actinomycetales;f__Microbacteriaceae;g__MWH-TA3;s__MWH-TA3 sp003053925	Wetland		2020_YBJSD-W-2_bin.67.purify	3300012879_5	0.968293	0.897398	7304_1	3300012879	d__Bacteria;p__Pseudomonadota;c__Gammaproteobacteria;o__Burkholderiales;f__Burkholderiaceae;g__Telluria;s__Telluria alkalitolerans	Wetland	soil		2020_YZYC-20W-1-10m-1_bin.38.purify	ISO_RC12-3	0.977765	0.84256	7302_1	TGG_OTU561	d__Bacteria;p__Pseudomonadota;c__Gammaproteobacteria;o__Burkholderiales;f__Burkholderiaceae;g__Telluria;s__Telluria timonae	Saline lake	Glacier
2020_YMH1-W1_bin.43.purify	GCA_021738045.1_genomic	0.972115	0.887372	6764_4	d__Bacteria;p__Pseudomonadota;c__Gammaproteobacteria;o__Burkholderiales;f__Burkholderiaceae_C;g__Zwartia;s__Zwartia sp021738045	River		2020_KMC-20W-1-23m-1_bin.125.purify	3300027720_19	0.957942	0.895833	4553_1	3300027720	d__Bacteria;p__Verrucomicrobiota;c__Verrucomicrobiae;o__Opitutales;f__UBA953;g__UBA953;s__UBA953 sp945866215	Freshwater lake	Freshwater and sediment		2021-SD-W41_bin.139.purify	MAG_1909JMYZI1_metabat2_bin.39	0.970879	0.838753	6412_3	TGG_OTU750	d__Bacteria;p__Pseudomonadota;c__Alphaproteobacteria;o__Sphingomonadales;f__Sphingomonadaceae;g__Sphingobium;s__Sphingobium sp014280435	Wetland	Glacier
HS-6-1_bin.18.purify	GCF_008868005.1_genomic	0.987524	0.884934	5123_2	d__Bacteria;p__Actinomycetota;c__Actinomycetia;o__Actinomycetales;f__Microbacteriaceae;g__Microbacterium;s__Microbacterium algeriense	Hot spring		2020_YBJSD-W-2_bin.67.purify	3300012859_4	0.970259	0.892837	7304_1	3300012859	d__Bacteria;p__Pseudomonadota;c__Gammaproteobacteria;o__Burkholderiales;f__Burkholderiaceae;g__Telluria;s__Telluria alkalitolerans	Wetland	soil		2020_GMZ15-W1_bin.143.purify	MAG_1909JMYZI3_metabat2_bin.24	0.963435	0.837696	3422_12	TGG_OTU851	d__Bacteria;p__Pseudomonadota;c__Gammaproteobacteria;o__Pseudomonadales;f__Moraxellaceae;g__Acinetobacter;s__Acinetobacter idrijaensis	Saline lake	Glacier
2020_NMC-W-6-1_bin.95.purify	GCA_001898325.1_genomic	0.975448	0.884466	5120_3	d__Bacteria;p__Actinomycetota;c__Actinomycetia;o__Actinomycetales;f__Microbacteriaceae;g__Microbacterium;s__Microbacterium sp001898325	Saline lake		2021-DTH-W4_bin.39.purify	3300027782_2	0.953965	0.892697	3794_1	3300027782	d__Bacteria;p__Planctomycetota;c__Planctomycetia;o__Planctomycetales;f__Planctomycetaceae;g__Schlesneria;s__Schlesneria paludicola_B	River	Freshwater lake		2020_JNYC-20W-1-0m-1_bin.94.purify	MAG_1908NJYTI1_metabat2_bin.5	0.978328	0.836689	3416_1	TGG_OTU848	d__Bacteria;p__Pseudomonadota;c__Gammaproteobacteria;o__Pseudomonadales;f__Moraxellaceae;g__Acinetobacter;s__Acinetobacter albensis	Freshwater lake	Glacier
2021-TLHSD-W3_bin.222.purify	GCA_903831485.1_genomic	0.952052	0.883333	5979_1	d__Bacteria;p__Pseudomonadota;c__Alphaproteobacteria;o__Caulobacterales;f__Hyphomonadaceae;g__UBA7672;s__UBA7672 sp903831485	Wetland		2020_YBJSD-W-2_bin.67.purify	3300012830_4	0.970417	0.891022	7304_1	3300012830	d__Bacteria;p__Pseudomonadota;c__Gammaproteobacteria;o__Burkholderiales;f__Burkholderiaceae;g__Telluria;s__Telluria alkalitolerans	Wetland	soil		2020_CC-20W-1-10m-1_bin.128.purify	ISO_Y583	0.950983	0.835106	5254_2	TGG_OTU371	d__Bacteria;p__Actinomycetota;c__Actinomycetia;o__Propionibacteriales;f__Nocardioidaceae;g__Nocardioides;s__Nocardioides sp009701885	Freshwater lake	Glacier
2020_JNYC-20W-1-20m-1_bin.144.purify	GCA_014192065.1_genomic	0.988292	0.882571	4161_1	d__Bacteria;p__Gemmatimonadota;c__Gemmatimonadetes;o__Gemmatimonadales;f__Gemmatimonadaceae;g__Fen-1231;s__Fen-1231 sp014192065	Freshwater lake		2020_SLC-w-7_bin.58.purify	3300027293_3	0.975084	0.890613	1257_1	3300027293	d__Bacteria;p__Planctomycetota;c__Planctomycetia;o__Gemmatales;f__Gemmataceae;g__UBA6894;s__UBA6894 sp903912515	Freshwater lake	Freshwater		2020_CN-N-W-3_bin.144.purify	MAG_RWS.20.06_metabat2_bin.9	0.975262	0.832692	4230_9	TGG_OTU869	d__Bacteria;p__Cyanobacteriota;c__Cyanobacteriia;o__PCC-6307;f__Cyanobiaceae;g__Cyanobium_A;s__	Freshwater lake	Glacier
2020_JNYC-20W-2-1_bin.24.purify	GCA_003670925.1_genomic	0.989218	0.881864	3786_1	d__Bacteria;p__Planctomycetota;c__Planctomycetia;o__Planctomycetales;f__Planctomycetaceae;g__SXXK01;s__SXXK01 sp003670925	Freshwater lake		2020_YZYC-20W-1-15m-1_bin.115.purify	3300013137_30	0.979318	0.888889	7543_1	3300013137	d__Bacteria;p__Pseudomonadota;c__Gammaproteobacteria;o__Pseudomonadales;f__Pseudomonadaceae;g__Stutzerimonas;s__Stutzerimonas stutzeri	Saline lake	freshwater		2020_CN-N-W-1_bin.94.purify	MAG_1909JMYZI3_metabat2_bin.59	0.969368	0.832438	5147_1	TGG_OTU329	d__Bacteria;p__Actinomycetota;c__Actinomycetia;o__Actinomycetales;f__Microbacteriaceae;g__Microbacterium;s__Microbacterium sp005774735	Freshwater lake	Glacier
2020_CC-20W-1-5m-1_bin.62.purify	GCA_019637955.1_genomic	0.990396	0.881315	4606_1	d__Bacteria;p__Bdellovibrionota;c__Bdellovibrionia;o__Bdellovibrionales;f__Bdellovibrionaceae;g__JAHBUS01;s__JAHBUS01 sp019637955	Freshwater lake		2020_KMC-20W-1-20m-1_bin.215.purify	3300026227_1	0.984198	0.887001	7011_1	3300026227	d__Bacteria;p__Pseudomonadota;c__Gammaproteobacteria;o__Burkholderiales;f__Burkholderiaceae_B;g__Comamonas;s__Comamonas tsuruhatensis	Freshwater lake	Upper troposphere		2020_CN-N-W-2-0m_bin.3.purify	MAG_1909JMYZI2_metabat2_bin.4	0.963077	0.831615	3422_10	TGG_OTU851	d__Bacteria;p__Pseudomonadota;c__Gammaproteobacteria;o__Pseudomonadales;f__Moraxellaceae;g__Acinetobacter;s__Acinetobacter sp002367455	Freshwater lake	Glacier
2020_SLC-w-6_bin.202.purify	GCA_945860405.1_genomic	0.961432	0.880445	4567_1	d__Bacteria;p__Planctomycetota;c__Planctomycetia;o__Pirellulales;f__UBA1268;g__QWOP01;s__QWOP01 sp945860405	Freshwater lake		2021-DTH-W6_bin.19.purify	3300027144_3	0.995951	0.886713	2470_1	3300027144	d__Bacteria;p__Bacteroidota;c__Bacteroidia;o__Chitinophagales;f__Chitinophagaceae;g__Sediminibacterium;s__	River	Freshwater		2020_GMZ15-W1_bin.143.purify	MAG_1909JMYZI1_metabat2_bin.52	0.961817	0.831378	3422_12	TGG_OTU851	d__Bacteria;p__Pseudomonadota;c__Gammaproteobacteria;o__Pseudomonadales;f__Moraxellaceae;g__Acinetobacter;s__Acinetobacter idrijaensis	Saline lake	Glacier
2020_YBJSD-W-3_bin.153.purify	GCA_020253525.1_genomic	0.985144	0.880074	5599_1	d__Bacteria;p__Pseudomonadota;c__Alphaproteobacteria;o__Caulobacterales;f__TH1-2;g__Aquidulcibacter;s__Aquidulcibacter sp020253525	Wetland		2020_SLC-w-7_bin.58.purify	3300027534_1	0.975848	0.886161	1257_1	3300027534	d__Bacteria;p__Planctomycetota;c__Planctomycetia;o__Gemmatales;f__Gemmataceae;g__UBA6894;s__UBA6894 sp903912515	Freshwater lake	Freshwater		2020_EH-W1_bin.43.purify	MAG_RWS.20.06_metabat2_bin.25	0.971618	0.829167	3113_1	TGG_OTU937	d__Bacteria;p__Actinomycetota;c__Actinomycetia;o__Nanopelagicales;f__Nanopelagicaceae;g__Planktophila;s__	Saline lake	Glacier
2020_CBL-w4_bin.183.purify	GCA_017302855.1_genomic	0.976181	0.88	3748_1	d__Bacteria;p__Bacteroidota;c__Kapabacteria;o__Kapabacteriales;f__UBA961;g__UBA2353;s__UBA2353 sp017302855	Wetland		2021-DTH-W4_bin.89.purify	3300027777_22	0.986781	0.885086	7485_1	3300027777	d__Bacteria;p__Pseudomonadota;c__Gammaproteobacteria;o__Methylococcales;f__Methylococcaceae;g__UBA6136;s__UBA6136 sp007280285	River	Freshwater lake		2021-SD-W41_bin.139.purify	MAG_1909JMYZI2_metabat2_bin.18	0.970204	0.82646	6412_3	TGG_OTU750	d__Bacteria;p__Pseudomonadota;c__Alphaproteobacteria;o__Sphingomonadales;f__Sphingomonadaceae;g__Sphingobium;s__Sphingobium sp014280435	Wetland	Glacier
2020_DTH4-W1_bin.124.purify	GCA_009694435.1_genomic	0.974648	0.879852	2755_1	d__Bacteria;p__Actinomycetota;c__Acidimicrobiia;o__IMCC26256;f__PALSA-555;g__SHUY01;s__SHUY01 sp009694435	River		2021-DTH-W4_bin.106.purify	3300027128_7	0.976314	0.883614	5818_1	3300027128	d__Bacteria;p__Pseudomonadota;c__Gammaproteobacteria;o__Pseudomonadales;f__Pseudohongiellaceae;g__CAILUG01;s__CAILUG01 sp903887045	River	Freshwater		2020_KMC-20W-1-10m-1_bin.123.purify	MAG_RWS.20.06_metabat2_bin.37	0.964095	0.826389	3341_2	TGG_OTU720	d__Bacteria;p__Pseudomonadota;c__Gammaproteobacteria;o__Burkholderiales;f__Burkholderiaceae;g__Polynucleobacter;s__	Freshwater lake	Glacier
2020_CRC-20W-1-0m-1_bin.197.purify	GCA_903821625.1_genomic	0.981379	0.879444	1384_2	d__Bacteria;p__Bacteroidota;c__Bacteroidia;o__Sphingobacteriales;f__Sphingobacteriaceae;g__Daejeonella;s__Daejeonella sp903821625	Freshwater lake		2020_YBJSD-W-3_bin.31.purify	3300027806_19	0.961847	0.883205	3976_0	3300027806	d__Bacteria;p__Planctomycetota;c__Phycisphaerae;o__Phycisphaerales;f__UBA1924;g__JAJTHN01;s__JAJTHN01 sp021297895	Wetland	Freshwater lake		2020_DQZB-w3_bin.77.purify	MAG_1905ZF6500I1_metabat2_bin.26	0.967803	0.823485	7538_3	TGG_OTU616	d__Bacteria;p__Pseudomonadota;c__Gammaproteobacteria;o__Pseudomonadales;f__Pseudomonadaceae;g__Pseudomonas_E;s__Pseudomonas_E peli	River	Glacier
2020_CN-B-W-2_bin.180.purify	GCA_945898185.1_genomic	0.98288	0.878832	4704_1	d__Bacteria;p__Verrucomicrobiota;c__Verrucomicrobiae;o__Opitutales;f__Opitutaceae;g__IMCC26134_A;s__IMCC26134_A sp945898185	Freshwater lake		HS-29-2_bin.29.purify	3300006068_4	0.989436	0.881612	1117_1	3300006068	d__Bacteria;p__Bdellovibrionota;c__Bdellovibrionia;o__Bdellovibrionales;f__Bdellovibrionaceae;g__JANWYU01;s__	Hot spring	hotsprings		HS-6-1_bin.18.purify	ISO_83-2	0.98889	0.821813	5123_2	TGG_OTU319	d__Bacteria;p__Actinomycetota;c__Actinomycetia;o__Actinomycetales;f__Microbacteriaceae;g__Microbacterium;s__Microbacterium algeriense	Hot spring	Glacier
2020_JNYC-20W-1-80m-1_bin.27.purify	GCA_005805505.1_genomic	0.990139	0.878565	4790_3	d__Bacteria;p__Verrucomicrobiota;c__Verrucomicrobiae;o__Pedosphaerales;f__UBA9464;g__SXXZ01;s__SXXZ01 sp005805505	Freshwater lake		2021-DTH-W6_bin.19.purify	3300027154_5	0.996765	0.881089	2470_1	3300027154	d__Bacteria;p__Bacteroidota;c__Bacteroidia;o__Chitinophagales;f__Chitinophagaceae;g__Sediminibacterium;s__	River	Freshwater		2020_YZYC-20W-1-0m-1_bin.134.purify	MAG_1905ZF6360I3_maxbin2_bin.2	0.988097	0.821641	7013_0	TGG_OTU478	d__Bacteria;p__Pseudomonadota;c__Gammaproteobacteria;o__Burkholderiales;f__Burkholderiaceae_B;g__Comamonas;s__	Saline lake	Glacier
2020_BMC-W-1-1_bin.118.purify	GCA_945872795.1_genomic	0.972052	0.878558	1174_1	d__Bacteria;p__Bacteroidota;c__Bacteroidia;o__Flavobacteriales;f__PHOS-HE28;g__PHOS-HE28;s__PHOS-HE28 sp945872795	Freshwater lake		2020_JNYC-20W-1-20m-1_bin.49.purify	3300027707_5	0.965824	0.88024	4835_1	3300027707	d__Bacteria;p__Verrucomicrobiota;c__Verrucomicrobiae;o__Pedosphaerales;f__UBA9464;g__CAIVQB01;s__CAIVQB01 sp903916195	Freshwater lake	Freshwater lake		BYBC-W1_bin.167.purify	MAG_1807DKMD2_maxbin2_bin.139	0.970353	0.818182	4317_0	TGG_OTU128	d__Bacteria;p__Deinococcota;c__Deinococci;o__Deinococcales;f__Deinococcaceae;g__JACMOA01;s__JACMOA01 sp014378225	Glacier	Glacier
2020_YBJSD-W-3_bin.163.purify	GCA_002786225.1_genomic	0.99185	0.877882	1403_1	d__Bacteria;p__Spirochaetota;c__Leptospirae;o__Leptospirales;f__Leptospiraceae;g__GCA-2786225;s__GCA-2786225 sp002786225	Wetland		2019_TBMTW-16_bin.80.purify	3300024507_4	0.968241	0.878205	1572_0	3300024507	d__Bacteria;p__Bacteroidota;c__Bacteroidia;o__NS11-12g;f__UBA955;g__UBA955;s__	River	Freshwater		2020_CN-N-W-1_bin.94.purify	MAG_1909JMYZI2_metabat2_bin.6	0.969387	0.816949	5147_1	TGG_OTU329	d__Bacteria;p__Actinomycetota;c__Actinomycetia;o__Actinomycetales;f__Microbacteriaceae;g__Microbacterium;s__Microbacterium sp005774735	Freshwater lake	Glacier
2021-CNB-W2_bin.101.purify	GCA_003670915.1_genomic	0.971528	0.877163	3799_1	d__Bacteria;p__Planctomycetota;c__Planctomycetia;o__Pirellulales;f__UBA1268;g__BAIKAL-G1-2R;s__BAIKAL-G1-2R sp003670915	Freshwater lake		2021-EH-W1_bin.155.purify	3300013006_78	0.962145	0.877256	4224_2	3300013006	d__Bacteria;p__Cyanobacteriota;c__Cyanobacteriia;o__PCC-6307;f__Cyanobiaceae;g__Synechococcus_D;s__Synechococcus_D lacustris	Saline lake	freshwater		2020_CC-20W-1-0m-1_bin.116.purify	MAG_RWS.20.06_metabat2_bin.55	0.965903	0.816705	4577_9	TGG_OTU824	d__Bacteria;p__Planctomycetota;c__Planctomycetia;o__Pirellulales;f__UBA1268;g__QWPN01;s__	Freshwater lake	Glacier
2020_DTH2-W1_bin.51.purify	GCF_000969605.1_genomic	0.987821	0.877117	7067_1	d__Bacteria;p__Pseudomonadota;c__Gammaproteobacteria;o__Burkholderiales;f__Burkholderiaceae_B;g__Aquincola;s__Aquincola tertiaricarbonis_A	River		2021-DTH-W4_bin.89.purify	3300027749_15	0.987166	0.876463	7485_1	3300027749	d__Bacteria;p__Pseudomonadota;c__Gammaproteobacteria;o__Methylococcales;f__Methylococcaceae;g__UBA6136;s__UBA6136 sp007280285	River	Freshwater lake		2020_BHH-W1_bin.108.purify	MAG_1901QYS_vamb_S1C11403	0.977778	0.815436	398_1	TGG_OTU905	d__Bacteria;p__Bacillota;c__Bacilli;o__Staphylococcales;f__Staphylococcaceae;g__Staphylococcus;s__Staphylococcus epidermidis	River	Glacier
2020_JNYC-20W-1-100m-1_bin.136.purify	GCA_945860945.1_genomic	0.977528	0.877019	4833_1	d__Bacteria;p__Verrucomicrobiota;c__Verrucomicrobiae;o__Pedosphaerales;f__SIAT01;g__SIAT01;s__SIAT01 sp945860945	Freshwater lake		2020_DTH4-W1_bin.124.purify	3300027649_17	0.975896	0.875	2755_1	3300027649	d__Bacteria;p__Actinomycetota;c__Acidimicrobiia;o__IMCC26256;f__PALSA-555;g__SHUY01;s__SHUY01 sp009694435	River	Freshwater lentic		BYBC-W1_bin.97.purify	MAG_ZPGI1.20.10_metabat2_bin.25	0.957005	0.81519	3415_11	TGG_OTU852	d__Bacteria;p__Pseudomonadota;c__Gammaproteobacteria;o__Pseudomonadales;f__Moraxellaceae;g__Acinetobacter;s__Acinetobacter johnsonii	Glacier	Glacier
2020_YMH1-W1_bin.121.purify	GCA_013205155.1_genomic	0.966131	0.876923	3367_4	d__Bacteria;p__Pseudomonadota;c__Gammaproteobacteria;o__Burkholderiales;f__Burkholderiaceae;g__Polynucleobacter;s__Polynucleobacter sp013205155	River		2020_YZYC-20W-1-30m-1_bin.117.purify	3300022825_6	0.981698	0.875	6305_6	3300022825	d__Bacteria;p__Pseudomonadota;c__Alphaproteobacteria;o__Rhodobacterales;f__Rhodobacteraceae;g__Yoonia;s__Yoonia sp018402175	Saline lake	saline water		BYBC-W1_bin.167.purify	MAG_1807DKMD3_metabat2_bin.54	0.966088	0.814371	4317_0	TGG_OTU128	d__Bacteria;p__Deinococcota;c__Deinococci;o__Deinococcales;f__Deinococcaceae;g__JACMOA01;s__JACMOA01 sp014378225	Glacier	Glacier
2020_BMC-W-1-0m-1_bin.41.purify	GCA_005787345.1_genomic	0.963857	0.875367	4884_3	d__Bacteria;p__Actinomycetota;c__Acidimicrobiia;o__Acidimicrobiales;f__UBA8139;g__F1-20-MAGs160;s__F1-20-MAGs160 sp005787345	Freshwater lake		2020_TMRSD3-W1_bin.37.purify	3300013004_48	0.971128	0.874296	6218_1	3300013004	d__Bacteria;p__Pseudomonadota;c__Alphaproteobacteria;o__Rhodobacterales;f__Rhodobacteraceae;g__Rhodobacter_F;s__	Wetland	freshwater		BYBC-W1_bin.110.purify	MAG_1611DDSC3_maxbin2_bin.78	0.9864	0.813922	4188_0	TGG_OTU156	d__Bacteria;p__Gemmatimonadota;c__Gemmatimonadetes;o__Gemmatimonadales;f__Gemmatimonadaceae;g__Gemmatimonas;s__	Glacier	Glacier
2020_PC-20W-2-1_bin.49.purify	GCA_000257205.1_genomic	0.988891	0.875	3476_1	d__Bacteria;p__Pseudomonadota;c__Gammaproteobacteria;o__Enterobacterales_A;f__Vibrionaceae;g__Vibrio;s__Vibrio ordalii	Saline lake		H3-1_bin.15.purify	3300026781_3	0.976188	0.873214	4295_1	3300026781	d__Bacteria;p__Thermotogota;c__Thermotogae;o__Thermotogales;f__Fervidobacteriaceae;g__Fervidobacterium;s__Fervidobacterium pennivorans_A	Hot spring	Hot spring		2020_CRC-20W-2-1_bin.163.purify	ISO_Y287-2-1	0.983417	0.809714	2669_1	TGG_OTU897	d__Bacteria;p__Bacteroidota;c__Bacteroidia;o__Sphingobacteriales;f__Sphingobacteriaceae;g__Sphingobacterium;s__Sphingobacterium sp000938735	Freshwater lake	Glacier
2019_TBLSH-01_bin.11.purify	GCA_945907055.1_genomic	0.962311	0.872951	2756_1	d__Bacteria;p__Actinomycetota;c__Acidimicrobiia;o__IMCC26256;f__IMCC26256;g__IMCC26256;s__IMCC26256 sp945907055	River		2021-LU-W3_bin.88.purify	3300024919_7	0.975156	0.872832	2278_3	3300024919	d__Bacteria;p__Bacteroidota;c__Bacteroidia;o__Flavobacteriales;f__Flavobacteriaceae;g__Flavobacterium;s__Flavobacterium sp020217025	Wetland	Freshwater Sediment		2020_CRC-20W-2-1_bin.163.purify	ISO_Y622-1.002	0.983815	0.809252	2669_1	TGG_OTU897	d__Bacteria;p__Bacteroidota;c__Bacteroidia;o__Sphingobacteriales;f__Sphingobacteriaceae;g__Sphingobacterium;s__Sphingobacterium sp000938735	Freshwater lake	Glacier
2020_JNYC-20W-1-20m-1_bin.188.purify	GCA_945860205.1_genomic	0.984008	0.872587	6016_1	d__Bacteria;p__Pseudomonadota;c__Alphaproteobacteria;o__Reyranellales;f__Reyranellaceae;g__Reyranella;s__Reyranella massiliensis_B	Freshwater lake		2020_YBJSD-W-3_bin.31.purify	3300027793_13	0.96278	0.872378	3976_0	3300027793	d__Bacteria;p__Planctomycetota;c__Phycisphaerae;o__Phycisphaerales;f__UBA1924;g__JAJTHN01;s__JAJTHN01 sp021297895	Wetland	Freshwater lake		2019_TBMTW-14_bin.9.purify	MAG_1909JMYZI3_metabat2_bin.44	0.994398	0.808392	6416_1	TGG_OTU751	d__Bacteria;p__Pseudomonadota;c__Alphaproteobacteria;o__Sphingomonadales;f__Sphingomonadaceae;g__Sphingobium;s__Sphingobium limneticum	River	Glacier
2020_BGBMC-20W-3-1_bin.55.purify	GCF_900101755.1_genomic	0.976615	0.871927	7546_3	d__Bacteria;p__Pseudomonadota;c__Gammaproteobacteria;o__Pseudomonadales;f__Pseudomonadaceae;g__Pseudomonas_E;s__Pseudomonas_E alcaliphila	Saline lake		2020_JC-20W-1-15m-1_bin.47.purify	3300025608_45	0.973001	0.871429	596_1	3300025608	d__Bacteria;p__Pseudomonadota;c__Alphaproteobacteria;o__Pelagibacterales;f__Pelagibacteraceae;g__Pelagibacter;s__Pelagibacter ubique	Freshwater lake	Marine		2020_CN-N-W-2-0m_bin.3.purify	MAG_1909JMYZI3_metabat2_bin.24	0.964568	0.806283	3422_10	TGG_OTU851	d__Bacteria;p__Pseudomonadota;c__Gammaproteobacteria;o__Pseudomonadales;f__Moraxellaceae;g__Acinetobacter;s__Acinetobacter sp002367455	Freshwater lake	Glacier
2021-ZJZBSD-W52_bin.215.purify	GCA_011390985.1_genomic	0.961092	0.871835	3874_2	d__Bacteria;p__Desulfobacterota;c__Desulfobacteria;o__Desulfobacterales;f__JAABRJ01;g__JAABRJ01;s__JAABRJ01 sp011390985	Wetland		2019_TBMTW-16_bin.80.purify	3300028073_6	0.967784	0.871338	1572_0	3300028073	d__Bacteria;p__Bacteroidota;c__Bacteroidia;o__NS11-12g;f__UBA955;g__UBA955;s__	River	Freshwater		2020_CRC-20W-2-1_bin.163.purify	ISO_Y87-2-2	0.983951	0.805936	2669_1	TGG_OTU897	d__Bacteria;p__Bacteroidota;c__Bacteroidia;o__Sphingobacteriales;f__Sphingobacteriaceae;g__Sphingobacterium;s__Sphingobacterium sp000938735	Freshwater lake	Glacier
HS-6-1_bin.23.purify	GCF_001418225.1_genomic	0.9936	0.871085	6370_0	d__Bacteria;p__Pseudomonadota;c__Alphaproteobacteria;o__Rhizobiales;f__Stappiaceae;g__Pannonibacter;s__Pannonibacter indicus	Hot spring		2019_TBMTW-16_bin.80.purify	3300024509_5	0.969063	0.871094	1572_0	3300024509	d__Bacteria;p__Bacteroidota;c__Bacteroidia;o__NS11-12g;f__UBA955;g__UBA955;s__	River	Freshwater		2020_CRC-20W-2-1_bin.163.purify	ISO_Y254-1-2	0.985965	0.805792	2669_1	TGG_OTU897	d__Bacteria;p__Bacteroidota;c__Bacteroidia;o__Sphingobacteriales;f__Sphingobacteriaceae;g__Sphingobacterium;s__Sphingobacterium sp000938735	Freshwater lake	Glacier
2020_CRC-20W-1-5m-1_bin.113.purify	GCA_945869365.1_genomic	0.960266	0.869027	2204_1	d__Bacteria;p__Bacteroidota;c__Bacteroidia;o__Flavobacteriales;f__Flavobacteriaceae;g__Flavobacterium;s__Flavobacterium psychrophilum_J	Freshwater lake		2019_bqzb-4_bin.54.purify	3300011738_4	0.960701	0.870886	5471_1	3300011738	d__Bacteria;p__Actinomycetota;c__Actinomycetia;o__Actinomycetales;f__Microbacteriaceae;g__Pontimonas;s__Pontimonas sp000754445	River	Mine pit pond		2020_GMZ15-W1_bin.143.purify	MAG_1909JMYZI1_maxbin2_bin.28.001	0.96281	0.804511	3422_12	TGG_OTU851	d__Bacteria;p__Pseudomonadota;c__Gammaproteobacteria;o__Pseudomonadales;f__Moraxellaceae;g__Acinetobacter;s__Acinetobacter idrijaensis	Saline lake	Glacier
2020_YBJSD-W-3_bin.39.purify	GCA_020249045.1_genomic	0.988983	0.86881	5992_1	d__Bacteria;p__Pseudomonadota;c__Alphaproteobacteria;o__CACIAM-22H2;f__CACIAM-22H2;g__Tagaea;s__Tagaea sp020249045	Wetland		2020_DTH3-W1_bin.55.purify	3300027736_15	0.96855	0.870732	3712_1	3300027736	d__Bacteria;p__Bdellovibrionota;c__UBA2361;o__UBA2361;f__OMII01;g__OMII01;s__	River	Freshwater lake		BYBC-W1_bin.167.purify	MAG_1807DKMD3_maxbin2_bin.96	0.965616	0.804348	4317_0	TGG_OTU128	d__Bacteria;p__Deinococcota;c__Deinococci;o__Deinococcales;f__Deinococcaceae;g__JACMOA01;s__JACMOA01 sp014378225	Glacier	Glacier
2021-LU-W1_bin.37.purify	GCF_900635455.1_genomic	0.977887	0.86877	3584_1	d__Bacteria;p__Pseudomonadota;c__Gammaproteobacteria;o__Enterobacterales;f__Enterobacteriaceae;g__Yersinia;s__Yersinia intermedia	Wetland		2020_KMC-20W-1-23m-1_bin.125.purify	3300027707_25	0.966223	0.869452	4553_1	3300027707	d__Bacteria;p__Verrucomicrobiota;c__Verrucomicrobiae;o__Opitutales;f__UBA953;g__UBA953;s__UBA953 sp945866215	Freshwater lake	Freshwater lake		2020_YZYC-20W-1-0m-1_bin.134.purify	MAG_1905ZF6320I2_maxbin2_bin.1	0.986304	0.804294	7013_0	TGG_OTU478	d__Bacteria;p__Pseudomonadota;c__Gammaproteobacteria;o__Burkholderiales;f__Burkholderiaceae_B;g__Comamonas;s__	Saline lake	Glacier
2020_JNYC-20W-1-100m-1_bin.92.purify	GCA_016462245.1_genomic	0.95044	0.868486	1138_1	d__Bacteria;p__Actinomycetota;c__Thermoleophilia;o__Solirubrobacterales;f__Solirubrobacteraceae;g__F1-60-MAGs163;s__F1-60-MAGs163 sp016462245	Freshwater lake		2020_KMC-20W-1-15m-1_bin.63.purify	3300012182_12	0.971121	0.868458	7546_1	3300012182	d__Bacteria;p__Pseudomonadota;c__Gammaproteobacteria;o__Pseudomonadales;f__Pseudomonadaceae;g__Pseudomonas_E;s__Pseudomonas_E alcaliphila_B	Freshwater lake	Saline lake		2020_CN-N-W-2-0m_bin.3.purify	MAG_1909JMYZI1_metabat2_bin.52	0.963553	0.803519	3422_10	TGG_OTU851	d__Bacteria;p__Pseudomonadota;c__Gammaproteobacteria;o__Pseudomonadales;f__Moraxellaceae;g__Acinetobacter;s__Acinetobacter sp002367455	Freshwater lake	Glacier
2020_KMC-20W-1-20m-1_bin.7.purify	GCF_001939065.1_genomic	0.955876	0.867978	4038_2	d__Bacteria;p__Bacillota;c__Bacilli;o__Exiguobacterales;f__Exiguobacteraceae;g__Exiguobacterium_A;s__Exiguobacterium_A indicum	Freshwater lake		2020_QHH19-W1_bin.45.purify	3300020426_33	0.970937	0.866324	6385_1	3300020426	d__Bacteria;p__Pseudomonadota;c__Alphaproteobacteria;o__Sphingomonadales;f__Sphingomonadaceae;g__Qipengyuania;s__Qipengyuania pacifica	Saline lake	Marine		2020_GMZ15-W1_bin.143.purify	MAG_GLYI1.20.09_metabat2_bin.44	0.962057	0.803279	3422_12	TGG_OTU851	d__Bacteria;p__Pseudomonadota;c__Gammaproteobacteria;o__Pseudomonadales;f__Moraxellaceae;g__Acinetobacter;s__Acinetobacter idrijaensis	Saline lake	Glacier
2020_KMC-20W-1-5m-1_bin.4.purify	GCA_001601825.1_genomic	0.9886	0.867647	6680_1	d__Bacteria;p__Pseudomonadota;c__Gammaproteobacteria;o__Burkholderiales;f__Burkholderiaceae;g__Limnobacter;s__Limnobacter sp001601825	Freshwater lake		2020_YZYC-20W-1-15m-1_bin.115.purify	3300024305_1	0.982304	0.865243	7543_1	3300024305	d__Bacteria;p__Pseudomonadota;c__Gammaproteobacteria;o__Pseudomonadales;f__Pseudomonadaceae;g__Stutzerimonas;s__Stutzerimonas stutzeri	Saline lake	saline wetland		2020_LU-w5_bin.97.purify	ISO_167	0.972866	0.800187	5940_1	TGG_OTU673	d__Bacteria;p__Pseudomonadota;c__Alphaproteobacteria;o__Caulobacterales;f__Caulobacteraceae;g__Brevundimonas;s__Brevundimonas diminuta	Wetland	Glacier
2021-DTH-W6_bin.146.purify	GCA_945874095.1_genomic	0.952254	0.866553	6686_1	d__Bacteria;p__Planctomycetota;c__Planctomycetia;o__Isosphaerales;f__Isosphaeraceae;g__QWQI01;s__QWQI01 sp945872325	River		2019_bqzb-4_bin.54.purify	3300028559_54	0.964635	0.864151	5471_1	3300028559	d__Bacteria;p__Actinomycetota;c__Actinomycetia;o__Actinomycetales;f__Microbacteriaceae;g__Pontimonas;s__Pontimonas sp000754445	River	freshwater		2020_LU-w5_bin.97.purify	ISO_A18-4-2	0.972422	0.799253	5940_1	TGG_OTU673	d__Bacteria;p__Pseudomonadota;c__Alphaproteobacteria;o__Caulobacterales;f__Caulobacteraceae;g__Brevundimonas;s__Brevundimonas diminuta	Wetland	Glacier
2019_bqzb-4_bin.6.purify	GCA_005786815.1_genomic	0.987914	0.866013	7218_1	d__Bacteria;p__Pseudomonadota;c__Gammaproteobacteria;o__Burkholderiales;f__Burkholderiaceae_B;g__Limnohabitans;s__Limnohabitans sp005786815	River		2020_YZYC-20W-1-15m-1_bin.115.purify	3300013126_15	0.982081	0.864005	7543_1	3300013126	d__Bacteria;p__Pseudomonadota;c__Gammaproteobacteria;o__Pseudomonadales;f__Pseudomonadaceae;g__Stutzerimonas;s__Stutzerimonas stutzeri	Saline lake	freshwater		2020_GMZ-9-w1_bin.29.purify	MAG_RWS.20.06_metabat2_bin.57	0.963497	0.797619	3219_2	TGG_OTU325	d__Bacteria;p__Actinomycetota;c__Acidimicrobiia;o__Acidimicrobiales;f__Ilumatobacteraceae;g__F1-60-MAGs027;s__	Saline lake	Glacier
2020_JNYC-20W-1-100m-1_bin.67.purify	GCA_945865805.1_genomic	0.972792	0.865501	6725_1	d__Bacteria;p__Pseudomonadota;c__Gammaproteobacteria;o__Burkholderiales;f__SG8-41;g__UBA5216;s__UBA5216 sp945865805	Freshwater lake		2020_YBJSD-W-2_bin.102.purify	3300025896_4	0.984199	0.863469	7119_1	3300025896	d__Bacteria;p__Pseudomonadota;c__Gammaproteobacteria;o__Burkholderiales;f__Burkholderiaceae_B;g__Limnohabitans_A;s__	Wetland	Aqueous		BYBC-W1_bin.134.purify	MAG_1611DDSC1_maxbin2_bin.132.002	0.977441	0.797468	6690_0	TGG_OTU40	d__Bacteria;p__Pseudomonadota;c__Gammaproteobacteria;o__Xanthomonadales;f__Xanthomonadaceae;g__Arenimonas;s__	Glacier	Glacier
2020_NMC-W-8-25m-1_bin.149.purify	GCF_001643305.1_genomic	0.971904	0.865435	5729_4	d__Bacteria;p__Pseudomonadota;c__Gammaproteobacteria;o__Enterobacterales_A;f__Aeromonadaceae;g__Aeromonas;s__Aeromonas salmonicida	Saline lake		2020_YBJSD-W-3_bin.31.purify	3300027816_12	0.96141	0.863447	3976_0	3300027816	d__Bacteria;p__Planctomycetota;c__Phycisphaerae;o__Phycisphaerales;f__UBA1924;g__JAJTHN01;s__JAJTHN01 sp021297895	Wetland	Freshwater lake		2020_CC-20W-1-15m-1_bin.12.purify	ISO_20-2-1.001	0.988944	0.797436	5122_1	TGG_OTU320	d__Bacteria;p__Actinomycetota;c__Actinomycetia;o__Actinomycetales;f__Microbacteriaceae;g__Microbacterium;s__Microbacterium sp002456035	Freshwater lake	Glacier
2020_JNYC-20W-1-60m-1_bin.64.purify	GCA_945862315.1_genomic	0.977705	0.864996	4978_1	d__Bacteria;p__Pseudomonadota;c__Gammaproteobacteria;o__Ga0077536;f__Ga0077536;g__Ga0077536;s__Ga0077536 sp945862315	Freshwater lake		2021-CNB-W2_bin.101.purify	3300027649_6	0.974904	0.862772	3799_1	3300027649	d__Bacteria;p__Planctomycetota;c__Planctomycetia;o__Pirellulales;f__UBA1268;g__BAIKAL-G1-2R;s__BAIKAL-G1-2R sp003670915	Freshwater lake	Freshwater lentic		2020_YM-W-1_bin.9.purify	ISO_Y286-3	0.986433	0.796653	5125_1	TGG_OTU322	d__Bacteria;p__Actinomycetota;c__Actinomycetia;o__Actinomycetales;f__Microbacteriaceae;g__Microbacterium;s__Microbacterium maritypicum	Wetland	Glacier
2020_NMC-W-8-20m-1_bin.76.purify	GCA_018816185.1_genomic	0.95072	0.864979	4004_1	d__Bacteria;p__Bacillota;c__Bacilli;o__Bacillales;f__Planococcaceae;g__Paenisporosarcina;s__Paenisporosarcina sp018816185	Saline lake		2019_TBMTW-16_bin.80.purify	3300027503_13	0.968405	0.860902	1572_0	3300027503	d__Bacteria;p__Bacteroidota;c__Bacteroidia;o__NS11-12g;f__UBA955;g__UBA955;s__	River	Freshwater		2020_YM-W-1_bin.9.purify	ISO_145	0.986513	0.796468	5125_1	TGG_OTU322	d__Bacteria;p__Actinomycetota;c__Actinomycetia;o__Actinomycetales;f__Microbacteriaceae;g__Microbacterium;s__Microbacterium maritypicum	Wetland	Glacier
2020_CC-20W-1-15m-1_bin.153.purify	GCA_005789685.1_genomic	0.976279	0.864035	7210_5	d__Bacteria;p__Pseudomonadota;c__Gammaproteobacteria;o__Burkholderiales;f__Burkholderiaceae_B;g__Limnohabitans_A;s__Limnohabitans_A sp005789685	Freshwater lake		2020_CRC-20W-1-10m-1_bin.96.purify	3300027763_4	0.955902	0.859277	1405_1	3300027763	d__Bacteria;p__Bacteroidota;c__Bacteroidia;o__Chitinophagales;f__Saprospiraceae;g__BJGN01;s__	Freshwater lake	Freshwater lake		2020_YM-W-1_bin.9.purify	ISO_Y251-3-2-1	0.986935	0.794786	5125_1	TGG_OTU322	d__Bacteria;p__Actinomycetota;c__Actinomycetia;o__Actinomycetales;f__Microbacteriaceae;g__Microbacterium;s__Microbacterium maritypicum	Wetland	Glacier
2020_DTH3-W1_bin.81.purify	GCA_945862235.1_genomic	0.984479	0.863398	5448_1	d__Bacteria;p__Planctomycetota;c__Planctomycetia;o__Planctomycetales;f__Planctomycetaceae;g__Schlesneria;s__Schlesneria paludicola_A	River		2020_YZYC-20W-1-30m-1_bin.117.purify	3300023238_8	0.981694	0.858601	6305_6	3300023238	d__Bacteria;p__Pseudomonadota;c__Alphaproteobacteria;o__Rhodobacterales;f__Rhodobacteraceae;g__Yoonia;s__Yoonia sp018402175	Saline lake	saline water		2020_YM-W-1_bin.9.purify	ISO_Y251-3-2-2	0.986737	0.794613	5125_1	TGG_OTU322	d__Bacteria;p__Actinomycetota;c__Actinomycetia;o__Actinomycetales;f__Microbacteriaceae;g__Microbacterium;s__Microbacterium maritypicum	Wetland	Glacier
2020_DQZB-w3_bin.69.purify	GCF_004340665.1_genomic	0.971359	0.863293	2663_0	d__Bacteria;p__Bacteroidota;c__Bacteroidia;o__Sphingobacteriales;f__Sphingobacteriaceae;g__Pedobacter;s__Pedobacter psychrotolerans	River		2020_KMC-20W-1-20m-1_bin.215.purify	3300026219_1	0.985324	0.858228	7011_1	3300026219	d__Bacteria;p__Pseudomonadota;c__Gammaproteobacteria;o__Burkholderiales;f__Burkholderiaceae_B;g__Comamonas;s__Comamonas tsuruhatensis	Freshwater lake	Upper troposphere		2019_zjzb-1_bin.14.purify	MAG_1907QMI1_metabat2_bin.55	0.981354	0.794521	2782_1	TGG_OTU837	d__Bacteria;p__Cyanobacteriota;c__Cyanobacteriia;o__Pseudanabaenales;f__Pseudanabaenaceae;g__Pseudanabaena;s__	River	Glacier
2020_CRC-20W-1-5m-1_bin.174.purify	GCA_903868295.1_genomic	0.969739	0.862309	3922_1	d__Bacteria;p__Chloroflexota;c__Chloroflexia;o__Chloroflexales;f__Roseiflexaceae;g__UBA965;s__UBA965 sp903868295	Freshwater lake		2020_DTH3-W1_bin.81.purify	3300027770_3	0.983109	0.857676	5448_1	3300027770	d__Bacteria;p__Planctomycetota;c__Planctomycetia;o__Planctomycetales;f__Planctomycetaceae;g__Schlesneria;s__Schlesneria paludicola_A	River	Freshwater lake		2020_CRC-20W-2-1_bin.163.purify	ISO_Y426-3-2	0.982302	0.794464	2669_1	TGG_OTU897	d__Bacteria;p__Bacteroidota;c__Bacteroidia;o__Sphingobacteriales;f__Sphingobacteriaceae;g__Sphingobacterium;s__Sphingobacterium sp000938735	Freshwater lake	Glacier
2019_TBLU-10_bin.59.purify	GCF_900129385.1_genomic	0.984894	0.861919	2110_0	d__Bacteria;p__Bacteroidota;c__Bacteroidia;o__Flavobacteriales;f__Weeksellaceae;g__Chryseobacterium;s__Chryseobacterium takakiae	Wetland		2020_BMC-W-1-8m-1_bin.12.purify	3300027970_49	0.970681	0.857143	4773_1	3300027970	d__Bacteria;p__Verrucomicrobiota;c__Verrucomicrobiae;o__Methylacidiphilales;f__UBA3015;g__UBA3015;s__UBA3015 sp945874125	Freshwater lake	freshwater		2020_CRC-20W-2-1_bin.163.purify	ISO_Y136-3	0.98275	0.793875	2669_1	TGG_OTU897	d__Bacteria;p__Bacteroidota;c__Bacteroidia;o__Sphingobacteriales;f__Sphingobacteriaceae;g__Sphingobacterium;s__Sphingobacterium sp000938735	Freshwater lake	Glacier
2020_TMRSD3-W1_bin.135.purify	GCF_017875275.1_genomic	0.984274	0.861547	6721_2	d__Bacteria;p__Pseudomonadota;c__Alphaproteobacteria;o__Rhizobiales;f__Xanthobacteraceae;g__Xanthobacter;s__Xanthobacter flavus	Wetland		2020_YZYC-20W-1-10m-1_bin.45.purify	3300002544_9	0.972918	0.856436	7544_0	3300002544	d__Bacteria;p__Pseudomonadota;c__Gammaproteobacteria;o__Pseudomonadales;f__Pseudomonadaceae;g__Stutzerimonas;s__Stutzerimonas sp007713455	Saline lake	Deep subsurface		2020_NMC-W-7-1_bin.84.purify	ISO_TSRC1-1	0.972769	0.793566	5927_1	TGG_OTU677	d__Bacteria;p__Pseudomonadota;c__Alphaproteobacteria;o__Caulobacterales;f__Caulobacteraceae;g__Brevundimonas;s__Brevundimonas mediterranea_A	Saline lake	Glacier
2020_GHH17-W1_bin.109.purify	GCA_018401875.1_genomic	0.969346	0.861502	1189_1	d__Bacteria;p__Bacteroidota;c__Bacteroidia;o__Flavobacteriales;f__Salibacteraceae;g__SHAN690;s__SHAN690 sp018401875	Saline lake		2021-EH-W1_bin.125.purify	3300028569_46	0.969779	0.856209	754_2	3300028569	d__Bacteria;p__Bacteroidota;c__Bacteroidia;o__J057;f__RFSG01;g__;s__	Saline lake	freshwater		2020_CRC-20W-2-1_bin.163.purify	ISO_Y251-3-1.001	0.982721	0.793164	2669_1	TGG_OTU897	d__Bacteria;p__Bacteroidota;c__Bacteroidia;o__Sphingobacteriales;f__Sphingobacteriaceae;g__Sphingobacterium;s__Sphingobacterium sp000938735	Freshwater lake	Glacier
2020_LU-w1_bin.4.purify	GCF_009646115.1_genomic	0.991426	0.859199	4117_0	d__Bacteria;p__Pseudomonadota;c__Gammaproteobacteria;o__Enterobacterales;f__Enterobacteriaceae;g__Pantoea;s__Pantoea eucalypti	Wetland		2021-EH-W1_bin.151.purify	3300028569_60	0.97216	0.856	3549_2	3300028569	d__Bacteria;p__Pseudomonadota;c__Gammaproteobacteria;o__Burkholderiales;f__Methylophilaceae;g__Methylotenera_A;s__	Saline lake	freshwater		2020_NMC-W-7-1_bin.59.purify	ISO_Y-RC-72-1.001	0.970443	0.791033	6861_1	TGG_OTU481	d__Bacteria;p__Pseudomonadota;c__Gammaproteobacteria;o__Burkholderiales;f__Burkholderiaceae_B;g__Comamonas;s__Comamonas aquatica	Saline lake	Glacier
2020_YZYC-20W-1-15m-1_bin.115.purify	GCF_000219605.1_genomic	0.979079	0.858746	7543_1	d__Bacteria;p__Pseudomonadota;c__Gammaproteobacteria;o__Pseudomonadales;f__Pseudomonadaceae;g__Stutzerimonas;s__Stutzerimonas stutzeri	Saline lake		2020_YZYC-20W-1-30m-1_bin.117.purify	3300022836_11	0.981389	0.855181	6305_6	3300022836	d__Bacteria;p__Pseudomonadota;c__Alphaproteobacteria;o__Rhodobacterales;f__Rhodobacteraceae;g__Yoonia;s__Yoonia sp018402175	Saline lake	saline water		2020_NMC-W-7-1_bin.84.purify	MAG_1907QMI2_metabat2_bin.39	0.982656	0.787952	5927_1	TGG_OTU677	d__Bacteria;p__Pseudomonadota;c__Alphaproteobacteria;o__Caulobacterales;f__Caulobacteraceae;g__Brevundimonas;s__Brevundimonas mediterranea_A	Saline lake	Glacier
2021-DTH-W6_bin.164.purify	GCA_945866155.1_genomic	0.960617	0.857143	3145_2	d__Bacteria;p__Actinomycetota;c__Actinomycetia;o__Nanopelagicales;f__Nanopelagicaceae;g__Planktophila;s__Planktophila sp945866155	River		2020_KMC-20W-1-20m-1_bin.215.purify	3300026233_1	0.986081	0.85483	7011_1	3300026233	d__Bacteria;p__Pseudomonadota;c__Gammaproteobacteria;o__Burkholderiales;f__Burkholderiaceae_B;g__Comamonas;s__Comamonas tsuruhatensis	Freshwater lake	Upper troposphere		2020_YM-W-1_bin.9.purify	ISO_Y273-1	0.98411	0.786441	5125_1	TGG_OTU322	d__Bacteria;p__Actinomycetota;c__Actinomycetia;o__Actinomycetales;f__Microbacteriaceae;g__Microbacterium;s__Microbacterium maritypicum	Wetland	Glacier
2021-DTH-W4_bin.145.purify	GCA_945878645.1_genomic	0.981221	0.856693	4883_1	d__Bacteria;p__Actinomycetota;c__Acidimicrobiia;o__Acidimicrobiales;f__UBA8139;g__F1-20-MAGs160;s__F1-20-MAGs160 sp945878645	River		2020_KMC-20W-1-15m-1_bin.63.purify	3300012116_1	0.975083	0.853465	7546_1	3300012116	d__Bacteria;p__Pseudomonadota;c__Gammaproteobacteria;o__Pseudomonadales;f__Pseudomonadaceae;g__Pseudomonas_E;s__Pseudomonas_E alcaliphila_B	Freshwater lake	Saline lake		2020_LU-w6_bin.30.purify	ISO_B2705-2	0.986276	0.786254	5124_1	TGG_OTU321	d__Bacteria;p__Actinomycetota;c__Actinomycetia;o__Actinomycetales;f__Microbacteriaceae;g__Microbacterium;s__Microbacterium oxydans	Wetland	Glacier
2020_JNYC-20W-1-0m-1_bin.33.purify	GCA_016462375.1_genomic	0.958884	0.856322	2909_1	d__Bacteria;p__Actinomycetota;c__Actinomycetia;o__Actinomycetales;f__Microbacteriaceae;g__Rhodoluna;s__Rhodoluna sp016462375	Freshwater lake		2019_bqzb-4_bin.54.purify	3300028557_62	0.96396	0.853081	5471_1	3300028557	d__Bacteria;p__Actinomycetota;c__Actinomycetia;o__Actinomycetales;f__Microbacteriaceae;g__Pontimonas;s__Pontimonas sp000754445	River	freshwater		2021-BC-W03_bin.6.purify	MAG_1807DKMD2_metabat2_bin.6	0.993876	0.783742	5075_0	TGG_OTU388	d__Bacteria;p__Actinomycetota;c__Actinomycetia;o__Actinomycetales;f__Microbacteriaceae;g__Glaciihabitans;s__	Glacier	Glacier
2020_YBJSD-W-3_bin.287.purify	GCF_000218895.1_genomic	0.996639	0.856274	1699_0	d__Bacteria;p__Bacteroidota;c__Bacteroidia;o__Cytophagales;f__Spirosomaceae;g__Runella;s__Runella slithyformis	Wetland		2020_KMC-20W-1-20m-1_bin.215.purify	3300026236_1	0.98547	0.852417	7011_1	3300026236	d__Bacteria;p__Pseudomonadota;c__Gammaproteobacteria;o__Burkholderiales;f__Burkholderiaceae_B;g__Comamonas;s__Comamonas tsuruhatensis	Freshwater lake	Upper troposphere		BYBC-W1_bin.215.purify	MAG_MGGQSC.20.08_metabat2_bin.51	0.987141	0.783476	2798_0	TGG_OTU826	d__Bacteria;p__Cyanobacteriota;c__Cyanobacteriia;o__Cyanobacteriales;f__JAAUUE01;g__JAAUUE01;s__	Glacier	Glacier
2021-LU-W2_bin.75.purify	GCF_009208585.1_genomic	0.975501	0.855486	1422_0	d__Bacteria;p__Bdellovibrionota;c__Oligoflexia;o__Silvanigrellales;f__Silvanigrellaceae;g__Silvanigrella;s__Silvanigrella multicolorata	Wetland		H3-1_bin.15.purify	3300026778_3	0.977892	0.851224	4295_1	3300026778	d__Bacteria;p__Thermotogota;c__Thermotogae;o__Thermotogales;f__Fervidobacteriaceae;g__Fervidobacterium;s__Fervidobacterium pennivorans_A	Hot spring	Hot spring		BYBC-W1_bin.215.purify	MAG_MGGQSC.20.08_vamb_bins_S1C1983	0.98715	0.781457	2798_0	TGG_OTU826	d__Bacteria;p__Cyanobacteriota;c__Cyanobacteriia;o__Cyanobacteriales;f__JAAUUE01;g__JAAUUE01;s__	Glacier	Glacier
2020_JNYC-20W-1-20m-1_bin.84.purify	GCA_945906935.1_genomic	0.989201	0.853744	6747_1	d__Bacteria;p__Pseudomonadota;c__Gammaproteobacteria;o__Burkholderiales;f__SG8-41;g__PALSA-1004;s__PALSA-1004 sp945906935	Freshwater lake		2020_CRC-20W-1-10m-1_bin.96.purify	3300027734_4	0.958487	0.851044	1405_1	3300027734	d__Bacteria;p__Bacteroidota;c__Bacteroidia;o__Chitinophagales;f__Saprospiraceae;g__BJGN01;s__	Freshwater lake	Freshwater lake		2019_TBLU-07_bin.31.purify	MAG_190624KI1_metabat2_bin.5	0.984673	0.780392	5102_1	TGG_OTU426	d__Bacteria;p__Actinomycetota;c__Actinomycetia;o__Actinomycetales;f__Micrococcaceae;g__Kocuria;s__Kocuria rosea	Wetland	Glacier
2021-DTH-W4_bin.102.purify	GCA_903927465.1_genomic	0.959857	0.853403	5853_2	d__Bacteria;p__Pseudomonadota;c__Alphaproteobacteria;o__Acetobacterales;f__Acetobacteraceae;g__Roseomonas_B;s__Roseomonas_B sp903927465	River		H4-1_bin.74.purify	3300025094_17	0.974684	0.85	4076_1	3300025094	d__Bacteria;p__Armatimonadota;c__Fimbriimonadia;o__Fimbriimonadales;f__GBS-DC;g__LDYB01;s__LDYB01 sp001442985	Hot spring	hot spring sediment		2020_LU-w6_bin.30.purify	ISO_B2780-3	0.985862	0.780211	5124_1	TGG_OTU321	d__Bacteria;p__Actinomycetota;c__Actinomycetia;o__Actinomycetales;f__Microbacteriaceae;g__Microbacterium;s__Microbacterium oxydans	Wetland	Glacier
2020_CC-20W-1-10m-1_bin.128.purify	GCA_009701885.1_genomic	0.952992	0.852574	5254_2	d__Bacteria;p__Actinomycetota;c__Actinomycetia;o__Propionibacteriales;f__Nocardioidaceae;g__Nocardioides;s__Nocardioides sp009701885	Freshwater lake		2020_KMC-20W-1-20m-1_bin.215.purify	3300026229_1	0.985	0.848969	7011_1	3300026229	d__Bacteria;p__Pseudomonadota;c__Gammaproteobacteria;o__Burkholderiales;f__Burkholderiaceae_B;g__Comamonas;s__Comamonas tsuruhatensis	Freshwater lake	Upper troposphere		2020_YZYC-20W-1-25m-1_bin.114.purify	MAG_RWS.20.06_metabat2_bin.53	0.955274	0.779626	6654_2	TGG_OTU787	d__Bacteria;p__Pseudomonadota;c__Alphaproteobacteria;o__Sphingomonadales;f__Sphingomonadaceae;g__Sphingorhabdus_B;s__	Saline lake	Glacier
2020_JNYC-20W-1-20m-1_bin.14.purify	GCA_009886035.1_genomic	0.982103	0.852086	4993_1	d__Bacteria;p__Actinomycetota;c__Acidimicrobiia;o__Acidimicrobiales;f__JACDCH01;g__VFJN01;s__VFJN01 sp009886035	Freshwater lake		H4-1_bin.74.purify	3300025105_23	0.97575	0.848128	4076_1	3300025105	d__Bacteria;p__Armatimonadota;c__Fimbriimonadia;o__Fimbriimonadales;f__GBS-DC;g__LDYB01;s__LDYB01 sp001442985	Hot spring	hot spring sediment		2020_CN-N-W-2-0m_bin.3.purify	MAG_GLYI1.20.09_metabat2_bin.44	0.959983	0.779319	3422_10	TGG_OTU851	d__Bacteria;p__Pseudomonadota;c__Gammaproteobacteria;o__Pseudomonadales;f__Moraxellaceae;g__Acinetobacter;s__Acinetobacter sp002367455	Freshwater lake	Glacier
2020_SLC-w-7_bin.5.purify	GCA_945882655.1_genomic	0.953308	0.851577	4554_6	d__Bacteria;p__Verrucomicrobiota;c__Verrucomicrobiae;o__Opitutales;f__UBA953;g__UBA953;s__UBA953 sp945882655	Freshwater lake		H3-1_bin.15.purify	3300004269_2	0.978045	0.848101	4295_1	3300004269	d__Bacteria;p__Thermotogota;c__Thermotogae;o__Thermotogales;f__Fervidobacteriaceae;g__Fervidobacterium;s__Fervidobacterium pennivorans_A	Hot spring	Hot spring		BYBC-W1_bin.215.purify	MAG_MGGQSC.20.08_maxbin2_bin.38	0.987126	0.776626	2798_0	TGG_OTU826	d__Bacteria;p__Cyanobacteriota;c__Cyanobacteriia;o__Cyanobacteriales;f__JAAUUE01;g__JAAUUE01;s__	Glacier	Glacier
2020_DTH3-W1_bin.140.purify	GCA_903889425.1_genomic	0.984078	0.850972	3914_2	d__Bacteria;p__Chloroflexota;c__Chloroflexia;o__Chloroflexales;f__Roseiflexaceae;g__UBA965;s__UBA965 sp903889425	River		2020_KMC-20W-1-5m-1_bin.147.purify	3300012856_12	0.964255	0.847478	2113_1	3300012856	d__Bacteria;p__Bacteroidota;c__Bacteroidia;o__Flavobacteriales;f__Weeksellaceae;g__Chryseobacterium;s__Chryseobacterium indoltheticum	Freshwater lake	soil		2020_YM-W-1_bin.9.purify	ISO_DWRC1-3	0.986594	0.775678	5125_1	TGG_OTU322	d__Bacteria;p__Actinomycetota;c__Actinomycetia;o__Actinomycetales;f__Microbacteriaceae;g__Microbacterium;s__Microbacterium maritypicum	Wetland	Glacier
2021-DTH-W4_bin.106.purify	GCA_903887045.1_genomic	0.977739	0.849485	5818_1	d__Bacteria;p__Pseudomonadota;c__Gammaproteobacteria;o__Pseudomonadales;f__Pseudohongiellaceae;g__CAILUG01;s__CAILUG01 sp903887045	River		2020_YZYC-20W-1-30m-1_bin.117.purify	3300023054_7	0.981983	0.846835	6305_6	3300023054	d__Bacteria;p__Pseudomonadota;c__Alphaproteobacteria;o__Rhodobacterales;f__Rhodobacteraceae;g__Yoonia;s__Yoonia sp018402175	Saline lake	saline water		2020_BGBMC-20W-3-1_bin.77.purify	MAG_RWS.20.06_metabat2_bin.55	0.970855	0.774942	4577_12	TGG_OTU824	d__Bacteria;p__Planctomycetota;c__Planctomycetia;o__Pirellulales;f__UBA1268;g__QWPN01;s__	Saline lake	Glacier
2020_JNYC-20W-1-80m-1_bin.32.purify	GCF_004208515.1_genomic	0.952946	0.849353	3408_1	d__Bacteria;p__Pseudomonadota;c__Gammaproteobacteria;o__Pseudomonadales;f__Moraxellaceae;g__Acinetobacter;s__Acinetobacter halotolerans	Freshwater lake		H4-1_bin.74.purify	3300025775_18	0.975715	0.846723	4076_1	3300025775	d__Bacteria;p__Armatimonadota;c__Fimbriimonadia;o__Fimbriimonadales;f__GBS-DC;g__LDYB01;s__LDYB01 sp001442985	Hot spring	hot spring sediment		2021-DTHSD-W_bin.23.purify	MAG_1907MDGRS_metabat2_bin.44	0.973102	0.774846	7572_12	TGG_OTU425	d__Bacteria;p__Deinococcota;c__Deinococci;o__Deinococcales;f__Deinococcaceae;g__Deinococcus;s__Deinococcus sp002017875	Wetland	Glacier
2020_QHH6-W1_bin.159.purify	GCF_011046895.1_genomic	0.968109	0.848704	6353_1	d__Bacteria;p__Pseudomonadota;c__Alphaproteobacteria;o__Rhizobiales;f__Rhizobiaceae;g__Rhizobium_A;s__Rhizobium_A rhizoryzae	Saline lake		2021-EH-W1_bin.151.purify	3300027977_42	0.97323	0.84629	3549_2	3300027977	d__Bacteria;p__Pseudomonadota;c__Gammaproteobacteria;o__Burkholderiales;f__Methylophilaceae;g__Methylotenera_A;s__	Saline lake	freshwater		2021-BC-W20_bin.42.purify	MAG_1908NJYTI1_metabat2_bin.2.001	0.988754	0.774521	6988_1	TGG_OTU472	d__Bacteria;p__Pseudomonadota;c__Gammaproteobacteria;o__Burkholderiales;f__Burkholderiaceae_B;g__Aquabacterium;s__	Glacier	Glacier
H1-1_bin.21.purify	GCF_007556605.1_genomic	0.981791	0.848668	6951_1	d__Bacteria;p__Pseudomonadota;c__Gammaproteobacteria;o__Burkholderiales;f__Burkholderiaceae_B;g__Tepidimonas;s__Tepidimonas sediminis	Hot spring		2020_KMC-20W-1-15m-1_bin.63.purify	3300012178_4	0.975405	0.843063	7546_1	3300012178	d__Bacteria;p__Pseudomonadota;c__Gammaproteobacteria;o__Pseudomonadales;f__Pseudomonadaceae;g__Pseudomonas_E;s__Pseudomonas_E alcaliphila_B	Freshwater lake	Saline lake		BYBC-W1_bin.215.purify	MAG_TGLSC.20.08_vamb_bins_S1C2629	0.984446	0.772957	2798_0	TGG_OTU826	d__Bacteria;p__Cyanobacteriota;c__Cyanobacteriia;o__Cyanobacteriales;f__JAAUUE01;g__JAAUUE01;s__	Glacier	Glacier
2020_CRC-20W-1-0m-1_bin.72.purify	GCA_903911165.1_genomic	0.982995	0.848485	5021_1	d__Bacteria;p__Actinomycetota;c__Actinomycetia;o__Mycobacteriales;f__Mycobacteriaceae;g__Mycobacterium;s__Mycobacterium sp903911165	Freshwater lake		2021-DTH-W4_bin.89.purify	3300027712_9	0.986341	0.842752	7485_1	3300027712	d__Bacteria;p__Pseudomonadota;c__Gammaproteobacteria;o__Methylococcales;f__Methylococcaceae;g__UBA6136;s__UBA6136 sp007280285	River	Freshwater lake		BYBC-W1_bin.215.purify	MAG_KQGRSC.20.08_vamb_bins_S1C3416	0.965585	0.772678	2798_0	TGG_OTU826	d__Bacteria;p__Cyanobacteriota;c__Cyanobacteriia;o__Cyanobacteriales;f__JAAUUE01;g__JAAUUE01;s__	Glacier	Glacier
2020_KMC-20W-1-15m-1_bin.144.purify	GCA_002737305.1_genomic	0.984509	0.848233	4242_1	d__Bacteria;p__Cyanobacteriota;c__Cyanobacteriia;o__PCC-6307;f__Cyanobiaceae;g__BAIKAL-G1;s__BAIKAL-G1 sp002737305	Freshwater lake		2020_KMC-20W-1-20m-1_bin.215.purify	3300026228_1	0.984805	0.842216	7011_1	3300026228	d__Bacteria;p__Pseudomonadota;c__Gammaproteobacteria;o__Burkholderiales;f__Burkholderiaceae_B;g__Comamonas;s__Comamonas tsuruhatensis	Freshwater lake	Upper troposphere		BYBC-W1_bin.134.purify	MAG_1611DDSC1_metabat2_bin.6	0.977878	0.772472	6690_0	TGG_OTU40	d__Bacteria;p__Pseudomonadota;c__Gammaproteobacteria;o__Xanthomonadales;f__Xanthomonadaceae;g__Arenimonas;s__	Glacier	Glacier
H4-3_bin.62.purify	GCF_000021545.1_genomic	0.985171	0.847985	1374_1	d__Bacteria;p__Aquificota;c__Aquificae;o__Hydrogenothermales;f__Hydrogenothermaceae;g__Sulfurihydrogenibium;s__Sulfurihydrogenibium azorense	Hot spring		H3-2_bin.91.purify	3300025161_43	0.994955	0.839671	7610_1	3300025161	d__Bacteria;p__Deinococcota;c__Deinococci;o__Deinococcales;f__Thermaceae;g__Meiothermus;s__	Hot spring	hot spring sediment		2020_CN-N-W-2-0m_bin.3.purify	MAG_1909JMYZI1_maxbin2_bin.28.001	0.963001	0.770677	3422_10	TGG_OTU851	d__Bacteria;p__Pseudomonadota;c__Gammaproteobacteria;o__Pseudomonadales;f__Moraxellaceae;g__Acinetobacter;s__Acinetobacter sp002367455	Freshwater lake	Glacier
H1-1_bin.4.purify	GCF_000426825.1_genomic	0.978055	0.847893	1145_0	d__Bacteria;p__Bacteroidota;c__Bacteroidia;o__Cytophagales;f__Thermonemataceae;g__Thermonema;s__Thermonema rossianum	Hot spring		2020_KMC-20W-1-15m-1_bin.63.purify	3300023229_2	0.975208	0.836836	7546_1	3300023229	d__Bacteria;p__Pseudomonadota;c__Gammaproteobacteria;o__Pseudomonadales;f__Pseudomonadaceae;g__Pseudomonas_E;s__Pseudomonas_E alcaliphila_B	Freshwater lake	saline water		BYBC-W1_bin.215.purify	MAG_KQGRSC.20.08_metabat2_bin.72	0.965326	0.770474	2798_0	TGG_OTU826	d__Bacteria;p__Cyanobacteriota;c__Cyanobacteriia;o__Cyanobacteriales;f__JAAUUE01;g__JAAUUE01;s__	Glacier	Glacier
2020_SLC-w-7_bin.169.purify	GCA_002293065.1_genomic	0.98466	0.847633	4550_0	d__Bacteria;p__Verrucomicrobiota;c__Verrucomicrobiae;o__Opitutales;f__UBA953;g__UBA953;s__UBA953 sp002293065	Freshwater lake		2020_KMC-20W-1-15m-1_bin.63.purify	3300023239_3	0.975589	0.836836	7546_1	3300023239	d__Bacteria;p__Pseudomonadota;c__Gammaproteobacteria;o__Pseudomonadales;f__Pseudomonadaceae;g__Pseudomonas_E;s__Pseudomonas_E alcaliphila_B	Freshwater lake	saline water		BYBC-W1_bin.107.purify	MAG_1908KQGRI1_metabat2_bin.66	0.966256	0.768908	2781_1	TGG_OTU838	d__Bacteria;p__Cyanobacteriota;c__Cyanobacteriia;o__Pseudanabaenales;f__Pseudanabaenaceae;g__Pseudanabaena;s__	Glacier	Glacier
2020_BGBMC-20W-1-17m-1_bin.42.purify	GCA_007119985.1_genomic	0.993744	0.847578	5874_1	d__Bacteria;p__Pseudomonadota;c__Gammaproteobacteria;o__Pseudomonadales;f__Halomonadaceae;g__Marinospirillum;s__Marinospirillum sp007119985	Saline lake		2020_LU-w7_bin.63.purify	3300027333_11	0.954487	0.835443	3325_1	3300027333	d__Bacteria;p__Pseudomonadota;c__Gammaproteobacteria;o__Burkholderiales;f__Burkholderiaceae;g__Polynucleobacter;s__Polynucleobacter cosmopolitanus	Wetland	Freshwater		2020_KMC-20W-1-10m-1_bin.150.purify	MAG_KQGRI2.20.08_vamb_bins_S1C13219	0.971188	0.768489	5905_2	TGG_OTU687	d__Bacteria;p__Pseudomonadota;c__Alphaproteobacteria;o__Caulobacterales;f__Caulobacteraceae;g__Brevundimonas;s__	Freshwater lake	Glacier
2021-QHH-W2_bin.101.purify	GCA_018402605.1_genomic	0.9746	0.847059	5845_1	d__Bacteria;p__Pseudomonadota;c__Gammaproteobacteria;o__Pseudomonadales;f__Litoricolaceae;g__HIMB30;s__HIMB30 sp018402605	Saline lake		2020_CE-N-W-1_bin.96.purify	3300028569_37	0.960708	0.83504	1886_1	3300028569	d__Bacteria;p__Bacteroidota;c__Bacteroidia;o__CAIKAF01;f__CAIKAF01;g__CAIKAF01;s__CAIKAF01 sp903837495	Freshwater lake	freshwater		2021-DTHSD-W_bin.23.purify	MAG_1909JMYZI3_metabat2_bin.4	0.968682	0.768466	7572_12	TGG_OTU425	d__Bacteria;p__Deinococcota;c__Deinococci;o__Deinococcales;f__Deinococcaceae;g__Deinococcus;s__Deinococcus sp002017875	Wetland	Glacier
2020_SD-W-2_bin.150.purify	GCA_017984495.1_genomic	0.973335	0.846639	2263_2	d__Bacteria;p__Bacteroidota;c__Bacteroidia;o__Flavobacteriales;f__Flavobacteriaceae;g__Flavobacterium;s__Flavobacterium sp017984495	Wetland		2020_KMC-20W-1-5m-1_bin.147.purify	3300012865_10	0.966286	0.834559	2113_1	3300012865	d__Bacteria;p__Bacteroidota;c__Bacteroidia;o__Flavobacteriales;f__Weeksellaceae;g__Chryseobacterium;s__Chryseobacterium indoltheticum	Freshwater lake	soil		BYBC-W1_bin.215.purify	MAG_TGLSC.20.08_metabat2_bin.94	0.984227	0.768317	2798_0	TGG_OTU826	d__Bacteria;p__Cyanobacteriota;c__Cyanobacteriia;o__Cyanobacteriales;f__JAAUUE01;g__JAAUUE01;s__	Glacier	Glacier
2020_JC-20W-1-15m-1_bin.47.purify	GCF_000012345.1_genomic	0.960653	0.84633	596_1	d__Bacteria;p__Pseudomonadota;c__Alphaproteobacteria;o__Pelagibacterales;f__Pelagibacteraceae;g__Pelagibacter;s__Pelagibacter ubique	Freshwater lake		2021-DTH-W6_bin.19.purify	3300027125_2	0.99588	0.833987	2470_1	3300027125	d__Bacteria;p__Bacteroidota;c__Bacteroidia;o__Chitinophagales;f__Chitinophagaceae;g__Sediminibacterium;s__	River	Freshwater		2021-YBJ-W3_bin.77.purify	MAG_1909JMYZI1_metabat2_bin.30	0.982796	0.764045	6402_1	TGG_OTU758	d__Bacteria;p__Pseudomonadota;c__Alphaproteobacteria;o__Sphingomonadales;f__Sphingomonadaceae;g__Sphingopyxis;s__	Wetland	Glacier
2021-ND-W2_bin.170.purify	GCA_018402385.1_genomic	0.983765	0.845652	2087_3	d__Bacteria;p__Bacteroidota;c__Bacteroidia;o__Flavobacteriales;f__Flavobacteriaceae;g__Planktosalinus;s__Planktosalinus sp018402385	Saline lake		2020_YZYC-20W-1-30m-1_bin.117.purify	3300023227_4	0.981842	0.833333	6305_6	3300023227	d__Bacteria;p__Pseudomonadota;c__Alphaproteobacteria;o__Rhodobacterales;f__Rhodobacteraceae;g__Yoonia;s__Yoonia sp018402175	Saline lake	saline water		BYBC-W1_bin.167.purify	MAG_1807DKMD2_metabat2_bin.unbinned.072	0.970353	0.760563	4317_0	TGG_OTU128	d__Bacteria;p__Deinococcota;c__Deinococci;o__Deinococcales;f__Deinococcaceae;g__JACMOA01;s__JACMOA01 sp014378225	Glacier	Glacier
2020_YZYC-20W-1-10m-1_bin.35.purify	GCA_002419815.1_genomic	0.971818	0.844937	5896_1	d__Bacteria;p__Pseudomonadota;c__Alphaproteobacteria;o__Caulobacterales;f__Caulobacteraceae;g__Brevundimonas;s__Brevundimonas sp002419815	Saline lake		2021-LU-W3_bin.88.purify	3300024955_8	0.977539	0.832487	2278_3	3300024955	d__Bacteria;p__Bacteroidota;c__Bacteroidia;o__Flavobacteriales;f__Flavobacteriaceae;g__Flavobacterium;s__Flavobacterium sp020217025	Wetland	Freshwater Sediment		BYBC-W1_bin.97.purify	MAG_1901QYI1_vamb_S1C684	0.956975	0.759568	3415_11	TGG_OTU852	d__Bacteria;p__Pseudomonadota;c__Gammaproteobacteria;o__Pseudomonadales;f__Moraxellaceae;g__Acinetobacter;s__Acinetobacter johnsonii	Glacier	Glacier
2019_bqzb-4_bin.74.purify	GCA_945863205.1_genomic	0.963584	0.844398	4680_1	d__Bacteria;p__Verrucomicrobiota;c__Verrucomicrobiae;o__Verrucomicrobiales;f__Verrucomicrobiaceae;g__Prosthecobacter;s__Prosthecobacter sp945863205	River		2020_SLC-w-6_bin.69.purify	3300027760_14	0.960873	0.83125	2982_1	3300027760	d__Bacteria;p__Planctomycetota;c__Planctomycetia;o__Gemmatales;f__Gemmataceae;g__REEB421;s__REEB421 sp945875585	Freshwater lake	Freshwater lake		BYBC-W1_bin.36.purify	MAG_1611DDSC3_metabat2_bin.66	0.98525	0.758157	5225_0	TGG_OTU382	d__Bacteria;p__Actinomycetota;c__Actinomycetia;o__Actinomycetales;f__Angustibacteraceae;g__JACMOY01;s__	Glacier	Glacier
2020_JNYC-20W-1-100m-1_bin.52.purify	GCA_945900945.1_genomic	0.987704	0.843284	3855_1	d__Bacteria;p__Planctomycetota;c__Planctomycetia;o__Pirellulales;f__Pirellulaceae;g__Pirellula_B;s__Pirellula_B staleyi_B	Freshwater lake		2020_KMC-20W-1-20m-1_bin.215.purify	3300026232_1	0.985535	0.82965	7011_1	3300026232	d__Bacteria;p__Pseudomonadota;c__Gammaproteobacteria;o__Burkholderiales;f__Burkholderiaceae_B;g__Comamonas;s__Comamonas tsuruhatensis	Freshwater lake	Upper troposphere		2020_YM-W-1_bin.9.purify	ISO_Y1031-1.001	0.980964	0.757291	5125_1	TGG_OTU322	d__Bacteria;p__Actinomycetota;c__Actinomycetia;o__Actinomycetales;f__Microbacteriaceae;g__Microbacterium;s__Microbacterium maritypicum	Wetland	Glacier
2021-DTH-W6_bin.4.purify	GCA_002293125.1_genomic	0.976312	0.843195	4554_3	d__Bacteria;p__Verrucomicrobiota;c__Verrucomicrobiae;o__Opitutales;f__UBA953;g__UBA953;s__UBA953 sp002293125	River		H3-1_bin.15.purify	3300017400_29	0.991111	0.827586	4295_1	3300017400	d__Bacteria;p__Thermotogota;c__Thermotogae;o__Thermotogales;f__Fervidobacteriaceae;g__Fervidobacterium;s__Fervidobacterium pennivorans_A	Hot spring	Hot spring		2019_TBMTW-14_bin.9.purify	MAG_GLYI1.20.09_metabat2_bin.4	0.978794	0.756024	6416_1	TGG_OTU751	d__Bacteria;p__Pseudomonadota;c__Alphaproteobacteria;o__Sphingomonadales;f__Sphingomonadaceae;g__Sphingobium;s__Sphingobium limneticum	River	Glacier
2021-CBL-W1_bin.144.purify	GCA_020853995.1_genomic	0.977991	0.842986	6464_1	d__Bacteria;p__Pseudomonadota;c__Alphaproteobacteria;o__Sphingomonadales;f__Sphingomonadaceae;g__Novosphingobium;s__Novosphingobium sp020853995	Wetland		2020_YBJSD-W-3_bin.236.purify	3300025520_10	0.956384	0.826038	2237_0	3300025520	d__Bacteria;p__Bacteroidota;c__Bacteroidia;o__Flavobacteriales;f__Flavobacteriaceae;g__Flavobacterium;s__Flavobacterium sp018335925	Wetland	Serpentinite rock and fluid		BYBC-W1_bin.215.purify	MAG_TGLSC.20.08_maxbin2_bin.23	0.984357	0.755859	2798_0	TGG_OTU826	d__Bacteria;p__Cyanobacteriota;c__Cyanobacteriia;o__Cyanobacteriales;f__JAAUUE01;g__JAAUUE01;s__	Glacier	Glacier
2020_JNYC-20W-1-60m-1_bin.152.purify	GCA_945897475.1_genomic	0.988707	0.842785	3827_1	d__Bacteria;p__Pseudomonadota;c__Gammaproteobacteria;o__Burkholderiales;f__SG8-39;g__2-02-FULL-62-17;s__2-02-FULL-62-17 sp945897475	Freshwater lake		2020_KMC-20W-1-20m-1_bin.215.purify	3300026230_1	0.9856	0.825765	7011_1	3300026230	d__Bacteria;p__Pseudomonadota;c__Gammaproteobacteria;o__Burkholderiales;f__Burkholderiaceae_B;g__Comamonas;s__Comamonas tsuruhatensis	Freshwater lake	Upper troposphere		2021-BC-W20_bin.78.purify	MAG_1611DDSC2_metabat2_bin.70	0.993932	0.755597	2554_0	TGG_OTU462	d__Bacteria;p__Bacteroidota;c__Bacteroidia;o__Chitinophagales;f__Chitinophagaceae;g__Ferruginibacter;s__	Glacier	Glacier
2020_JC-20W-1-23m-1_bin.89.purify	GCA_018400215.1_genomic	0.986437	0.842227	4250_1	d__Bacteria;p__Cyanobacteriota;c__Cyanobacteriia;o__PCC-6307;f__Cyanobiaceae;g__NIES-981;s__NIES-981 sp018400215	Freshwater lake		2020_BMC-W-1-8m-1_bin.12.purify	3300028553_43	0.969012	0.824658	4773_1	3300028553	d__Bacteria;p__Verrucomicrobiota;c__Verrucomicrobiae;o__Methylacidiphilales;f__UBA3015;g__UBA3015;s__UBA3015 sp945874125	Freshwater lake	freshwater		2020_NMC-W-7-1_bin.84.purify	ISO_GM2-4-2	0.970045	0.753886	5927_1	TGG_OTU677	d__Bacteria;p__Pseudomonadota;c__Alphaproteobacteria;o__Caulobacterales;f__Caulobacteraceae;g__Brevundimonas;s__Brevundimonas mediterranea_A	Saline lake	Glacier
2020_CC-20W-1-10m-1_bin.129.purify	GCA_022402465.1_genomic	0.966732	0.842146	1403_2	d__Bacteria;p__Spirochaetota;c__Leptospirae;o__Leptospirales;f__Leptospiraceae;g__GCA-2786225;s__GCA-2786225 sp022402465	Freshwater lake		2020_JNYC-20W-1-100m-1_bin.179.purify	3300028571_19	0.958671	0.824545	3851_1	3300028571	d__Bacteria;p__Planctomycetota;c__Planctomycetia;o__Pirellulales;f__Pirellulaceae;g__Pirellula_B;s__Pirellula_B sp021736575	Freshwater lake	freshwater		2020_YM-W-1_bin.9.purify	ISO_Y-RC-72-1.002	0.981547	0.752841	5125_1	TGG_OTU322	d__Bacteria;p__Actinomycetota;c__Actinomycetia;o__Actinomycetales;f__Microbacteriaceae;g__Microbacterium;s__Microbacterium maritypicum	Wetland	Glacier
2020_CN-DB-w-1_bin.113.purify	GCA_001800945.1_genomic	0.960972	0.841441	2247_1	d__Bacteria;p__Bacteroidota;c__Bacteroidia;o__Flavobacteriales;f__Flavobacteriaceae;g__Flavobacterium;s__Flavobacterium sp001800945	Freshwater lake		2020_LU-w5_bin.97.purify	3300013122_12	0.969638	0.823529	5940_1	3300013122	d__Bacteria;p__Pseudomonadota;c__Alphaproteobacteria;o__Caulobacterales;f__Caulobacteraceae;g__Brevundimonas;s__Brevundimonas diminuta	Wetland	freshwater		2020_CESD-W-3_bin.101.purify	MAG_RWS.20.06_metabat2_bin.53	0.968802	0.752599	6654_1	TGG_OTU787	d__Bacteria;p__Pseudomonadota;c__Alphaproteobacteria;o__Sphingomonadales;f__Sphingomonadaceae;g__Sphingorhabdus_B;s__	Wetland	Glacier
2021-EH-W1_bin.185.purify	GCA_945883335.1_genomic	0.985306	0.840909	3480_2	d__Bacteria;p__Pseudomonadota;c__Gammaproteobacteria;o__Burkholderiales;f__Methylophilaceae;g__Methylopumilus_A;s__Methylopumilus_A universalis_A	Saline lake		2020_BMC-W-1-8m-1_bin.106.purify	3300010316_13	0.954597	0.822289	3030_1	3300010316	d__Bacteria;p__Actinomycetota;c__Actinomycetia;o__Nanopelagicales;f__Nanopelagicaceae;g__AAA044-D11;s__AAA044-D11 sp002340925	Freshwater lake	Freshwater to marine saline gradient		2020_BHH-W1_bin.108.purify	MAG_1901QYS_metabat2_bin.21	0.978097	0.752212	398_1	TGG_OTU905	d__Bacteria;p__Bacillota;c__Bacilli;o__Staphylococcales;f__Staphylococcaceae;g__Staphylococcus;s__Staphylococcus epidermidis	River	Glacier
2020_CN-N-W-1_bin.54.purify	GCF_002803515.1_genomic	0.969273	0.839605	7376_1	d__Bacteria;p__Pseudomonadota;c__Gammaproteobacteria;o__Xanthomonadales;f__Xanthomonadaceae;g__Stenotrophomonas;s__Stenotrophomonas lactitubi	Freshwater lake		2020_KMC-20W-1-0m-1_bin.3.purify	3300027756_21	0.976965	0.819843	6333_1	3300027756	d__Bacteria;p__Pseudomonadota;c__Alphaproteobacteria;o__Rhizobiales;f__Beijerinckiaceae;g__CAIUPE01;s__CAIUPE01 sp945883115	Freshwater lake	Freshwater lake		2020_JNYC-20W-1-0m-1_bin.94.purify	MAG_1907NJYTI1_metabat2_bin.15	0.981137	0.750748	3416_1	TGG_OTU848	d__Bacteria;p__Pseudomonadota;c__Gammaproteobacteria;o__Pseudomonadales;f__Moraxellaceae;g__Acinetobacter;s__Acinetobacter albensis	Freshwater lake	Glacier
2020_YBJSD-W-3_bin.179.purify	GCA_021300055.1_genomic	0.952455	0.839586	5635_0	d__Bacteria;p__Pseudomonadota;c__Gammaproteobacteria;o__Burkholderiales;f__Usitatibacteraceae;g__UKL13-2;s__UKL13-2 sp021300055	Wetland		2020_BMC-W-1-8m-1_bin.12.purify	3300027977_50	0.970802	0.819672	4773_1	3300027977	d__Bacteria;p__Verrucomicrobiota;c__Verrucomicrobiae;o__Methylacidiphilales;f__UBA3015;g__UBA3015;s__UBA3015 sp945874125	Freshwater lake	freshwater		2019_TBMTW-14_bin.9.purify	MAG_ZPGI1.20.10_metabat2_bin.20	0.976237	0.748373	6416_1	TGG_OTU751	d__Bacteria;p__Pseudomonadota;c__Alphaproteobacteria;o__Sphingomonadales;f__Sphingomonadaceae;g__Sphingobium;s__Sphingobium limneticum	River	Glacier
H4-1_bin.74.purify	GCA_001442985.1_genomic	0.974525	0.839019	4076_1	d__Bacteria;p__Armatimonadota;c__Fimbriimonadia;o__Fimbriimonadales;f__GBS-DC;g__LDYB01;s__LDYB01 sp001442985	Hot spring		2020_KMC-20W-1-5m-1_bin.147.purify	3300012864_13	0.965909	0.818905	2113_1	3300012864	d__Bacteria;p__Bacteroidota;c__Bacteroidia;o__Flavobacteriales;f__Weeksellaceae;g__Chryseobacterium;s__Chryseobacterium indoltheticum	Freshwater lake	soil		2020_ZJZBSD-03-2_bin.138.purify	MAG_1905ZF6500I1_vamb_S1C10752	0.965527	0.747764	7538_2	TGG_OTU616	d__Bacteria;p__Pseudomonadota;c__Gammaproteobacteria;o__Pseudomonadales;f__Pseudomonadaceae;g__Pseudomonas_E;s__Pseudomonas_E peli	Wetland	Glacier
H3-1_bin.2.purify	GCF_000373145.1_genomic	0.985675	0.838972	7563_0	d__Bacteria;p__Deinococcota;c__Deinococci;o__Deinococcales;f__Thermaceae;g__Thermus;s__Thermus oshimai	Hot spring		2019_bqzb-4_bin.54.purify	3300011921_9	0.960362	0.813906	5471_1	3300011921	d__Bacteria;p__Actinomycetota;c__Actinomycetia;o__Actinomycetales;f__Microbacteriaceae;g__Pontimonas;s__Pontimonas sp000754445	River	Mine pit pond		BYBC-W1_bin.97.purify	MAG_1901QYI1_metabat2_bin.29	0.957287	0.746692	3415_11	TGG_OTU852	d__Bacteria;p__Pseudomonadota;c__Gammaproteobacteria;o__Pseudomonadales;f__Moraxellaceae;g__Acinetobacter;s__Acinetobacter johnsonii	Glacier	Glacier
2020_CRC-20W-1-10m-1_bin.247.purify	GCA_903844855.1_genomic	0.96274	0.838583	2807_2	d__Bacteria;p__Actinomycetota;c__Actinomycetia;o__Nanopelagicales;f__Nanopelagicaceae;g__GCA-2737595;s__GCA-2737595 sp903844855	Freshwater lake		2020_KMC-20W-1-20m-1_bin.215.purify	3300027309_3	0.954672	0.811974	7011_1	3300027309	d__Bacteria;p__Pseudomonadota;c__Gammaproteobacteria;o__Burkholderiales;f__Burkholderiaceae_B;g__Comamonas;s__Comamonas tsuruhatensis	Freshwater lake	Freshwater and sediment		2020_CN-N-W-1_bin.94.purify	ISO_GM-5-1	0.970945	0.74633	5147_1	TGG_OTU329	d__Bacteria;p__Actinomycetota;c__Actinomycetia;o__Actinomycetales;f__Microbacteriaceae;g__Microbacterium;s__Microbacterium sp005774735	Freshwater lake	Glacier
2020_NMC-W-8-35m-1_bin.1.purify	GCA_945862035.1_genomic	0.97934	0.836658	4723_1	d__Bacteria;p__Verrucomicrobiota;c__Verrucomicrobiae;o__Opitutales;f__Opitutaceae;g__CAMAXB01;s__CAMAXB01 sp945862035	Saline lake		2020_LU-w7_bin.63.purify	3300027155_11	0.954064	0.811765	3325_1	3300027155	d__Bacteria;p__Pseudomonadota;c__Gammaproteobacteria;o__Burkholderiales;f__Burkholderiaceae;g__Polynucleobacter;s__Polynucleobacter cosmopolitanus	Wetland	Freshwater		BYBC-W1_bin.97.purify	MAG_1611DDS_vamb_S1C3678	0.95772	0.745037	3415_11	TGG_OTU852	d__Bacteria;p__Pseudomonadota;c__Gammaproteobacteria;o__Pseudomonadales;f__Moraxellaceae;g__Acinetobacter;s__Acinetobacter johnsonii	Glacier	Glacier
2020_KMC-20W-1-15m-1_bin.34.purify	GCA_943914515.1_genomic	0.972441	0.835897	7532_1	d__Bacteria;p__Pseudomonadota;c__Gammaproteobacteria;o__Pseudomonadales;f__Pseudomonadaceae;g__Pseudomonas_E;s__Pseudomonas_E sp943914515	Freshwater lake		2021-EH-W1_bin.176.purify	3300027518_5	0.984832	0.81108	4251_1	3300027518	d__Bacteria;p__Cyanobacteriota;c__Cyanobacteriia;o__PCC-6307;f__Cyanobiaceae;g__NIES-981;s__	Saline lake	Deep subsurface		2020_NMC-W-8-5m-2_bin.21.purify	MAG_1908KQGRS2_metabat2_bin.35	0.970927	0.743017	6140_4	TGG_OTU656	d__Bacteria;p__Pseudomonadota;c__Alphaproteobacteria;o__Rhodobacterales;f__Rhodobacteraceae;g__Paracoccus;s__Paracoccus marcusii	Saline lake	Glacier
2020_YBJSD-W-2_bin.67.purify	GCF_000427785.1_genomic	0.985375	0.835828	7304_1	d__Bacteria;p__Pseudomonadota;c__Gammaproteobacteria;o__Burkholderiales;f__Burkholderiaceae;g__Telluria;s__Telluria alkalitolerans	Wetland		2020_NMC-W-7-1_bin.84.purify	3300007640_13	0.976311	0.808725	5927_1	3300007640	d__Bacteria;p__Pseudomonadota;c__Alphaproteobacteria;o__Caulobacterales;f__Caulobacteraceae;g__Brevundimonas;s__Brevundimonas mediterranea_A	Saline lake	Aqueous		BYBC-W1_bin.215.purify	MAG_KQGRSC.20.08_maxbin2_bin.43	0.96536	0.741573	2798_0	TGG_OTU826	d__Bacteria;p__Cyanobacteriota;c__Cyanobacteriia;o__Cyanobacteriales;f__JAAUUE01;g__JAAUUE01;s__	Glacier	Glacier
2020_DTH4-W1_bin.172.purify	GCA_945890035.1_genomic	0.963757	0.834135	464_1	d__Bacteria;p__Pseudomonadota;c__Alphaproteobacteria;o__Rickettsiales;f__UBA1997;g__SYAR01;s__SYAR01 sp945890035	River		2020_BMC-W-1-8m-1_bin.12.purify	3300028581_63	0.970294	0.807588	4773_1	3300028581	d__Bacteria;p__Verrucomicrobiota;c__Verrucomicrobiae;o__Methylacidiphilales;f__UBA3015;g__UBA3015;s__UBA3015 sp945874125	Freshwater lake	freshwater		2020_GMZ15-W1_bin.143.purify	ISO_TWP2-2-3	0.962539	0.7393	3422_12	TGG_OTU851	d__Bacteria;p__Pseudomonadota;c__Gammaproteobacteria;o__Pseudomonadales;f__Moraxellaceae;g__Acinetobacter;s__Acinetobacter idrijaensis	Saline lake	Glacier
2020_DTH4-W1_bin.34.purify	GCA_945897085.1_genomic	0.968377	0.833583	1799_1	d__Bacteria;p__Bacteroidota;c__Bacteroidia;o__Cytophagales;f__Cyclobacteriaceae;g__Algoriphagus;s__Algoriphagus sp945897085	River		2020_CRC-20W-1-0m-1_bin.96.purify	3300027491_9	0.959122	0.803954	3797_4	3300027491	d__Bacteria;p__Planctomycetota;c__Planctomycetia;o__Gemmatales;f__Gemmataceae;g__UBA969;s__	Freshwater lake	Freshwater		2020_YZYC-20W-1-20m-1_bin.17.purify	ISO_Y287-1a.002	0.988506	0.736118	7525_3	TGG_OTU593	d__Bacteria;p__Pseudomonadota;c__Gammaproteobacteria;o__Pseudomonadales;f__Pseudomonadaceae;g__Pseudomonas_E;s__Pseudomonas_E shahriarae	Saline lake	Glacier
2020_GMZ14-W1_bin.76.purify	GCF_001750725.1_genomic	0.985468	0.833333	3588_0	d__Bacteria;p__Pseudomonadota;c__Gammaproteobacteria;o__Enterobacterales;f__Enterobacteriaceae;g__Enterobacter;s__Enterobacter ludwigii	Saline lake		2020_YZYC-20W-1-30m-1_bin.117.purify	3300022844_5	0.981429	0.801307	6305_6	3300022844	d__Bacteria;p__Pseudomonadota;c__Alphaproteobacteria;o__Rhodobacterales;f__Rhodobacteraceae;g__Yoonia;s__Yoonia sp018402175	Saline lake	saline water		2020_YZYC-20W-1-20m-1_bin.17.purify	ISO_Y253-2	0.988155	0.730326	7525_3	TGG_OTU593	d__Bacteria;p__Pseudomonadota;c__Gammaproteobacteria;o__Pseudomonadales;f__Pseudomonadaceae;g__Pseudomonas_E;s__Pseudomonas_E shahriarae	Saline lake	Glacier
2020_NRPC-20W-3-1_bin.17.purify	GCA_018401375.1_genomic	0.980224	0.833102	4929_3	d__Bacteria;p__Actinomycetota;c__Acidimicrobiia;o__Acidimicrobiales;f__Ilumatobacteraceae;g__M30B72;s__M30B72 sp018401375	Saline lake		2021-EH-W1_bin.37.purify	3300027977_24	0.982155	0.801174	4379_0	3300027977	d__Bacteria;p__Bacteroidota;c__Bacteroidia;o__Chitinophagales;f__Saprospiraceae;g__M3007;s__	Saline lake	freshwater		2021-BQZBHK-W2_bin.34.purify	ISO_Y827	0.974875	0.729104	6140_3	TGG_OTU656	d__Bacteria;p__Pseudomonadota;c__Alphaproteobacteria;o__Rhodobacterales;f__Rhodobacteraceae;g__Paracoccus;s__Paracoccus marcusii	River	Glacier
2021-BBH-W1_bin.55.purify	GCF_005233515.1_genomic	0.955711	0.832663	7521_1	d__Bacteria;p__Pseudomonadota;c__Gammaproteobacteria;o__Pseudomonadales;f__Pseudomonadaceae;g__Pseudomonas_E;s__Pseudomonas_E atacamensis	River		2020_SLC-w-7_bin.29.purify	3300027293_13	0.961186	0.800554	3364_2	3300027293	d__Bacteria;p__Pseudomonadota;c__Gammaproteobacteria;o__Burkholderiales;f__Burkholderiaceae;g__Polynucleobacter;s__Polynucleobacter sp002292975	Freshwater lake	Freshwater		2020_GMZ15-W1_bin.143.purify	ISO_Y569	0.967382	0.728516	3422_12	TGG_OTU851	d__Bacteria;p__Pseudomonadota;c__Gammaproteobacteria;o__Pseudomonadales;f__Moraxellaceae;g__Acinetobacter;s__Acinetobacter idrijaensis	Saline lake	Glacier
2020_CN-DB-w-1_bin.167.purify	GCA_945861165.1_genomic	0.952761	0.832168	1282_1	d__Bacteria;p__Actinomycetota;c__Actinomycetia;o__Nanopelagicales;f__UBA5976;g__ATZT02;s__ATZT02 sp945861165	Freshwater lake		2020_BMC-W-1-8m-1_bin.12.purify	3300028044_39	0.967104	0.798319	4773_1	3300028044	d__Bacteria;p__Verrucomicrobiota;c__Verrucomicrobiae;o__Methylacidiphilales;f__UBA3015;g__UBA3015;s__UBA3015 sp945874125	Freshwater lake	freshwater		2021-ND-W6_bin.38.purify	MAG_RWS.20.06_metabat2_bin.55	0.965852	0.726218	4577_15	TGG_OTU824	d__Bacteria;p__Planctomycetota;c__Planctomycetia;o__Pirellulales;f__UBA1268;g__QWPN01;s__	Saline lake	Glacier
2020_ZJZBSD-03-2_bin.157.purify	GCA_018053665.1_genomic	0.962415	0.831832	1679_1	d__Bacteria;p__Bacteroidota;c__Bacteroidia;o__Bacteroidales;f__Bacteroidaceae;g__Prevotella;s__Prevotella sp018053665	Wetland		2020_LU-w7_bin.63.purify	3300027153_10	0.95549	0.798283	3325_1	3300027153	d__Bacteria;p__Pseudomonadota;c__Gammaproteobacteria;o__Burkholderiales;f__Burkholderiaceae;g__Polynucleobacter;s__Polynucleobacter cosmopolitanus	Wetland	Freshwater		2021-HH-W5_bin.31.purify	MAG_1812RWS_metabat2_bin.20	0.962272	0.725441	6026_0	TGG_OTU272	d__Bacteria;p__Pseudomonadota;c__Alphaproteobacteria;o__Rhizobiales;f__Beijerinckiaceae;g__Methylobacterium;s__Methylobacterium sp003201865	River	Glacier
2020_GMZ-9-w2_bin.72.purify	GCA_018401385.1_genomic	0.985201	0.829187	5886_0	d__Bacteria;p__Pseudomonadota;c__Alphaproteobacteria;o__Rhodobacterales;f__Rhodobacteraceae;g__M30B80;s__M30B80 sp018401385	Saline lake		2020_BMC-W-1-8m-1_bin.12.purify	3300027728_38	0.96794	0.797619	4773_1	3300027728	d__Bacteria;p__Verrucomicrobiota;c__Verrucomicrobiae;o__Methylacidiphilales;f__UBA3015;g__UBA3015;s__UBA3015 sp945874125	Freshwater lake	freshwater		2020_GMZ15-W1_bin.143.purify	ISO_Y946-1A3	0.966047	0.725096	3422_12	TGG_OTU851	d__Bacteria;p__Pseudomonadota;c__Gammaproteobacteria;o__Pseudomonadales;f__Moraxellaceae;g__Acinetobacter;s__Acinetobacter idrijaensis	Saline lake	Glacier
2020_NMC-W-2-1_bin.80.purify	GCF_022965755.1_genomic	0.958345	0.829176	7371_1	d__Bacteria;p__Pseudomonadota;c__Gammaproteobacteria;o__Xanthomonadales;f__Xanthomonadaceae;g__Pseudoxanthomonas_A;s__Pseudoxanthomonas_A sp022965755	Saline lake		2021-EH-W1_bin.37.purify	3300028044_16	0.981679	0.795918	4379_0	3300028044	d__Bacteria;p__Bacteroidota;c__Bacteroidia;o__Chitinophagales;f__Saprospiraceae;g__M3007;s__	Saline lake	freshwater		2020_YZYC-20W-1-20m-1_bin.17.purify	ISO_Y296-1-1	0.988193	0.721696	7525_3	TGG_OTU593	d__Bacteria;p__Pseudomonadota;c__Gammaproteobacteria;o__Pseudomonadales;f__Pseudomonadaceae;g__Pseudomonas_E;s__Pseudomonas_E shahriarae	Saline lake	Glacier
2021-GH-W1_bin.18.purify	GCA_018402155.1_genomic	0.990476	0.828883	1896_1	d__Bacteria;p__Bacteroidota;c__Bacteroidia;o__NS11-12g;f__UBA9320;g__UBA9320;s__UBA9320 sp018402155	Saline lake		2021-EH-W1_bin.37.purify	3300028559_19	0.9804	0.79499	4379_0	3300028559	d__Bacteria;p__Bacteroidota;c__Bacteroidia;o__Chitinophagales;f__Saprospiraceae;g__M3007;s__	Saline lake	freshwater		2020_KMC-20W-1-10m-1_bin.150.purify	MAG_KQGRI2.20.08_metabat2_bin.20	0.969436	0.721678	5905_2	TGG_OTU687	d__Bacteria;p__Pseudomonadota;c__Alphaproteobacteria;o__Caulobacterales;f__Caulobacteraceae;g__Brevundimonas;s__	Freshwater lake	Glacier
2020_MYSD-W1_bin.1.purify	GCF_020885975.1_genomic	0.971805	0.828269	2357_4	d__Bacteria;p__Bacteroidota;c__Bacteroidia;o__Flavobacteriales;f__Flavobacteriaceae;g__Flavobacterium;s__Flavobacterium sp020885975	Wetland		2019_TBMTW-16_bin.25.purify	3300027963_56	0.973492	0.794677	3365_0	3300027963	d__Bacteria;p__Pseudomonadota;c__Gammaproteobacteria;o__Burkholderiales;f__Burkholderiaceae;g__Polynucleobacter;s__Polynucleobacter sp002359975	River	Freshwater lake		2020_YZYC-20W-1-20m-1_bin.17.purify	ISO_Y280-1-2.001	0.987963	0.721588	7525_3	TGG_OTU593	d__Bacteria;p__Pseudomonadota;c__Gammaproteobacteria;o__Pseudomonadales;f__Pseudomonadaceae;g__Pseudomonas_E;s__Pseudomonas_E shahriarae	Saline lake	Glacier
2020_KMC-20W-1-20m-1_bin.44.purify	GCA_002280675.1_genomic	0.97967	0.828036	6464_2	d__Bacteria;p__Pseudomonadota;c__Alphaproteobacteria;o__Sphingomonadales;f__Sphingomonadaceae;g__Novosphingobium;s__Novosphingobium sp002280675	Freshwater lake		2020_YZYC-20W-1-30m-1_bin.117.purify	3300023243_5	0.979352	0.794239	6305_6	3300023243	d__Bacteria;p__Pseudomonadota;c__Alphaproteobacteria;o__Rhodobacterales;f__Rhodobacteraceae;g__Yoonia;s__Yoonia sp018402175	Saline lake	saline water		2020_YZYC-20W-1-20m-1_bin.17.purify	ISO_Y256-1.001	0.988033	0.720179	7525_3	TGG_OTU593	d__Bacteria;p__Pseudomonadota;c__Gammaproteobacteria;o__Pseudomonadales;f__Pseudomonadaceae;g__Pseudomonas_E;s__Pseudomonas_E shahriarae	Saline lake	Glacier
H1-2_bin.72.purify	GCF_000420525.1_genomic	0.954275	0.82801	1349_1	d__Bacteria;p__Pseudomonadota;c__Gammaproteobacteria;o__Burkholderiales;f__Aquaspirillaceae;g__Aquaspirillum;s__Aquaspirillum serpens	Hot spring		2020_LU-w7_bin.63.purify	3300027588_8	0.956079	0.794224	3325_1	3300027588	d__Bacteria;p__Pseudomonadota;c__Gammaproteobacteria;o__Burkholderiales;f__Burkholderiaceae;g__Polynucleobacter;s__Polynucleobacter cosmopolitanus	Wetland	Freshwater		BYBC-W1_bin.97.purify	MAG_1611DDS_metabat2_bin.62	0.957341	0.719921	3415_11	TGG_OTU852	d__Bacteria;p__Pseudomonadota;c__Gammaproteobacteria;o__Pseudomonadales;f__Moraxellaceae;g__Acinetobacter;s__Acinetobacter johnsonii	Glacier	Glacier
2019_TBMTW-14_bin.1.purify	GCF_900234795.1_genomic	0.99193	0.827822	6025_0	d__Bacteria;p__Pseudomonadota;c__Alphaproteobacteria;o__Rhizobiales;f__Beijerinckiaceae;g__Methylobacterium;s__Methylobacterium extorquens	River		2020_SD-W-3_bin.51.purify	3300028581_58	0.981255	0.794195	1321_1	3300028581	d__Bacteria;p__Chlamydiota;c__Chlamydiia;o__Chlamydiales;f__Rhabdochlamydiaceae;g__;s__	Wetland	freshwater		2020_KMC-20W-1-15m-1_bin.74.purify	MAG_1908KQGRS3_metabat2_bin.12	0.95632	0.71619	5902_1	TGG_OTU694	d__Bacteria;p__Pseudomonadota;c__Alphaproteobacteria;o__Caulobacterales;f__Caulobacteraceae;g__Brevundimonas;s__	Freshwater lake	Glacier
2020_CRC-20W-1-10m-1_bin.40.purify	GCA_945860325.1_genomic	0.969938	0.827206	1741_1	d__Bacteria;p__Bacteroidota;c__Bacteroidia;o__Cytophagales;f__Spirosomaceae;g__Aquirufa;s__Aquirufa fluviale_C	Freshwater lake		2020_CC-20W-1-5m-1_bin.53.purify	3300025520_15	0.981861	0.793537	1456_1	3300025520	d__Bacteria;p__Bacteroidota;c__Bacteroidia;o__Chitinophagales;f__Chitinophagaceae;g__Sediminibacterium;s__Sediminibacterium sp013391385	Freshwater lake	Serpentinite rock and fluid		2019_TBMTW-17_bin.56.purify	MAG_TGLI3.17_vamb_bins_S1C5923	0.987537	0.71465	6785_1	TGG_OTU533	d__Bacteria;p__Pseudomonadota;c__Gammaproteobacteria;o__Burkholderiales;f__Burkholderiaceae_B;g__JAAFJR01;s__	River	Glacier
2020_PC-20W-1-17m-1_bin.74.purify	GCF_001543205.1_genomic	0.958704	0.827124	1305_1	d__Bacteria;p__Bacillota;c__Bacilli;o__Lactobacillales;f__Aerococcaceae;g__Aerococcus;s__Aerococcus urinaeequi	Saline lake		2020_NMC-W-7-1_bin.84.purify	3300025266_9	0.978904	0.792221	5927_1	3300025266	d__Bacteria;p__Pseudomonadota;c__Alphaproteobacteria;o__Caulobacterales;f__Caulobacteraceae;g__Brevundimonas;s__Brevundimonas mediterranea_A	Saline lake	Deep ocean		2020_ZJZBSD-03-2_bin.138.purify	MAG_1905ZF6500I1_metabat2_bin.26	0.965455	0.71279	7538_2	TGG_OTU616	d__Bacteria;p__Pseudomonadota;c__Gammaproteobacteria;o__Pseudomonadales;f__Pseudomonadaceae;g__Pseudomonas_E;s__Pseudomonas_E peli	Wetland	Glacier
2021-BBH-W1_bin.55.purify	GCF_004358055.1_genomic	0.959879	0.826332	7521_1	d__Bacteria;p__Pseudomonadota;c__Gammaproteobacteria;o__Pseudomonadales;f__Pseudomonadaceae;g__Pseudomonas_E;s__Pseudomonas_E atacamensis	River		2019_bqzb-4_bin.54.purify	3300027499_16	0.955697	0.791866	5471_1	3300027499	d__Bacteria;p__Actinomycetota;c__Actinomycetia;o__Actinomycetales;f__Microbacteriaceae;g__Pontimonas;s__Pontimonas sp000754445	River	Deep subsurface		2020_NMC-W-2-1_bin.23.purify	ISO_Y38.002	0.972159	0.712073	6352_1	TGG_OTU710	d__Bacteria;p__Pseudomonadota;c__Alphaproteobacteria;o__Rhizobiales;f__Rhizobiaceae;g__Agrobacterium;s__Agrobacterium pusense	Saline lake	Glacier
2021-JSW-W1_bin.91.purify	GCA_018402765.1_genomic	0.989677	0.826002	2043_2	d__Bacteria;p__Bacteroidota;c__Bacteroidia;o__Flavobacteriales;f__Vicingaceae;g__Acidiluteibacter;s__Acidiluteibacter sp018402765	Saline lake		2021-EH-W1_bin.37.purify	3300028571_20	0.98154	0.791728	4379_0	3300028571	d__Bacteria;p__Bacteroidota;c__Bacteroidia;o__Chitinophagales;f__Saprospiraceae;g__M3007;s__	Saline lake	freshwater		BYBC-W1_bin.134.purify	MAG_1611DDSC2_metabat2_bin.50	0.983778	0.70935	6690_0	TGG_OTU40	d__Bacteria;p__Pseudomonadota;c__Gammaproteobacteria;o__Xanthomonadales;f__Xanthomonadaceae;g__Arenimonas;s__	Glacier	Glacier
2021-BBH-W1_bin.55.purify	GCF_019145195.1_genomic	0.958947	0.825879	7521_1	d__Bacteria;p__Pseudomonadota;c__Gammaproteobacteria;o__Pseudomonadales;f__Pseudomonadaceae;g__Pseudomonas_E;s__Pseudomonas_E atacamensis	River		2021-EH-W1_bin.37.purify	3300028114_13	0.981581	0.791035	4379_0	3300028114	d__Bacteria;p__Bacteroidota;c__Bacteroidia;o__Chitinophagales;f__Saprospiraceae;g__M3007;s__	Saline lake	freshwater		2020_NMC-W-2-1_bin.23.purify	ISO_Y1249-1	0.971276	0.707895	6352_1	TGG_OTU710	d__Bacteria;p__Pseudomonadota;c__Alphaproteobacteria;o__Rhizobiales;f__Rhizobiaceae;g__Agrobacterium;s__Agrobacterium pusense	Saline lake	Glacier
2020_NMC-W-8-20m-1_bin.140.purify	GCA_022763525.1_genomic	0.981388	0.825763	6871_1	d__Bacteria;p__Pseudomonadota;c__Gammaproteobacteria;o__Burkholderiales;f__Burkholderiaceae_B;g__Acidovorax;s__Acidovorax sp022763525	Saline lake		2020_SLHSD1-W1_bin.92.purify	3300027804_50	0.966781	0.790885	7210_6	3300027804	d__Bacteria;p__Pseudomonadota;c__Gammaproteobacteria;o__Burkholderiales;f__Burkholderiaceae_B;g__Limnohabitans_A;s__Limnohabitans_A sp021300495	Wetland	Freshwater lake		BYBC-W1_bin.244.purify	MAG_RWS.20.06_metabat2_bin.67	0.950117	0.707641	2769_0	TGG_OTU829	d__Bacteria;p__Cyanobacteriota;c__Cyanobacteriia;o__Cyanobacteriales;f__Chamaesiphonaceae;g__Chamaesiphon;s__	Glacier	Glacier
2020_QHH7-W1_bin.133.purify	GCF_002943415.1_genomic	0.983462	0.825688	7509_2	d__Bacteria;p__Pseudomonadota;c__Gammaproteobacteria;o__Pseudomonadales;f__Moraxellaceae;g__Perlucidibaca;s__Perlucidibaca sp002943415	Saline lake		2020_JNYC-20W-2-1_bin.24.purify	3300027688_1	0.971664	0.790111	3786_1	3300027688	d__Bacteria;p__Planctomycetota;c__Planctomycetia;o__Planctomycetales;f__Planctomycetaceae;g__SXXK01;s__SXXK01 sp003670925	Freshwater lake	Freshwater lake		BYBC-W1_bin.97.purify	ISO_GM-2-2	0.957027	0.705176	3415_11	TGG_OTU852	d__Bacteria;p__Pseudomonadota;c__Gammaproteobacteria;o__Pseudomonadales;f__Moraxellaceae;g__Acinetobacter;s__Acinetobacter johnsonii	Glacier	Glacier
2021-DTH-W6_bin.138.purify	GCA_003669585.1_genomic	0.98637	0.825565	3798_1	d__Bacteria;p__Planctomycetota;c__Planctomycetia;o__Pirellulales;f__UBA1268;g__QWOQ01;s__QWOQ01 sp003669585	River		2020_SLC-w-7_bin.29.purify	3300027304_7	0.958996	0.789773	3364_2	3300027304	d__Bacteria;p__Pseudomonadota;c__Gammaproteobacteria;o__Burkholderiales;f__Burkholderiaceae;g__Polynucleobacter;s__Polynucleobacter sp002292975	Freshwater lake	Estuarine		2021-DTHSD-W_bin.23.purify	MAG_1908KQGRS3_metabat2_bin.6	0.971364	0.703297	7572_12	TGG_OTU425	d__Bacteria;p__Deinococcota;c__Deinococci;o__Deinococcales;f__Deinococcaceae;g__Deinococcus;s__Deinococcus sp002017875	Wetland	Glacier
2020_NRPC-20W-4-1_bin.286.purify	GCA_007132395.1_genomic	0.957925	0.825301	1471_0	d__Bacteria;p__Bacteroidota;c__Bacteroidia;o__Bacteroidales;f__UBA7960;g__SKVR01;s__SKVR01 sp007132395	Saline lake		2020_CRC-20W-1-0m-1_bin.96.purify	3300027492_7	0.959709	0.789394	3797_4	3300027492	d__Bacteria;p__Planctomycetota;c__Planctomycetia;o__Gemmatales;f__Gemmataceae;g__UBA969;s__	Freshwater lake	Freshwater		BYBC-W1_bin.97.purify	MAG_1901QYI1_maxbin2_bin.2	0.95753	0.702847	3415_11	TGG_OTU852	d__Bacteria;p__Pseudomonadota;c__Gammaproteobacteria;o__Pseudomonadales;f__Moraxellaceae;g__Acinetobacter;s__Acinetobacter johnsonii	Glacier	Glacier
HS-38-2_bin.25.purify	GCF_012034335.1_genomic	0.983728	0.823839	5730_1	d__Bacteria;p__Bacillota;c__Bacilli;o__Bacillales_H;f__Salisediminibacteriaceae;g__Alkalicoccus;s__Alkalicoccus luteus	Hot spring		2021-EH-W1_bin.37.purify	3300027730_21	0.981735	0.789328	4379_0	3300027730	d__Bacteria;p__Bacteroidota;c__Bacteroidia;o__Chitinophagales;f__Saprospiraceae;g__M3007;s__	Saline lake	freshwater		2021-DTHSD-W_bin.23.purify	MAG_1905ZF6500I1_vamb_S1C4330	0.97086	0.702215	7572_12	TGG_OTU425	d__Bacteria;p__Deinococcota;c__Deinococci;o__Deinococcales;f__Deinococcaceae;g__Deinococcus;s__Deinococcus sp002017875	Wetland	Glacier
2020_HMH-W1_bin.114.purify	GCA_002786385.1_genomic	0.978936	0.821974	2306_1	d__Bacteria;p__Bacteroidota;c__Bacteroidia;o__Flavobacteriales;f__Flavobacteriaceae;g__Flavobacterium;s__Flavobacterium sp002786385	River		2020_TMRSD2-W1_bin.11.purify	3300027804_84	0.97438	0.788991	1322_2	3300027804	d__Bacteria;p__Pseudomonadota;c__Gammaproteobacteria;o__Burkholderiales;f__Methylophilaceae;g__Methylopumilus;s__Methylopumilus universalis	Wetland	Freshwater lake		2020_GMZ15-W1_bin.143.purify	ISO_ZD-11	0.966873	0.701287	3422_12	TGG_OTU851	d__Bacteria;p__Pseudomonadota;c__Gammaproteobacteria;o__Pseudomonadales;f__Moraxellaceae;g__Acinetobacter;s__Acinetobacter idrijaensis	Saline lake	Glacier
2021-SD-W41_bin.127.purify	GCF_000369005.1_genomic	0.970338	0.821248	3410_5	d__Bacteria;p__Pseudomonadota;c__Gammaproteobacteria;o__Pseudomonadales;f__Moraxellaceae;g__Acinetobacter;s__Acinetobacter beijerinckii	Wetland		2021-EH-W1_bin.37.purify	3300028553_14	0.981653	0.788918	4379_0	3300028553	d__Bacteria;p__Bacteroidota;c__Bacteroidia;o__Chitinophagales;f__Saprospiraceae;g__M3007;s__	Saline lake	freshwater		2019_TBMTW-17_bin.56.purify	MAG_TGLI3.17_metabat2_bin.9	0.987426	0.700876	6785_1	TGG_OTU533	d__Bacteria;p__Pseudomonadota;c__Gammaproteobacteria;o__Burkholderiales;f__Burkholderiaceae_B;g__JAAFJR01;s__	River	Glacier
2020_DTH3-W1_bin.13.purify	GCA_002292855.1_genomic	0.958169	0.821074	1187_2	d__Bacteria;p__Bacteroidota;c__Bacteroidia;o__Flavobacteriales;f__Schleiferiaceae;g__TMED14;s__TMED14 sp002292855	River		2021-EH-W1_bin.37.purify	3300028581_20	0.980989	0.78865	4379_0	3300028581	d__Bacteria;p__Bacteroidota;c__Bacteroidia;o__Chitinophagales;f__Saprospiraceae;g__M3007;s__	Saline lake	freshwater		BYBC-W1_bin.134.purify	MAG_1611DDSC3_metabat2_bin.104	0.983239	0.700193	6690_0	TGG_OTU40	d__Bacteria;p__Pseudomonadota;c__Gammaproteobacteria;o__Xanthomonadales;f__Xanthomonadaceae;g__Arenimonas;s__	Glacier	Glacier
2020_DQZB-w8_bin.7.purify	GCA_019264505.1_genomic	0.975779	0.820513	5962_1	d__Bacteria;p__Pseudomonadota;c__Alphaproteobacteria;o__Caulobacterales;f__Caulobacteraceae;g__Phenylobacterium;s__Phenylobacterium sp019264505	River		2020_DTH2-W1_bin.7.purify	3300027870_46	0.982407	0.787016	3401_1	3300027870	d__Bacteria;p__Pseudomonadota;c__Gammaproteobacteria;o__Pseudomonadales;f__Moraxellaceae;g__Acinetobacter;s__Acinetobacter radioresistens	River	Freshwater and sediment		2020_JNYC-20W-1-0m-1_bin.94.purify	MAG_1907NJYTI1_maxbin2_bin.12.002	0.981201	0.69761	3416_1	TGG_OTU848	d__Bacteria;p__Pseudomonadota;c__Gammaproteobacteria;o__Pseudomonadales;f__Moraxellaceae;g__Acinetobacter;s__Acinetobacter albensis	Freshwater lake	Glacier
2021-DTH-W6_bin.137.purify	GCA_945874455.1_genomic	0.956785	0.820446	4716_3	d__Bacteria;p__Verrucomicrobiota;c__Verrucomicrobiae;o__Opitutales;f__Opitutaceae;g__CAITWF01;s__CAITWF01 sp945874455	River		2020_LU-w7_bin.63.purify	3300027292_7	0.9517	0.786834	3325_1	3300027292	d__Bacteria;p__Pseudomonadota;c__Gammaproteobacteria;o__Burkholderiales;f__Burkholderiaceae;g__Polynucleobacter;s__Polynucleobacter cosmopolitanus	Wetland	Freshwater		2021-LU-W3_bin.155.purify	MAG_1907QMI1_maxbin2_bin.8	0.988122	0.697301	7529_0	TGG_OTU595	d__Bacteria;p__Pseudomonadota;c__Gammaproteobacteria;o__Pseudomonadales;f__Pseudomonadaceae;g__Pseudomonas_E;s__Pseudomonas_E sivasensis	Wetland	Glacier
2020_CC-20W-1-15m-1_bin.12.purify	GCF_904066215.1_genomic	0.989456	0.819288	5122_1	d__Bacteria;p__Actinomycetota;c__Actinomycetia;o__Actinomycetales;f__Microbacteriaceae;g__Microbacterium;s__Microbacterium sp002456035	Freshwater lake		H3-2_bin.59.purify	3300025105_2	0.982965	0.786288	3912_1	3300025105	d__Bacteria;p__Chloroflexota;c__Chloroflexia;o__Chloroflexales;f__Chloroflexaceae;g__Chloroflexus;s__Chloroflexus aurantiacus	Hot spring	hot spring sediment		2020_GH-W-1_bin.94.purify	MAG_ZPGI1.20.10_metabat2_bin.25	0.960608	0.696203	3415_14	TGG_OTU852	d__Bacteria;p__Pseudomonadota;c__Gammaproteobacteria;o__Pseudomonadales;f__Moraxellaceae;g__Acinetobacter;s__Acinetobacter johnsonii	River	Glacier
2020_JNYC-20W-1-0m-1_bin.94.purify	GCF_900095025.1_genomic	0.981936	0.819	3416_1	d__Bacteria;p__Pseudomonadota;c__Gammaproteobacteria;o__Pseudomonadales;f__Moraxellaceae;g__Acinetobacter;s__Acinetobacter albensis	Freshwater lake		2020_SLC-w-7_bin.29.purify	3300027242_8	0.958685	0.785294	3364_2	3300027242	d__Bacteria;p__Pseudomonadota;c__Gammaproteobacteria;o__Burkholderiales;f__Burkholderiaceae;g__Polynucleobacter;s__Polynucleobacter sp002292975	Freshwater lake	Estuarine		2020_YZYC-20W-1-20m-1_bin.17.purify	ISO_Y384-1.001	0.991885	0.695693	7525_3	TGG_OTU593	d__Bacteria;p__Pseudomonadota;c__Gammaproteobacteria;o__Pseudomonadales;f__Pseudomonadaceae;g__Pseudomonas_E;s__Pseudomonas_E shahriarae	Saline lake	Glacier
2021-ZJZBSD-W52_bin.63.purify	GCF_012584455.1_genomic	0.974747	0.818836	2966_1	d__Bacteria;p__Pseudomonadota;c__Gammaproteobacteria;o__Enterobacterales_A;f__Shewanellaceae;g__Shewanella;s__Shewanella oncorhynchi	Wetland		2020_DTH4-W1_bin.53.purify	3300013004_39	0.982996	0.784457	3253_1	3300013004	d__Bacteria;p__Pseudomonadota;c__Gammaproteobacteria;o__Burkholderiales;f__Burkholderiaceae_C;g__Zwartia;s__	River	freshwater		2020_CN-N-W-2-0m_bin.3.purify	ISO_TWP2-2-3	0.965302	0.694553	3422_10	TGG_OTU851	d__Bacteria;p__Pseudomonadota;c__Gammaproteobacteria;o__Pseudomonadales;f__Moraxellaceae;g__Acinetobacter;s__Acinetobacter sp002367455	Freshwater lake	Glacier
2020_KMC-20W-1-20m-1_bin.215.purify	GCF_001571325.1_genomic	0.98487	0.818309	7011_1	d__Bacteria;p__Pseudomonadota;c__Gammaproteobacteria;o__Burkholderiales;f__Burkholderiaceae_B;g__Comamonas;s__Comamonas tsuruhatensis	Freshwater lake		2020_SLC-w-7_bin.29.purify	3300027136_7	0.95796	0.784314	3364_2	3300027136	d__Bacteria;p__Pseudomonadota;c__Gammaproteobacteria;o__Burkholderiales;f__Burkholderiaceae;g__Polynucleobacter;s__Polynucleobacter sp002292975	Freshwater lake	Freshwater		2020_BMC-W-1-1_bin.101.purify	MAG_RWS.20.06_metabat2_bin.55	0.971001	0.691415	4577_10	TGG_OTU824	d__Bacteria;p__Planctomycetota;c__Planctomycetia;o__Pirellulales;f__UBA1268;g__QWPN01;s__	Freshwater lake	Glacier
2020_NMC-W-7-1_bin.59.purify	GCF_000739875.1_genomic	0.970367	0.8178	6861_1	d__Bacteria;p__Pseudomonadota;c__Gammaproteobacteria;o__Burkholderiales;f__Burkholderiaceae_B;g__Comamonas;s__Comamonas aquatica	Saline lake		2020_NMC-W-7-1_bin.84.purify	3300025671_6	0.980663	0.784179	5927_1	3300025671	d__Bacteria;p__Pseudomonadota;c__Alphaproteobacteria;o__Caulobacterales;f__Caulobacteraceae;g__Brevundimonas;s__Brevundimonas mediterranea_A	Saline lake	Aqueous		BYBC-W1_bin.65.purify	MAG_1908QYC1_metabat2_bin.81	0.955838	0.689708	2509_0	TGG_OTU511	d__Bacteria;p__Bacteroidota;c__Bacteroidia;o__Chitinophagales;f__Chitinophagaceae;g__Ferruginibacter;s__	Glacier	Glacier
2021-BC-W20_bin.88.purify	GCF_009789235.1_genomic	0.979727	0.816817	2381_0	d__Bacteria;p__Bacteroidota;c__Bacteroidia;o__Flavobacteriales;f__Flavobacteriaceae;g__Flavobacterium;s__Flavobacterium hydrocarbonoxydans	Glacier		2020_NMC-W-7-1_bin.84.purify	3300007346_7	0.980307	0.782307	5927_1	3300007346	d__Bacteria;p__Pseudomonadota;c__Alphaproteobacteria;o__Caulobacterales;f__Caulobacteraceae;g__Brevundimonas;s__Brevundimonas mediterranea_A	Saline lake	Aqueous		2021-LU-W3_bin.155.purify	MAG_1907NJYTS2_metabat2_bin.25	0.987131	0.688494	7529_0	TGG_OTU595	d__Bacteria;p__Pseudomonadota;c__Gammaproteobacteria;o__Pseudomonadales;f__Pseudomonadaceae;g__Pseudomonas_E;s__Pseudomonas_E sivasensis	Wetland	Glacier
2020_CRC-20W-2-1_bin.60.purify	GCA_004293165.1_genomic	0.953362	0.816785	2273_4	d__Bacteria;p__Bacteroidota;c__Bacteroidia;o__Flavobacteriales;f__Flavobacteriaceae;g__Flavobacterium;s__Flavobacterium sp004293165	Freshwater lake		2021-BC-W20_bin.42.purify	3300027365_8	0.959822	0.78157	6988_1	3300027365	d__Bacteria;p__Pseudomonadota;c__Gammaproteobacteria;o__Burkholderiales;f__Burkholderiaceae_B;g__Aquabacterium;s__	Glacier	Deep subsurface		2021-DTHSD-W_bin.23.purify	MAG_KXWS_vamb_S1C1328	0.971615	0.686259	7572_12	TGG_OTU425	d__Bacteria;p__Deinococcota;c__Deinococci;o__Deinococcales;f__Deinococcaceae;g__Deinococcus;s__Deinococcus sp002017875	Wetland	Glacier
2020_CC-20W-1-5m-1_bin.116.purify	GCF_006149005.1_genomic	0.990883	0.816738	2594_0	d__Bacteria;p__Bacteroidota;c__Bacteroidia;o__Cytophagales;f__Spirosomaceae;g__Larkinella;s__Larkinella sp006149005	Freshwater lake		2020_NMC-W-7-1_bin.84.purify	3300007345_10	0.980483	0.78144	5927_1	3300007345	d__Bacteria;p__Pseudomonadota;c__Alphaproteobacteria;o__Caulobacterales;f__Caulobacteraceae;g__Brevundimonas;s__Brevundimonas mediterranea_A	Saline lake	Aqueous		BYBC-W1_bin.97.purify	ISO_B2188	0.956126	0.684437	3415_11	TGG_OTU852	d__Bacteria;p__Pseudomonadota;c__Gammaproteobacteria;o__Pseudomonadales;f__Moraxellaceae;g__Acinetobacter;s__Acinetobacter johnsonii	Glacier	Glacier
2021-BBH-W1_bin.55.purify	GCF_004801935.1_genomic	0.973291	0.816187	7521_1	d__Bacteria;p__Pseudomonadota;c__Gammaproteobacteria;o__Pseudomonadales;f__Pseudomonadaceae;g__Pseudomonas_E;s__Pseudomonas_E atacamensis	River		2020_TMRSD2-W1_bin.11.purify	3300027518_35	0.975944	0.781421	1322_2	3300027518	d__Bacteria;p__Pseudomonadota;c__Gammaproteobacteria;o__Burkholderiales;f__Methylophilaceae;g__Methylopumilus;s__Methylopumilus universalis	Wetland	Deep subsurface		2021-DTHSD-W_bin.23.purify	MAG_1909JMYZI3_vamb_S1C2981	0.971876	0.684252	7572_12	TGG_OTU425	d__Bacteria;p__Deinococcota;c__Deinococci;o__Deinococcales;f__Deinococcaceae;g__Deinococcus;s__Deinococcus sp002017875	Wetland	Glacier
2020_GMZ-9-w1_bin.86.purify	GCA_018401745.1_genomic	0.983754	0.815873	4575_1	d__Bacteria;p__Planctomycetota;c__Planctomycetia;o__Pirellulales;f__UBA1268;g__M30B53;s__M30B53 sp018401745	Saline lake		2020_CRC-20W-1-0m-1_bin.96.purify	3300027487_5	0.95965	0.781088	3797_4	3300027487	d__Bacteria;p__Planctomycetota;c__Planctomycetia;o__Gemmatales;f__Gemmataceae;g__UBA969;s__	Freshwater lake	Freshwater		2021-DTHSD-W_bin.23.purify	MAG_1907QMI1_vamb_S1C3972	0.972519	0.682984	7572_12	TGG_OTU425	d__Bacteria;p__Deinococcota;c__Deinococci;o__Deinococcales;f__Deinococcaceae;g__Deinococcus;s__Deinococcus sp002017875	Wetland	Glacier
2020_LU-w6_bin.30.purify	GCF_006540085.1_genomic	0.989272	0.815789	5124_1	d__Bacteria;p__Actinomycetota;c__Actinomycetia;o__Actinomycetales;f__Microbacteriaceae;g__Microbacterium;s__Microbacterium oxydans	Wetland		2020_BMC-W-1-0m-1_bin.151.purify	3300023238_8	0.978457	0.779883	6305_5	3300023238	d__Bacteria;p__Pseudomonadota;c__Alphaproteobacteria;o__Rhodobacterales;f__Rhodobacteraceae;g__Yoonia;s__Yoonia sp018402175	Freshwater lake	saline water		2021-DTHSD-W_bin.23.purify	MAG_1907QMS_metabat2_bin.18	0.957159	0.682667	7572_12	TGG_OTU425	d__Bacteria;p__Deinococcota;c__Deinococci;o__Deinococcales;f__Deinococcaceae;g__Deinococcus;s__Deinococcus sp002017875	Wetland	Glacier
2020_KMC-20W-1-20m-1_bin.21.purify	GCA_001770725.1_genomic	0.963084	0.815655	6989_3	d__Bacteria;p__Pseudomonadota;c__Gammaproteobacteria;o__Burkholderiales;f__Burkholderiaceae_B;g__Aquabacterium;s__Aquabacterium sp001770725	Freshwater lake		2020_KMC-20W-1-0m-1_bin.3.purify	3300027892_45	0.975605	0.779874	6333_1	3300027892	d__Bacteria;p__Pseudomonadota;c__Alphaproteobacteria;o__Rhizobiales;f__Beijerinckiaceae;g__CAIUPE01;s__CAIUPE01 sp945883115	Freshwater lake	Freshwater lake		2021-DTHSD-W_bin.23.purify	MAG_1908KQGRS_metabat2_bin.24	0.969367	0.682446	7572_12	TGG_OTU425	d__Bacteria;p__Deinococcota;c__Deinococci;o__Deinococcales;f__Deinococcaceae;g__Deinococcus;s__Deinococcus sp002017875	Wetland	Glacier
2020_JNYC-20W-1-40m-1_bin.31.purify	GCA_009691555.1_genomic	0.968096	0.81457	1525_1	d__Bacteria;p__Patescibacteria;c__Saccharimonadia;o__CAILAD01;f__BJGX01;g__SICB01;s__SICB01 sp009691555	Freshwater lake		2020_SLC-w-7_bin.29.purify	3300027335_9	0.960572	0.775578	3364_2	3300027335	d__Bacteria;p__Pseudomonadota;c__Gammaproteobacteria;o__Burkholderiales;f__Burkholderiaceae;g__Polynucleobacter;s__Polynucleobacter sp002292975	Freshwater lake	Freshwater		2019_TBLU-07_bin.10.purify	ISO_Y1128-1	0.990186	0.681818	5104_0	TGG_OTU262	d__Bacteria;p__Actinomycetota;c__Actinomycetia;o__Actinomycetales;f__Micrococcaceae;g__Arthrobacter_D;s__Arthrobacter_D ruber	Wetland	Glacier
2021-EH-W1_bin.14.purify	GCA_945873755.1_genomic	0.990216	0.81415	1675_0	d__Bacteria;p__Bacteroidota;c__Bacteroidia;o__NS11-12g;f__UKL13-3;g__JAAFJM01;s__JAAFJM01 sp945873755	Saline lake		2020_SLC-w-7_bin.29.purify	3300027125_5	0.958843	0.775468	3364_2	3300027125	d__Bacteria;p__Pseudomonadota;c__Gammaproteobacteria;o__Burkholderiales;f__Burkholderiaceae;g__Polynucleobacter;s__Polynucleobacter sp002292975	Freshwater lake	Freshwater		BYBC-W1_bin.176.purify	MAG_1611DDSC2_metabat2_bin.86	0.958832	0.678571	71_0	TGG_OTU137	d__Bacteria;p__Chloroflexota;c__Chloroflexia;o__Chloroflexales;f__Roseiflexaceae;g__JACMIM01;s__	Glacier	Glacier
2020_QHH10-W1_bin.90.purify	GCF_024124745.1_genomic	0.98338	0.813996	5212_0	d__Bacteria;p__Actinomycetota;c__Actinomycetia;o__Propionibacteriales;f__Nocardioidaceae;g__Aeromicrobium;s__Aeromicrobium sp005788575	Saline lake		2020_CC-20W-1-15m-1_bin.69.purify	3300027581_16	0.956669	0.775424	1324_2	3300027581	d__Bacteria;p__Pseudomonadota;c__Gammaproteobacteria;o__Burkholderiales;f__Methylophilaceae;g__Methylopumilus;s__Methylopumilus planktonicus	Freshwater lake	Freshwater lake		2021-DTHSD-W_bin.23.purify	MAG_1907MDGRS_vamb_S1C5422	0.972761	0.676628	7572_12	TGG_OTU425	d__Bacteria;p__Deinococcota;c__Deinococci;o__Deinococcales;f__Deinococcaceae;g__Deinococcus;s__Deinococcus sp002017875	Wetland	Glacier
2021-CBL-W1_bin.23.purify	GCA_008017065.1_genomic	0.972296	0.813953	2027_1	d__Bacteria;p__Bacteroidota;c__Bacteroidia;o__Flavobacteriales;f__Crocinitomicaceae;g__40-80;s__40-80 sp008017065	Wetland		2020_SLC-w-7_bin.29.purify	3300027581_7	0.958668	0.775424	3364_2	3300027581	d__Bacteria;p__Pseudomonadota;c__Gammaproteobacteria;o__Burkholderiales;f__Burkholderiaceae;g__Polynucleobacter;s__Polynucleobacter sp002292975	Freshwater lake	Freshwater lake		2021-DTHSD-W_bin.23.purify	MAG_1907QMI2_vamb_S1C2628	0.971846	0.676358	7572_12	TGG_OTU425	d__Bacteria;p__Deinococcota;c__Deinococci;o__Deinococcales;f__Deinococcaceae;g__Deinococcus;s__Deinococcus sp002017875	Wetland	Glacier
2020_YZYC-20W-1-10m-1_bin.38.purify	GCF_000315425.1_genomic	0.977082	0.813942	7302_1	d__Bacteria;p__Pseudomonadota;c__Gammaproteobacteria;o__Burkholderiales;f__Burkholderiaceae;g__Telluria;s__Telluria timonae	Saline lake		2020_BMC-W-1-1_bin.137.purify	3300010368_37	0.953147	0.7751	3130_1	3300010368	d__Bacteria;p__Actinomycetota;c__Actinomycetia;o__Nanopelagicales;f__Nanopelagicaceae;g__Planktophila;s__Planktophila sp001438925	Freshwater lake	Freshwater to marine saline gradient		BYBC-W1_bin.244.purify	MAG_MGGQSC.20.08_metabat2_bin.89	0.95265	0.675159	2769_0	TGG_OTU829	d__Bacteria;p__Cyanobacteriota;c__Cyanobacteriia;o__Cyanobacteriales;f__Chamaesiphonaceae;g__Chamaesiphon;s__	Glacier	Glacier
2020_DQZB-w6_bin.95.purify	GCF_002855515.1_genomic	0.956542	0.812814	6361_1	d__Bacteria;p__Pseudomonadota;c__Alphaproteobacteria;o__Rhizobiales;f__Rhizobiaceae;g__Allorhizobium;s__Allorhizobium sp002855515	Wetland		2020_QHH19-W1_bin.45.purify	3300020415_25	0.962196	0.774597	6385_1	3300020415	d__Bacteria;p__Pseudomonadota;c__Alphaproteobacteria;o__Sphingomonadales;f__Sphingomonadaceae;g__Qipengyuania;s__Qipengyuania pacifica	Saline lake	Marine		2021-LU-W3_bin.155.purify	MAG_1907QMI2_maxbin2_bin.3	0.988629	0.673979	7529_0	TGG_OTU595	d__Bacteria;p__Pseudomonadota;c__Gammaproteobacteria;o__Pseudomonadales;f__Pseudomonadaceae;g__Pseudomonas_E;s__Pseudomonas_E sivasensis	Wetland	Glacier
H1-3_bin.92.purify	GCF_003345255.1_genomic	0.972843	0.812561	7416_1	d__Bacteria;p__Pseudomonadota;c__Gammaproteobacteria;o__Burkholderiales;f__Rhodocyclaceae;g__Thauera_A;s__Thauera_A hydrothermalis	Hot spring		2021-EH-W1_bin.37.purify	3300027728_17	0.981647	0.773386	4379_0	3300027728	d__Bacteria;p__Bacteroidota;c__Bacteroidia;o__Chitinophagales;f__Saprospiraceae;g__M3007;s__	Saline lake	freshwater		2021-LU-W3_bin.155.purify	MAG_RWS.20.06_metabat2_bin.11	0.985553	0.672781	7529_0	TGG_OTU595	d__Bacteria;p__Pseudomonadota;c__Gammaproteobacteria;o__Pseudomonadales;f__Pseudomonadaceae;g__Pseudomonas_E;s__Pseudomonas_E sivasensis	Wetland	Glacier
2020_QHH4-W1_bin.93.purify	GCA_002342025.1_genomic	0.983052	0.8125	7507_4	d__Bacteria;p__Pseudomonadota;c__Gammaproteobacteria;o__Pseudomonadales;f__Moraxellaceae;g__Perlucidibaca;s__Perlucidibaca sp002342025	Saline lake		2020_CRC-20W-1-0m-1_bin.71.purify	3300023174_47	0.955994	0.773154	4751_1	3300023174	d__Bacteria;p__Verrucomicrobiota;c__Verrucomicrobiae;o__Chthoniobacterales;f__UBA6821;g__UBA6821;s__	Freshwater lake	freshwater		2021-DTHSD-W_bin.23.purify	MAG_1908KQGRS1_metabat2_bin.15	0.971948	0.671053	7572_12	TGG_OTU425	d__Bacteria;p__Deinococcota;c__Deinococci;o__Deinococcales;f__Deinococcaceae;g__Deinococcus;s__Deinococcus sp002017875	Wetland	Glacier
2020_CC-20W-1-5m-1_bin.56.purify	GCF_000820145.1_genomic	0.956061	0.812459	5725_3	d__Bacteria;p__Pseudomonadota;c__Gammaproteobacteria;o__Enterobacterales_A;f__Aeromonadaceae;g__Aeromonas;s__Aeromonas sobria	Freshwater lake		2020_JNYC-20W-1-60m-1_bin.52.purify	3300027770_2	0.989381	0.772914	1028_1	3300027770	d__Bacteria;p__Acidobacteriota;c__Terriglobia;o__Bryobacterales;f__Bryobacteraceae;g__Ga0077553;s__	Freshwater lake	Freshwater lake		2020_CC-20W-1-20m-1_bin.116.purify	MAG_RWS.20.06_metabat2_bin.23	0.969238	0.666667	1284_1	TGG_OTU678	d__Bacteria;p__Actinomycetota;c__Actinomycetia;o__Nanopelagicales;f__UBA5976;g__ATZT02;s__	Freshwater lake	Glacier
2021-LU-W3_bin.88.purify	GCA_020217025.1_genomic	0.965843	0.812089	2278_3	d__Bacteria;p__Bacteroidota;c__Bacteroidia;o__Flavobacteriales;f__Flavobacteriaceae;g__Flavobacterium;s__Flavobacterium sp020217025	Wetland		2020_SLC-w-7_bin.29.purify	3300027143_7	0.957319	0.772819	3364_2	3300027143	d__Bacteria;p__Pseudomonadota;c__Gammaproteobacteria;o__Burkholderiales;f__Burkholderiaceae;g__Polynucleobacter;s__Polynucleobacter sp002292975	Freshwater lake	Freshwater		2021-DTHSD-W_bin.23.purify	MAG_1908KQGRS_vamb_S1C3174	0.972566	0.666162	7572_12	TGG_OTU425	d__Bacteria;p__Deinococcota;c__Deinococci;o__Deinococcales;f__Deinococcaceae;g__Deinococcus;s__Deinococcus sp002017875	Wetland	Glacier
H2-2_bin.27.purify	GCF_900111835.1_genomic	0.978562	0.811753	7545_1	d__Bacteria;p__Pseudomonadota;c__Gammaproteobacteria;o__Pseudomonadales;f__Pseudomonadaceae;g__Pseudomonas_F;s__Pseudomonas_F otitidis	Hot spring		2020_BMC-W-1-8m-1_bin.12.purify	3300028569_62	0.967984	0.772152	4773_1	3300028569	d__Bacteria;p__Verrucomicrobiota;c__Verrucomicrobiae;o__Methylacidiphilales;f__UBA3015;g__UBA3015;s__UBA3015 sp945874125	Freshwater lake	freshwater		2021-YBJ-W3_bin.77.purify	MAG_1909JMYZI2_vamb_S1C19807	0.986968	0.665487	6402_1	TGG_OTU758	d__Bacteria;p__Pseudomonadota;c__Alphaproteobacteria;o__Sphingomonadales;f__Sphingomonadaceae;g__Sphingopyxis;s__	Wetland	Glacier
2020_CRC-20W-1-14m-1_bin.63.purify	GCA_945897185.1_genomic	0.957268	0.811698	2447_5	d__Bacteria;p__Bacteroidota;c__Bacteroidia;o__Chitinophagales;f__Chitinophagaceae;g__SXYR01;s__SXYR01 sp945897185	Freshwater lake		2020_CRC-20W-1-0m-1_bin.96.purify	3300027782_10	0.960035	0.771907	3797_4	3300027782	d__Bacteria;p__Planctomycetota;c__Planctomycetia;o__Gemmatales;f__Gemmataceae;g__UBA969;s__	Freshwater lake	Freshwater lake		2020_CN-N-W-2-0m_bin.3.purify	ISO_Y946-1A3	0.963133	0.664751	3422_10	TGG_OTU851	d__Bacteria;p__Pseudomonadota;c__Gammaproteobacteria;o__Pseudomonadales;f__Moraxellaceae;g__Acinetobacter;s__Acinetobacter sp002367455	Freshwater lake	Glacier
HS-21-2_bin.5.purify	GCF_900113085.1_genomic	0.994538	0.811594	7283_1	d__Bacteria;p__Pseudomonadota;c__Gammaproteobacteria;o__Nevskiales;f__Nevskiaceae;g__Fontimonas;s__Fontimonas thermophila	Hot spring		2020_JNYC-20W-2-1_bin.78.purify	3300027649_9	0.975006	0.771772	1384_1	3300027649	d__Bacteria;p__Bacteroidota;c__Bacteroidia;o__Sphingobacteriales;f__Sphingobacteriaceae;g__Daejeonella;s__Daejeonella schmidteae_A	Freshwater lake	Freshwater lentic		BYBC-W1_bin.97.purify	ISO_B2790-1	0.954084	0.662069	3415_11	TGG_OTU852	d__Bacteria;p__Pseudomonadota;c__Gammaproteobacteria;o__Pseudomonadales;f__Moraxellaceae;g__Acinetobacter;s__Acinetobacter johnsonii	Glacier	Glacier
2020_CC-20W-1-10m-1_bin.145.purify	GCF_000661955.1_genomic	0.965257	0.8102	7379_1	d__Bacteria;p__Pseudomonadota;c__Gammaproteobacteria;o__Xanthomonadales;f__Xanthomonadaceae;g__Stenotrophomonas;s__Stenotrophomonas rhizophila	Freshwater lake		2020_SLC-w-7_bin.29.purify	3300027144_6	0.957889	0.769384	3364_2	3300027144	d__Bacteria;p__Pseudomonadota;c__Gammaproteobacteria;o__Burkholderiales;f__Burkholderiaceae;g__Polynucleobacter;s__Polynucleobacter sp002292975	Freshwater lake	Freshwater		2021-DTHSD-W_bin.23.purify	MAG_1908KQGRS2_metabat2_bin.2	0.970192	0.661765	7572_12	TGG_OTU425	d__Bacteria;p__Deinococcota;c__Deinococci;o__Deinococcales;f__Deinococcaceae;g__Deinococcus;s__Deinococcus sp002017875	Wetland	Glacier
2020_KMC-20W-1-23m-1_bin.125.purify	GCA_945866215.1_genomic	0.955665	0.809932	4553_1	d__Bacteria;p__Verrucomicrobiota;c__Verrucomicrobiae;o__Opitutales;f__UBA953;g__UBA953;s__UBA953 sp945866215	Freshwater lake		2020_PC-20W-1-17m-1_bin.45.purify	3300027784_9	0.993046	0.769362	6116_0	3300027784	d__Bacteria;p__Pseudomonadota;c__Alphaproteobacteria;o__Rhodobacterales;f__Rhodobacteraceae;g__Roseinatronobacter;s__Roseinatronobacter monicus	Saline lake	Alkaline sediment		2021-DTHSD-W_bin.23.purify	MAG_1905ZF6500I1_metabat2_bin.28	0.971286	0.661364	7572_12	TGG_OTU425	d__Bacteria;p__Deinococcota;c__Deinococci;o__Deinococcales;f__Deinococcaceae;g__Deinococcus;s__Deinococcus sp002017875	Wetland	Glacier
2020_CC-20W-1-10m-1_bin.55.purify	GCF_000980895.1_genomic	0.980965	0.809486	6429_1	d__Bacteria;p__Pseudomonadota;c__Alphaproteobacteria;o__Sphingomonadales;f__Sphingomonadaceae;g__Sphingomonas;s__Sphingomonas olei	Freshwater lake		2021-EH-W1_bin.155.purify	3300023174_50	0.959567	0.769231	4224_2	3300023174	d__Bacteria;p__Cyanobacteriota;c__Cyanobacteriia;o__PCC-6307;f__Cyanobiaceae;g__Synechococcus_D;s__Synechococcus_D lacustris	Saline lake	freshwater		2020_CN-N-W-2-0m_bin.3.purify	ISO_Y569	0.963057	0.660156	3422_10	TGG_OTU851	d__Bacteria;p__Pseudomonadota;c__Gammaproteobacteria;o__Pseudomonadales;f__Moraxellaceae;g__Acinetobacter;s__Acinetobacter sp002367455	Freshwater lake	Glacier
2021-QHH-W15_bin.80.purify	GCA_018402725.1_genomic	0.965193	0.809375	547_2	d__Bacteria;p__Bacillota;c__Bacilli;o__Izemoplasmatales;f__Izemoplasmataceae;g__JAGYII01;s__JAGYII01 sp018402725	Saline lake		2020_CC-20W-1-15m-1_bin.69.purify	3300027387_12	0.954573	0.768595	1324_2	3300027387	d__Bacteria;p__Pseudomonadota;c__Gammaproteobacteria;o__Burkholderiales;f__Methylophilaceae;g__Methylopumilus;s__Methylopumilus planktonicus	Freshwater lake	Estuarine		2021-DTHSD-W_bin.23.purify	MAG_1908KQGRS2_vamb_S1C2793	0.971884	0.658209	7572_12	TGG_OTU425	d__Bacteria;p__Deinococcota;c__Deinococci;o__Deinococcales;f__Deinococcaceae;g__Deinococcus;s__Deinococcus sp002017875	Wetland	Glacier
H3-1_bin.15.purify	GCF_001644665.1_genomic	0.989529	0.809316	4295_1	d__Bacteria;p__Thermotogota;c__Thermotogae;o__Thermotogales;f__Fervidobacteriaceae;g__Fervidobacterium;s__Fervidobacterium pennivorans_A	Hot spring		2020_SLC-w-7_bin.29.purify	3300027659_6	0.957434	0.768595	3364_2	3300027659	d__Bacteria;p__Pseudomonadota;c__Gammaproteobacteria;o__Burkholderiales;f__Burkholderiaceae;g__Polynucleobacter;s__Polynucleobacter sp002292975	Freshwater lake	Freshwater lentic		2021-DTHSD-W_bin.23.purify	MAG_1908KQGRS3_vamb_S1C2223	0.971856	0.657954	7572_12	TGG_OTU425	d__Bacteria;p__Deinococcota;c__Deinococci;o__Deinococcales;f__Deinococcaceae;g__Deinococcus;s__Deinococcus sp002017875	Wetland	Glacier
2021-BBH-W1_bin.23.purify	GCA_000471045.1_genomic	0.984875	0.809	5213_1	d__Bacteria;p__Actinomycetota;c__Actinomycetia;o__Propionibacteriales;f__Nocardioidaceae;g__Aeromicrobium;s__Aeromicrobium sp000471045	River		2020_BMC-W-1-8m-1_bin.12.purify	3300028571_52	0.966684	0.768262	4773_1	3300028571	d__Bacteria;p__Verrucomicrobiota;c__Verrucomicrobiae;o__Methylacidiphilales;f__UBA3015;g__UBA3015;s__UBA3015 sp945874125	Freshwater lake	freshwater		2021-DTHSD-W_bin.23.purify	MAG_1907QMI1_metabat2_bin.87	0.960534	0.654523	7572_12	TGG_OTU425	d__Bacteria;p__Deinococcota;c__Deinococci;o__Deinococcales;f__Deinococcaceae;g__Deinococcus;s__Deinococcus sp002017875	Wetland	Glacier
2020_JNYC-20W-1-20m-1_bin.49.purify	GCA_903916195.1_genomic	0.963764	0.808574	4835_1	d__Bacteria;p__Verrucomicrobiota;c__Verrucomicrobiae;o__Pedosphaerales;f__UBA9464;g__CAIVQB01;s__CAIVQB01 sp903916195	Freshwater lake		2020_SLC-w-7_bin.29.purify	3300027148_8	0.958196	0.767619	3364_2	3300027148	d__Bacteria;p__Pseudomonadota;c__Gammaproteobacteria;o__Burkholderiales;f__Burkholderiaceae;g__Polynucleobacter;s__Polynucleobacter sp002292975	Freshwater lake	Freshwater		2021-DTHSD-W_bin.23.purify	MAG_1907QMI2_metabat2_bin.30	0.971609	0.653789	7572_12	TGG_OTU425	d__Bacteria;p__Deinococcota;c__Deinococci;o__Deinococcales;f__Deinococcaceae;g__Deinococcus;s__Deinococcus sp002017875	Wetland	Glacier
2020_BBH2-W1_bin.37.purify	GCA_002296655.1_genomic	0.984261	0.808429	3420_1	d__Bacteria;p__Pseudomonadota;c__Gammaproteobacteria;o__Pseudomonadales;f__Moraxellaceae;g__Acinetobacter;s__Acinetobacter sp002296655	River		2020_SLC-w-7_bin.29.purify	3300027493_7	0.958108	0.767123	3364_2	3300027493	d__Bacteria;p__Pseudomonadota;c__Gammaproteobacteria;o__Burkholderiales;f__Burkholderiaceae;g__Polynucleobacter;s__Polynucleobacter sp002292975	Freshwater lake	Freshwater		2021-HH-W5_bin.31.purify	MAG_1909JMYZI1_vamb_S1C13612	0.972855	0.653061	6026_0	TGG_OTU272	d__Bacteria;p__Pseudomonadota;c__Alphaproteobacteria;o__Rhizobiales;f__Beijerinckiaceae;g__Methylobacterium;s__Methylobacterium sp003201865	River	Glacier
HS-21-3_bin.2.purify	GCF_003574215.1_genomic	0.981944	0.808399	2726_1	d__Bacteria;p__Pseudomonadota;c__Gammaproteobacteria;o__Burkholderiales;f__Rhodocyclaceae;g__Hydrogenophilus;s__Hydrogenophilus thermoluteolus	Hot spring		2020_CRC-20W-1-0m-1_bin.96.purify	3300027486_2	0.961854	0.766839	3797_4	3300027486	d__Bacteria;p__Planctomycetota;c__Planctomycetia;o__Gemmatales;f__Gemmataceae;g__UBA969;s__	Freshwater lake	Freshwater		BYBC-W1_bin.176.purify	MAG_1908TGLC2_metabat2_bin.117	0.965796	0.649502	71_0	TGG_OTU137	d__Bacteria;p__Chloroflexota;c__Chloroflexia;o__Chloroflexales;f__Roseiflexaceae;g__JACMIM01;s__	Glacier	Glacier
2020_DTH5-W1_bin.107.purify	GCA_945862465.1_genomic	0.963818	0.808296	6102_1	d__Bacteria;p__Pseudomonadota;c__Alphaproteobacteria;o__Rhodobacterales;f__Rhodobacteraceae;g__Stagnihabitans;s__Stagnihabitans antarcticus_A	River		2020_SLC-w-7_bin.29.purify	3300027146_6	0.957365	0.766734	3364_2	3300027146	d__Bacteria;p__Pseudomonadota;c__Gammaproteobacteria;o__Burkholderiales;f__Burkholderiaceae;g__Polynucleobacter;s__Polynucleobacter sp002292975	Freshwater lake	Freshwater		2021-DTHSD-W_bin.23.purify	MAG_KXWS_metabat2_bin.4	0.971122	0.648507	7572_12	TGG_OTU425	d__Bacteria;p__Deinococcota;c__Deinococci;o__Deinococcales;f__Deinococcaceae;g__Deinococcus;s__Deinococcus sp002017875	Wetland	Glacier
2020_QHH6-W1_bin.32.purify	GCA_903905445.1_genomic	0.956028	0.807718	4376_1	d__Bacteria;p__Bacteroidota;c__Bacteroidia;o__Chitinophagales;f__Saprospiraceae;g__M3007;s__M3007 sp903905445	Saline lake		2020_SLC-w-7_bin.29.purify	3300027720_26	0.955088	0.766667	3364_2	3300027720	d__Bacteria;p__Pseudomonadota;c__Gammaproteobacteria;o__Burkholderiales;f__Burkholderiaceae;g__Polynucleobacter;s__Polynucleobacter sp002292975	Freshwater lake	Freshwater and sediment		2021-DTHSD-W_bin.23.purify	MAG_1908KQGRS1_vamb_S1C2794	0.971443	0.646628	7572_12	TGG_OTU425	d__Bacteria;p__Deinococcota;c__Deinococci;o__Deinococcales;f__Deinococcaceae;g__Deinococcus;s__Deinococcus sp002017875	Wetland	Glacier
2020_YZYC-20W-1-25m-1_bin.50.purify	GCF_014836545.1_genomic	0.972474	0.807276	7378_1	d__Bacteria;p__Pseudomonadota;c__Gammaproteobacteria;o__Xanthomonadales;f__Xanthomonadaceae;g__Stenotrophomonas;s__Stenotrophomonas pennii	Saline lake		2021-EH-W1_bin.8.purify	3300013004_29	0.975683	0.765625	6499_1	3300013004	d__Bacteria;p__Pseudomonadota;c__Alphaproteobacteria;o__Sphingomonadales;f__Sphingomonadaceae;g__Erythrobacter;s__	Saline lake	freshwater		2020_BMC-W-1-0m-1_bin.73.purify	MAG_RWS.20.06_metabat2_bin.72	0.965522	0.641286	3925_1	TGG_OTU224	d__Bacteria;p__Actinomycetota;c__Actinomycetia;o__Nanopelagicales;f__S36-B12;g__CAIXFB01;s__	Freshwater lake	Glacier
2020_JNYC-20W-1-100m-1_bin.6.purify	GCA_945862145.1_genomic	0.962569	0.806429	7491_1	d__Bacteria;p__Pseudomonadota;c__Gammaproteobacteria;o__Pseudomonadales;f__UBA5518;g__UBA5518;s__UBA5518 sp945862145	Freshwater lake		2020_CRC-20W-1-0m-1_bin.96.purify	3300027804_8	0.960249	0.764828	3797_4	3300027804	d__Bacteria;p__Planctomycetota;c__Planctomycetia;o__Gemmatales;f__Gemmataceae;g__UBA969;s__	Freshwater lake	Freshwater lake		2020_CN-N-W-2-0m_bin.3.purify	ISO_ZD-11	0.962532	0.638787	3422_10	TGG_OTU851	d__Bacteria;p__Pseudomonadota;c__Gammaproteobacteria;o__Pseudomonadales;f__Moraxellaceae;g__Acinetobacter;s__Acinetobacter sp002367455	Freshwater lake	Glacier
2020_KMC-20W-1-10m-1_bin.83.purify	GCF_900492205.1_genomic	0.979952	0.805556	6356_0	d__Bacteria;p__Pseudomonadota;c__Alphaproteobacteria;o__Rhizobiales;f__Rhizobiaceae;g__Allorhizobium;s__Allorhizobium naphthalenivorans_A	Freshwater lake		2020_QJH-W1_bin.23.purify	3300028033_4	0.978122	0.764583	3409_1	3300028033	d__Bacteria;p__Pseudomonadota;c__Gammaproteobacteria;o__Pseudomonadales;f__Moraxellaceae;g__Acinetobacter;s__Acinetobacter junii	River	deep subsurface sediment		2021-DTHSD-W_bin.23.purify	MAG_KXWS_maxbin2_bin.3	0.970889	0.633382	7572_12	TGG_OTU425	d__Bacteria;p__Deinococcota;c__Deinococci;o__Deinococcales;f__Deinococcaceae;g__Deinococcus;s__Deinococcus sp002017875	Wetland	Glacier
2019_TBMTW-16_bin.2.purify	GCA_018970865.1_genomic	0.973796	0.804797	7479_0	d__Bacteria;p__Pseudomonadota;c__Gammaproteobacteria;o__Burkholderiales;f__Burkholderiaceae_A;g__CAIZPE01;s__CAIZPE01 sp018970865	River		2020_SLC-w-7_bin.29.purify	3300027145_7	0.954105	0.764368	3364_2	3300027145	d__Bacteria;p__Pseudomonadota;c__Gammaproteobacteria;o__Burkholderiales;f__Burkholderiaceae;g__Polynucleobacter;s__Polynucleobacter sp002292975	Freshwater lake	Freshwater		BYBC-W1_bin.244.purify	MAG_TGLSC.20.08_metabat2_bin.30	0.953921	0.632337	2769_0	TGG_OTU829	d__Bacteria;p__Cyanobacteriota;c__Cyanobacteriia;o__Cyanobacteriales;f__Chamaesiphonaceae;g__Chamaesiphon;s__	Glacier	Glacier
2020_CBL-w5_bin.20.purify	GCF_010093385.1_genomic	0.968441	0.804743	7371_2	d__Bacteria;p__Pseudomonadota;c__Gammaproteobacteria;o__Xanthomonadales;f__Xanthomonadaceae;g__Pseudoxanthomonas_A;s__Pseudoxanthomonas_A mexicana	Wetland		2020_SLC-w-7_bin.29.purify	3300027285_9	0.958783	0.764103	3364_2	3300027285	d__Bacteria;p__Pseudomonadota;c__Gammaproteobacteria;o__Burkholderiales;f__Burkholderiaceae;g__Polynucleobacter;s__Polynucleobacter sp002292975	Freshwater lake	Freshwater		BYBC-W1_bin.176.purify	MAG_1908TGLC3_metabat2_bin.3	0.96296	0.631274	71_0	TGG_OTU137	d__Bacteria;p__Chloroflexota;c__Chloroflexia;o__Chloroflexales;f__Roseiflexaceae;g__JACMIM01;s__	Glacier	Glacier
2020_KMC-20W-1-5m-1_bin.147.purify	GCF_003815915.1_genomic	0.963895	0.804517	2113_1	d__Bacteria;p__Bacteroidota;c__Bacteroidia;o__Flavobacteriales;f__Weeksellaceae;g__Chryseobacterium;s__Chryseobacterium indoltheticum	Freshwater lake		2020_PC-20W-1-17m-1_bin.32.purify	3300027784_40	0.981589	0.763554	6307_1	3300027784	d__Bacteria;p__Pseudomonadota;c__Alphaproteobacteria;o__Rhodobacterales;f__Rhodobacteraceae;g__Yoonia;s__Yoonia sp003551805	Saline lake	Alkaline sediment		BYBC-W1_bin.244.purify	MAG_TGLSC.20.08_vamb_bins_S1C5364	0.954848	0.630631	2769_0	TGG_OTU829	d__Bacteria;p__Cyanobacteriota;c__Cyanobacteriia;o__Cyanobacteriales;f__Chamaesiphonaceae;g__Chamaesiphon;s__	Glacier	Glacier
2019_TBMTW-16_bin.25.purify	GCA_002359975.1_genomic	0.977026	0.803859	3365_0	d__Bacteria;p__Pseudomonadota;c__Gammaproteobacteria;o__Burkholderiales;f__Burkholderiaceae;g__Polynucleobacter;s__Polynucleobacter sp002359975	River		2020_LU-w7_bin.63.purify	3300027375_11	0.956693	0.763496	3325_1	3300027375	d__Bacteria;p__Pseudomonadota;c__Gammaproteobacteria;o__Burkholderiales;f__Burkholderiaceae;g__Polynucleobacter;s__Polynucleobacter cosmopolitanus	Wetland	Freshwater		2020_JNYC-20W-2-1_bin.155.purify	MAG_1901QYI1_metabat2_bin.31	0.969308	0.628571	5736_1	TGG_OTU57	d__Bacteria;p__Actinomycetota;c__Actinomycetia;o__Propionibacteriales;f__Propionibacteriaceae;g__Cutibacterium;s__Cutibacterium acnes	Freshwater lake	Glacier
2021-LHG-W3_bin.4.purify	GCF_004912135.1_genomic	0.961392	0.803582	6359_1	d__Bacteria;p__Pseudomonadota;c__Alphaproteobacteria;o__Rhizobiales;f__Rhizobiaceae;g__Allorhizobium;s__Allorhizobium rosettiformans	River		2020_SLC-w-7_bin.29.purify	3300027132_5	0.95604	0.762808	3364_2	3300027132	d__Bacteria;p__Pseudomonadota;c__Gammaproteobacteria;o__Burkholderiales;f__Burkholderiaceae;g__Polynucleobacter;s__Polynucleobacter sp002292975	Freshwater lake	Freshwater		2021-DTHSD-W_bin.23.purify	MAG_1909JMYZI3_maxbin2_bin.17	0.971266	0.628205	7572_12	TGG_OTU425	d__Bacteria;p__Deinococcota;c__Deinococci;o__Deinococcales;f__Deinococcaceae;g__Deinococcus;s__Deinococcus sp002017875	Wetland	Glacier
2020_SLC-w-6_bin.164.purify	GCA_945866125.1_genomic	0.960158	0.802941	3466_1	d__Bacteria;p__Pseudomonadota;c__Gammaproteobacteria;o__Burkholderiales;f__Burkholderiaceae;g__SYFN01;s__SYFN01 sp945866125	Freshwater lake		2020_SLC-w-7_bin.29.purify	3300027224_10	0.959773	0.762791	3364_2	3300027224	d__Bacteria;p__Pseudomonadota;c__Gammaproteobacteria;o__Burkholderiales;f__Burkholderiaceae;g__Polynucleobacter;s__Polynucleobacter sp002292975	Freshwater lake	Estuarine		BYBC-W1_bin.176.purify	MAG_1807DKMD3_maxbin2_bin.119	0.967736	0.627389	71_0	TGG_OTU137	d__Bacteria;p__Chloroflexota;c__Chloroflexia;o__Chloroflexales;f__Roseiflexaceae;g__JACMIM01;s__	Glacier	Glacier
2021-EH-W1_bin.115.purify	GCA_945891505.1_genomic	0.990456	0.802645	5596_6	d__Bacteria;p__Pseudomonadota;c__Alphaproteobacteria;o__Caulobacterales;f__TH1-2;g__Aquidulcibacter;s__Aquidulcibacter sp945891505	Saline lake		2020_CC-20W-1-15m-1_bin.69.purify	3300027563_17	0.954217	0.761682	1324_2	3300027563	d__Bacteria;p__Pseudomonadota;c__Gammaproteobacteria;o__Burkholderiales;f__Methylophilaceae;g__Methylopumilus;s__Methylopumilus planktonicus	Freshwater lake	Freshwater lake		BYBC-W1_bin.176.purify	MAG_1807DKMD3_metabat2_bin.4	0.965868	0.624606	71_0	TGG_OTU137	d__Bacteria;p__Chloroflexota;c__Chloroflexia;o__Chloroflexales;f__Roseiflexaceae;g__JACMIM01;s__	Glacier	Glacier
2020_NMC-W-7-1_bin.84.purify	GCF_011064825.1_genomic	0.981158	0.80213	5927_1	d__Bacteria;p__Pseudomonadota;c__Alphaproteobacteria;o__Caulobacterales;f__Caulobacteraceae;g__Brevundimonas;s__Brevundimonas mediterranea_A	Saline lake		2020_SLC-w-7_bin.29.purify	3300027154_8	0.957127	0.760829	3364_2	3300027154	d__Bacteria;p__Pseudomonadota;c__Gammaproteobacteria;o__Burkholderiales;f__Burkholderiaceae;g__Polynucleobacter;s__Polynucleobacter sp002292975	Freshwater lake	Freshwater		BYBC-W1_bin.27.purify	MAG_1611DDSC1_metabat2_bin.78	0.972605	0.624339	7601_1	TGG_OTU206	d__Bacteria;p__Actinomycetota;c__Thermoleophilia;o__Solirubrobacterales;f__Solirubrobacteraceae;g__Paraconexibacter;s__	Glacier	Glacier
2020_YZYC-20W-1-10m-1_bin.162.purify	GCF_014652375.1_genomic	0.980267	0.801956	3612_1	d__Bacteria;p__Pseudomonadota;c__Gammaproteobacteria;o__Enterobacterales_A;f__Alteromonadaceae;g__Alishewanella;s__Alishewanella tabrizica	Saline lake		2020_BMC-W-1-0m-1_bin.151.purify	3300022825_6	0.97925	0.760526	6305_5	3300022825	d__Bacteria;p__Pseudomonadota;c__Alphaproteobacteria;o__Rhodobacterales;f__Rhodobacteraceae;g__Yoonia;s__Yoonia sp018402175	Freshwater lake	saline water		2021-DTHSD-W_bin.23.purify	MAG_1907MDGRS_maxbin2_bin.9	0.972559	0.621318	7572_12	TGG_OTU425	d__Bacteria;p__Deinococcota;c__Deinococci;o__Deinococcales;f__Deinococcaceae;g__Deinococcus;s__Deinococcus sp002017875	Wetland	Glacier
2020_YZYC-20W-1-30m-1_bin.56.purify	GCA_001556125.1_genomic	0.9712	0.801333	6028_2	d__Bacteria;p__Pseudomonadota;c__Alphaproteobacteria;o__Rhizobiales;f__Beijerinckiaceae;g__Bosea;s__Bosea sp001556125	Saline lake		2020_CRC-20W-1-0m-1_bin.207.purify	3300027892_23	0.957142	0.760465	2449_1	3300027892	d__Bacteria;p__Bacteroidota;c__Bacteroidia;o__Chitinophagales;f__Chitinophagaceae;g__SXYR01;s__SXYR01 sp903834825	Freshwater lake	Freshwater lake		2020_GMZ4-W1_bin.137.purify	MAG_RWS.20.06_metabat2_bin.55	0.959551	0.617169	4577_16	TGG_OTU824	d__Bacteria;p__Planctomycetota;c__Planctomycetia;o__Pirellulales;f__UBA1268;g__QWPN01;s__	Saline lake	Glacier
2020_DQZB-w3_bin.137.purify	GCF_900215245.1_genomic	0.991943	0.800922	7527_0	d__Bacteria;p__Pseudomonadota;c__Gammaproteobacteria;o__Pseudomonadales;f__Pseudomonadaceae;g__Pseudomonas_E;s__Pseudomonas_E fluorescens	River		2020_BMC-W-1-0m-1_bin.151.purify	3300023227_4	0.978579	0.75827	6305_5	3300023227	d__Bacteria;p__Pseudomonadota;c__Alphaproteobacteria;o__Rhodobacterales;f__Rhodobacteraceae;g__Yoonia;s__Yoonia sp018402175	Freshwater lake	saline water		BYBC-W1_bin.176.purify	MAG_1611DDSC2_maxbin2_bin.27	0.957615	0.61583	71_0	TGG_OTU137	d__Bacteria;p__Chloroflexota;c__Chloroflexia;o__Chloroflexales;f__Roseiflexaceae;g__JACMIM01;s__	Glacier	Glacier
2020_NMC-W-8-15m-1_bin.109.purify	GCF_021043365.1_genomic	0.983443	0.80036	6430_2	d__Bacteria;p__Pseudomonadota;c__Alphaproteobacteria;o__Sphingomonadales;f__Sphingomonadaceae;g__Sphingomonas;s__Sphingomonas sp021043365	Saline lake		2020_LU-w7_bin.63.purify	3300027152_11	0.953796	0.758065	3325_1	3300027152	d__Bacteria;p__Pseudomonadota;c__Gammaproteobacteria;o__Burkholderiales;f__Burkholderiaceae;g__Polynucleobacter;s__Polynucleobacter cosmopolitanus	Wetland	Freshwater		BYBC-W1_bin.91.purify	MAG_1611DDSC2_metabat2_bin.21	0.994804	0.614396	6656_0	TGG_OTU785	d__Bacteria;p__Pseudomonadota;c__Alphaproteobacteria;o__Sphingomonadales;f__Sphingomonadaceae;g__Sphingorhabdus_B;s__	Glacier	Glacier
2020_JNYC-20W-1-80m-1_bin.32.purify	GCF_000369505.1_genomic	0.952811	0.799311	3408_1	d__Bacteria;p__Pseudomonadota;c__Gammaproteobacteria;o__Pseudomonadales;f__Moraxellaceae;g__Acinetobacter;s__Acinetobacter halotolerans	Freshwater lake		2020_CRC-20W-1-0m-1_bin.204.purify	3300028569_53	0.966679	0.757856	1980_1	3300028569	d__Bacteria;p__Bacteroidota;c__Bacteroidia;o__Flavobacteriales;f__Crocinitomicaceae;g__UBA952;s__	Freshwater lake	freshwater		2020_JNYC-20W-2-1_bin.155.purify	MAG_1905ZF6280I1_maxbin2_bin.23.001	0.977803	0.613833	5736_1	TGG_OTU57	d__Bacteria;p__Actinomycetota;c__Actinomycetia;o__Propionibacteriales;f__Propionibacteriaceae;g__Cutibacterium;s__Cutibacterium acnes	Freshwater lake	Glacier
2021-ZJZBSD-W53_bin.1.purify	GCA_004293165.1_genomic	0.956657	0.79669	2273_5	d__Bacteria;p__Bacteroidota;c__Bacteroidia;o__Flavobacteriales;f__Flavobacteriaceae;g__Flavobacterium;s__Flavobacterium sp004293165	Wetland		2020_BMC-W-1-0m-1_bin.151.purify	3300022836_11	0.97835	0.757803	6305_5	3300022836	d__Bacteria;p__Pseudomonadota;c__Alphaproteobacteria;o__Rhodobacterales;f__Rhodobacteraceae;g__Yoonia;s__Yoonia sp018402175	Freshwater lake	saline water		2020_NMC-W-8-15m-1_bin.121.purify	MAG_1908NJYTI1_metabat2_bin.5	0.959884	0.612975	3416_2	TGG_OTU848	d__Bacteria;p__Pseudomonadota;c__Gammaproteobacteria;o__Pseudomonadales;f__Moraxellaceae;g__Acinetobacter;s__Acinetobacter albensis	Saline lake	Glacier
2020_CN-N-W-1_bin.144.purify	GCA_002482705.1_genomic	0.987216	0.796476	3901_0	d__Bacteria;p__Cyanobacteriota;c__Sericytochromatia;o__UBA7694;f__UBA7694;g__UBA7694;s__UBA7694 sp002482705	Freshwater lake		2020_BHH-W1_bin.107.purify	3300027710_7	0.953686	0.755968	2189_1	3300027710	d__Bacteria;p__Bacteroidota;c__Bacteroidia;o__Flavobacteriales;f__Weeksellaceae;g__Cloacibacterium;s__Cloacibacterium sp002422665	River	Deep subsurface		2021-YBJ-W3_bin.77.purify	MAG_1909JMYZI2_metabat2_bin.63	0.9897	0.612766	6402_1	TGG_OTU758	d__Bacteria;p__Pseudomonadota;c__Alphaproteobacteria;o__Sphingomonadales;f__Sphingomonadaceae;g__Sphingopyxis;s__	Wetland	Glacier
2020_DTH-6-1-W1_bin.98.purify	GCA_005787865.1_genomic	0.974316	0.796262	4343_1	d__Bacteria;p__Verrucomicrobiota;c__Verrucomicrobiae;o__Opitutales;f__Opitutaceae;g__Lacunisphaera;s__Lacunisphaera sp005787865	River		2020_BMC-W-1-0m-1_bin.151.purify	3300023243_5	0.977814	0.75583	6305_5	3300023243	d__Bacteria;p__Pseudomonadota;c__Alphaproteobacteria;o__Rhodobacterales;f__Rhodobacteraceae;g__Yoonia;s__Yoonia sp018402175	Freshwater lake	saline water		2020_JNYC-20W-2-1_bin.155.purify	MAG_1908KQGRS_metabat2_bin.48	0.975136	0.611296	5736_1	TGG_OTU57	d__Bacteria;p__Actinomycetota;c__Actinomycetia;o__Propionibacteriales;f__Propionibacteriaceae;g__Cutibacterium;s__Cutibacterium acnes	Freshwater lake	Glacier
2020_YZYC-20W-1-10m-1_bin.45.purify	GCA_003488145.1_genomic	0.964944	0.795855	7544_0	d__Bacteria;p__Pseudomonadota;c__Gammaproteobacteria;o__Pseudomonadales;f__Pseudomonadaceae;g__Stutzerimonas;s__Stutzerimonas sp007713455	Saline lake		2020_LU-w7_bin.63.purify	3300027534_9	0.955189	0.755102	3325_1	3300027534	d__Bacteria;p__Pseudomonadota;c__Gammaproteobacteria;o__Burkholderiales;f__Burkholderiaceae;g__Polynucleobacter;s__Polynucleobacter cosmopolitanus	Wetland	Freshwater		BYBC-W1_bin.91.purify	MAG_1611DDSC1_metabat2_bin.102	0.992692	0.610966	6656_0	TGG_OTU785	d__Bacteria;p__Pseudomonadota;c__Alphaproteobacteria;o__Sphingomonadales;f__Sphingomonadaceae;g__Sphingorhabdus_B;s__	Glacier	Glacier
2020_NRPC-20W-4-1_bin.59.purify	GCA_007116105.1_genomic	0.982731	0.79562	498_0	d__Bacteria;p__Bacillota;c__Bacilli;o__Izemoplasmatales;f__Izemoplasmataceae;g__CSBR16-87;s__CSBR16-87 sp007116105	Saline lake		2020_SLC-w-7_bin.29.purify	3300027124_6	0.95882	0.75442	3364_2	3300027124	d__Bacteria;p__Pseudomonadota;c__Gammaproteobacteria;o__Burkholderiales;f__Burkholderiaceae;g__Polynucleobacter;s__Polynucleobacter sp002292975	Freshwater lake	Freshwater		2021-DTHSD-W_bin.23.purify	MAG_1908KQGRS3_maxbin2_bin.8	0.970191	0.61	7572_12	TGG_OTU425	d__Bacteria;p__Deinococcota;c__Deinococci;o__Deinococcales;f__Deinococcaceae;g__Deinococcus;s__Deinococcus sp002017875	Wetland	Glacier
2020_SD-W-3_bin.68.purify	GCF_000369005.1_genomic	0.960755	0.79511	3410_4	d__Bacteria;p__Pseudomonadota;c__Gammaproteobacteria;o__Pseudomonadales;f__Moraxellaceae;g__Acinetobacter;s__Acinetobacter beijerinckii	Wetland		2020_SLC-w-7_bin.29.purify	3300027305_16	0.961784	0.753425	3364_2	3300027305	d__Bacteria;p__Pseudomonadota;c__Gammaproteobacteria;o__Burkholderiales;f__Burkholderiaceae;g__Polynucleobacter;s__Polynucleobacter sp002292975	Freshwater lake	Estuarine		BYBC-W1_bin.91.purify	MAG_1611DDSC3_metabat2_bin.82	0.994965	0.608479	6656_0	TGG_OTU785	d__Bacteria;p__Pseudomonadota;c__Alphaproteobacteria;o__Sphingomonadales;f__Sphingomonadaceae;g__Sphingorhabdus_B;s__	Glacier	Glacier
2020_YBJSD-W-3_bin.143.purify	GCA_016788295.1_genomic	0.969487	0.793187	1177_0	d__Bacteria;p__Bacteroidota;c__Bacteroidia;o__Flavobacteriales;f__PHOS-HE28;g__PHOS-HE28;s__PHOS-HE28 sp016788295	Wetland		2019_TBMTW-16_bin.25.purify	3300012000_18	0.976606	0.753275	3365_0	3300012000	d__Bacteria;p__Pseudomonadota;c__Gammaproteobacteria;o__Burkholderiales;f__Burkholderiaceae;g__Polynucleobacter;s__Polynucleobacter sp002359975	River	Freshwater		2021-DTHSD-W_bin.23.purify	MAG_1908KQGRS2_maxbin2_bin.27	0.971407	0.606826	7572_12	TGG_OTU425	d__Bacteria;p__Deinococcota;c__Deinococci;o__Deinococcales;f__Deinococcaceae;g__Deinococcus;s__Deinococcus sp002017875	Wetland	Glacier
2020_JNYC-20W-2-1_bin.114.purify	GCA_903933915.1_genomic	0.961544	0.792982	6748_1	d__Bacteria;p__Pseudomonadota;c__Gammaproteobacteria;o__Burkholderiales;f__SG8-41;g__Ga0077527;s__Ga0077527 sp903933915	Freshwater lake		2020_SLC-w-7_bin.29.purify	3300027593_5	0.953288	0.753176	3364_2	3300027593	d__Bacteria;p__Pseudomonadota;c__Gammaproteobacteria;o__Burkholderiales;f__Burkholderiaceae;g__Polynucleobacter;s__Polynucleobacter sp002292975	Freshwater lake	Freshwater		2020_JNYC-20W-2-1_bin.155.purify	MAG_1905ZF6280I1_metabat2_bin.6	0.978373	0.605114	5736_1	TGG_OTU57	d__Bacteria;p__Actinomycetota;c__Actinomycetia;o__Propionibacteriales;f__Propionibacteriaceae;g__Cutibacterium;s__Cutibacterium acnes	Freshwater lake	Glacier
2020_SLC-w-6_bin.220.purify	GCA_003671195.1_genomic	0.955396	0.792324	5437_4	d__Bacteria;p__Planctomycetota;c__Planctomycetia;o__Pirellulales;f__Pirellulaceae;g__Pirellula_B;s__Pirellula_B sp003671195	Freshwater lake		2020_BMC-W-1-0m-1_bin.151.purify	3300023054_7	0.979513	0.753165	6305_5	3300023054	d__Bacteria;p__Pseudomonadota;c__Alphaproteobacteria;o__Rhodobacterales;f__Rhodobacteraceae;g__Yoonia;s__Yoonia sp018402175	Freshwater lake	saline water		BYBC-W1_bin.97.purify	MAG_1907NJYTI2_vamb_S1C16593.002	0.956648	0.601069	3415_11	TGG_OTU852	d__Bacteria;p__Pseudomonadota;c__Gammaproteobacteria;o__Pseudomonadales;f__Moraxellaceae;g__Acinetobacter;s__Acinetobacter johnsonii	Glacier	Glacier
2020_KMC-20W-1-20m-1_bin.215.purify	GCF_001598795.1_genomic	0.953587	0.791878	7011_1	d__Bacteria;p__Pseudomonadota;c__Gammaproteobacteria;o__Burkholderiales;f__Burkholderiaceae_B;g__Comamonas;s__Comamonas tsuruhatensis	Freshwater lake		2020_QHH13-W1_bin.37.purify	3300023118_8	0.986141	0.752482	5096_1	3300023118	d__Bacteria;p__Actinomycetota;c__Actinomycetia;o__Actinomycetales;f__Micrococcaceae;g__Paenarthrobacter;s__Paenarthrobacter sp006964045	Saline lake	plant litter		2021-DTHSD-W_bin.23.purify	MAG_1908KQGRS_maxbin2_bin.2	0.972688	0.600817	7572_12	TGG_OTU425	d__Bacteria;p__Deinococcota;c__Deinococci;o__Deinococcales;f__Deinococcaceae;g__Deinococcus;s__Deinococcus sp002017875	Wetland	Glacier
2020_CRC-20W-1-5m-1_bin.62.purify	GCA_903831485.1_genomic	0.978307	0.791667	5979_2	d__Bacteria;p__Pseudomonadota;c__Alphaproteobacteria;o__Caulobacterales;f__Hyphomonadaceae;g__UBA7672;s__UBA7672 sp903831485	Freshwater lake		2020_CRC-20W-1-0m-1_bin.96.purify	3300027137_4	0.963447	0.751648	3797_4	3300027137	d__Bacteria;p__Planctomycetota;c__Planctomycetia;o__Gemmatales;f__Gemmataceae;g__UBA969;s__	Freshwater lake	Freshwater		HS-18-3_bin.33.purify	ISO_ZD1Q3-2	0.962478	0.600506	3436_3	TGG_OTU839	d__Bacteria;p__Pseudomonadota;c__Gammaproteobacteria;o__Pseudomonadales;f__Moraxellaceae;g__Moraxella_A;s__Moraxella_A osloensis	Hot spring	Glacier
2020_TLSD-W1_bin.40.purify	GCF_002002905.1_genomic	0.95123	0.791667	7403_1	d__Bacteria;p__Pseudomonadota;c__Gammaproteobacteria;o__Burkholderiales;f__Aquaspirillaceae;g__Rivicola;s__Rivicola sp002002905	Wetland		2020_QHH19-W1_bin.45.purify	3300020412_7	0.962582	0.751645	6385_1	3300020412	d__Bacteria;p__Pseudomonadota;c__Alphaproteobacteria;o__Sphingomonadales;f__Sphingomonadaceae;g__Qipengyuania;s__Qipengyuania pacifica	Saline lake	Marine		2021-DTHSD-W_bin.23.purify	MAG_1908KQGRS1_maxbin2_bin.20	0.970959	0.597973	7572_12	TGG_OTU425	d__Bacteria;p__Deinococcota;c__Deinococci;o__Deinococcales;f__Deinococcaceae;g__Deinococcus;s__Deinococcus sp002017875	Wetland	Glacier
2020_LU-w2_bin.31.purify	GCF_016909155.1_genomic	0.973196	0.790023	3991_1	d__Bacteria;p__Bacillota;c__Bacilli;o__Bacillales;f__Planococcaceae;g__Chryseomicrobium;s__Chryseomicrobium aureum	Wetland		H3-2_bin.59.purify	3300025094_3	0.983284	0.751465	3912_1	3300025094	d__Bacteria;p__Chloroflexota;c__Chloroflexia;o__Chloroflexales;f__Chloroflexaceae;g__Chloroflexus;s__Chloroflexus aurantiacus	Hot spring	hot spring sediment		BYBC-W1_bin.176.purify	MAG_1908QYC2_metabat2_bin.77	0.961952	0.596262	71_0	TGG_OTU137	d__Bacteria;p__Chloroflexota;c__Chloroflexia;o__Chloroflexales;f__Roseiflexaceae;g__JACMIM01;s__	Glacier	Glacier
2020_JNYC-20W-1-100m-1_bin.30.purify	GCA_945870865.1_genomic	0.974404	0.789941	5718_1	d__Bacteria;p__Pseudomonadota;c__Gammaproteobacteria;o__UBA4486;f__UBA4486;g__CAMBTO01;s__CAMBTO01 sp945870865	Freshwater lake		2020_TMRSD2-W1_bin.11.purify	2199352004_4	0.981736	0.751152	1322_2	2199352004	d__Bacteria;p__Pseudomonadota;c__Gammaproteobacteria;o__Burkholderiales;f__Methylophilaceae;g__Methylopumilus;s__Methylopumilus universalis	Wetland	Freshwater		2020_GH-W-1_bin.94.purify	MAG_1901QYI1_vamb_S1C684	0.968366	0.594701	3415_14	TGG_OTU852	d__Bacteria;p__Pseudomonadota;c__Gammaproteobacteria;o__Pseudomonadales;f__Moraxellaceae;g__Acinetobacter;s__Acinetobacter johnsonii	River	Glacier
2020_LU-w1_bin.64.purify	GCF_015354315.1_genomic	0.954622	0.786436	583_1	d__Bacteria;p__Bacteroidota;c__Bacteroidia;o__Flavobacteriales;f__Weeksellaceae;g__Planobacterium;s__Planobacterium sp015354315	Wetland		2020_SLC-w-7_bin.29.purify	3300027596_7	0.95558	0.750936	3364_2	3300027596	d__Bacteria;p__Pseudomonadota;c__Gammaproteobacteria;o__Burkholderiales;f__Burkholderiaceae;g__Polynucleobacter;s__Polynucleobacter sp002292975	Freshwater lake	Freshwater		BYBC-W1_bin.176.purify	MAG_1908TGLC1_metabat2_bin.88	0.970681	0.592593	71_0	TGG_OTU137	d__Bacteria;p__Chloroflexota;c__Chloroflexia;o__Chloroflexales;f__Roseiflexaceae;g__JACMIM01;s__	Glacier	Glacier
2020_KMC-20W-1-10m-1_bin.42.purify	GCF_014595885.1_genomic	0.973399	0.786408	5182_0	d__Bacteria;p__Actinomycetota;c__Actinomycetia;o__Actinomycetales;f__Microbacteriaceae;g__Yonghaparkia;s__Yonghaparkia alkaliphila_A	Freshwater lake		2020_BMC-W-1-8m-1_bin.12.purify	3300028114_32	0.968476	0.75	4773_1	3300028114	d__Bacteria;p__Verrucomicrobiota;c__Verrucomicrobiae;o__Methylacidiphilales;f__UBA3015;g__UBA3015;s__UBA3015 sp945874125	Freshwater lake	freshwater		BYBC-W1_bin.91.purify	MAG_1611DDSC2_maxbin2_bin.1	0.994843	0.589242	6656_0	TGG_OTU785	d__Bacteria;p__Pseudomonadota;c__Alphaproteobacteria;o__Sphingomonadales;f__Sphingomonadaceae;g__Sphingorhabdus_B;s__	Glacier	Glacier
2020_LU-w9_bin.141.purify	GCA_023438325.1_genomic	0.982591	0.786395	7319_1	d__Bacteria;p__Pseudomonadota;c__Gammaproteobacteria;o__Xanthomonadales;f__Xanthomonadaceae;g__Chiayiivirga;s__Chiayiivirga sp023438325	Wetland		2021-EH-W1_bin.151.purify	3300028559_32	0.970002	0.749059	3549_2	3300028559	d__Bacteria;p__Pseudomonadota;c__Gammaproteobacteria;o__Burkholderiales;f__Methylophilaceae;g__Methylotenera_A;s__	Saline lake	freshwater		BYBC-W1_bin.65.purify	MAG_MGGQSC.20.08_metabat2_bin.61	0.974235	0.586521	2509_0	TGG_OTU511	d__Bacteria;p__Bacteroidota;c__Bacteroidia;o__Chitinophagales;f__Chitinophagaceae;g__Ferruginibacter;s__	Glacier	Glacier
2020_SLC-w-7_bin.29.purify	GCA_002292975.1_genomic	0.980867	0.78629	3364_2	d__Bacteria;p__Pseudomonadota;c__Gammaproteobacteria;o__Burkholderiales;f__Burkholderiaceae;g__Polynucleobacter;s__Polynucleobacter sp002292975	Freshwater lake		2020_KMC-20W-1-23m-1_bin.152.purify	3300027224_10	0.959282	0.748837	3364_3	3300027224	d__Bacteria;p__Pseudomonadota;c__Gammaproteobacteria;o__Burkholderiales;f__Burkholderiaceae;g__Polynucleobacter;s__Polynucleobacter sp002292975	Freshwater lake	Estuarine		2020_GH-W-1_bin.94.purify	MAG_1611DDS_vamb_S1C3678	0.958496	0.586207	3415_14	TGG_OTU852	d__Bacteria;p__Pseudomonadota;c__Gammaproteobacteria;o__Pseudomonadales;f__Moraxellaceae;g__Acinetobacter;s__Acinetobacter johnsonii	River	Glacier
2020_SLSD2-W1_bin.87.purify	GCF_001553955.1_genomic	0.950144	0.785471	3436_4	d__Bacteria;p__Pseudomonadota;c__Gammaproteobacteria;o__Pseudomonadales;f__Moraxellaceae;g__Moraxella_A;s__Moraxella_A sp002478835	Wetland		2020_JNYC-20W-1-100m-1_bin.57.purify	3300010160_45	0.960397	0.748315	2530_1	3300010160	d__Bacteria;p__Bacteroidota;c__Bacteroidia;o__Chitinophagales;f__Chitinophagaceae;g__Ferruginibacter;s__Ferruginibacter sp903837525	Freshwater lake	Freshwater lake		2020_GH-W-1_bin.94.purify	MAG_1901QYI1_metabat2_bin.29	0.968847	0.585066	3415_14	TGG_OTU852	d__Bacteria;p__Pseudomonadota;c__Gammaproteobacteria;o__Pseudomonadales;f__Moraxellaceae;g__Acinetobacter;s__Acinetobacter johnsonii	River	Glacier
2020_ZJZBSD-03-1_bin.51.purify	GCF_021654035.1_genomic	0.967154	0.784785	5144_1	d__Bacteria;p__Actinomycetota;c__Actinomycetia;o__Actinomycetales;f__Microbacteriaceae;g__Microbacterium;s__Microbacterium chocolatum	Wetland		2020_CC-20W-1-15m-1_bin.69.purify	3300027124_7	0.95371	0.748148	1324_2	3300027124	d__Bacteria;p__Pseudomonadota;c__Gammaproteobacteria;o__Burkholderiales;f__Methylophilaceae;g__Methylopumilus;s__Methylopumilus planktonicus	Freshwater lake	Freshwater		BYBC-W1_bin.91.purify	MAG_1611DDSC3_maxbin2_bin.1	0.994985	0.584726	6656_0	TGG_OTU785	d__Bacteria;p__Pseudomonadota;c__Alphaproteobacteria;o__Sphingomonadales;f__Sphingomonadaceae;g__Sphingorhabdus_B;s__	Glacier	Glacier
2020_CN-N-W-1_bin.129.purify	GCF_001420285.1_genomic	0.966173	0.78464	2116_1	d__Bacteria;p__Bacteroidota;c__Bacteroidia;o__Flavobacteriales;f__Weeksellaceae;g__Chryseobacterium;s__Chryseobacterium aquaticum	Freshwater lake		2020_CC-20W-1-15m-1_bin.69.purify	3300027143_8	0.955244	0.748062	1324_2	3300027143	d__Bacteria;p__Pseudomonadota;c__Gammaproteobacteria;o__Burkholderiales;f__Methylophilaceae;g__Methylopumilus;s__Methylopumilus planktonicus	Freshwater lake	Freshwater		2020_DTH2-W1_bin.16.purify	ISO_Y961	0.981237	0.584192	5277_1	TGG_OTU355	d__Bacteria;p__Actinomycetota;c__Actinomycetia;o__Actinomycetales;f__Dermatophilaceae;g__Marihabitans;s__Marihabitans melonis	River	Glacier
2019_TBMTW-18_bin.22.purify	GCA_005800655.1_genomic	0.975436	0.784483	2474_3	d__Bacteria;p__Bacteroidota;c__Bacteroidia;o__Chitinophagales;f__Chitinophagaceae;g__Sediminibacterium;s__Sediminibacterium sp005800655	River		2020_SLC-w-7_bin.29.purify	3300027246_14	0.961982	0.748062	3364_2	3300027246	d__Bacteria;p__Pseudomonadota;c__Gammaproteobacteria;o__Burkholderiales;f__Burkholderiaceae;g__Polynucleobacter;s__Polynucleobacter sp002292975	Freshwater lake	Estuarine		BYBC-W1_bin.91.purify	MAG_1611DDSC1_maxbin2_bin.3	0.992442	0.582716	6656_0	TGG_OTU785	d__Bacteria;p__Pseudomonadota;c__Alphaproteobacteria;o__Sphingomonadales;f__Sphingomonadaceae;g__Sphingorhabdus_B;s__	Glacier	Glacier
2019_TBMTW-10_bin.2.purify	GCF_918731615.1_genomic	0.97359	0.784266	2331_2	d__Bacteria;p__Bacteroidota;c__Bacteroidia;o__Flavobacteriales;f__Flavobacteriaceae;g__Flavobacterium;s__Flavobacterium sp002150205	River		2020_CRC-20W-1-0m-1_bin.96.purify	3300027128_4	0.961204	0.747619	3797_4	3300027128	d__Bacteria;p__Planctomycetota;c__Planctomycetia;o__Gemmatales;f__Gemmataceae;g__UBA969;s__	Freshwater lake	Freshwater		2020_JNYC-20W-2-1_bin.155.purify	MAG_1905ZF6360S_vamb_S1C2861	0.978321	0.580729	5736_1	TGG_OTU57	d__Bacteria;p__Actinomycetota;c__Actinomycetia;o__Propionibacteriales;f__Propionibacteriaceae;g__Cutibacterium;s__Cutibacterium acnes	Freshwater lake	Glacier
2020_JC-20W-1-5m-1_bin.37.purify	GCA_014859445.1_genomic	0.986065	0.784165	5821_1	d__Bacteria;p__Pseudomonadota;c__Gammaproteobacteria;o__Pseudomonadales;f__DSM-6294;g__Kmv21;s__Kmv21 sp014859445	Freshwater lake		2020_SLC-w-7_bin.29.purify	3300027531_7	0.959851	0.747449	3364_2	3300027531	d__Bacteria;p__Pseudomonadota;c__Gammaproteobacteria;o__Burkholderiales;f__Burkholderiaceae;g__Polynucleobacter;s__Polynucleobacter sp002292975	Freshwater lake	Estuarine		2020_CN-N-W-1_bin.60.purify	MAG_1901QYI1_metabat2_bin.16	0.960905	0.579787	3028_5	TGG_OTU936	d__Bacteria;p__Actinomycetota;c__Actinomycetia;o__Nanopelagicales;f__Nanopelagicaceae;g__Planktophila;s__	Freshwater lake	Glacier
2020_JNYC-20W-1-20m-1_bin.5.purify	GCA_009693615.1_genomic	0.967703	0.784091	2475_2	d__Bacteria;p__Bacteroidota;c__Bacteroidia;o__Chitinophagales;f__Chitinophagaceae;g__Sediminibacterium;s__Sediminibacterium sp009693615	Freshwater lake		2020_YZYC-20W-1-10m-1_bin.45.purify	3300025132_5	0.968151	0.746875	7544_0	3300025132	d__Bacteria;p__Pseudomonadota;c__Gammaproteobacteria;o__Pseudomonadales;f__Pseudomonadaceae;g__Stutzerimonas;s__Stutzerimonas sp007713455	Saline lake	Marine		2020_NMC-W-8-15m-1_bin.121.purify	MAG_190624KI1_vamb_S1C320	0.970411	0.576846	3416_2	TGG_OTU848	d__Bacteria;p__Pseudomonadota;c__Gammaproteobacteria;o__Pseudomonadales;f__Moraxellaceae;g__Acinetobacter;s__Acinetobacter albensis	Saline lake	Glacier
2020_DTH3-W1_bin.72.purify	GCA_945877545.1_genomic	0.976069	0.784038	4974_2	d__Bacteria;p__Actinomycetota;c__Actinomycetia;o__Nanopelagicales;f__S36-B12;g__WLND01;s__WLND01 sp945877545	River		2020_SLC-w-7_bin.29.purify	3300027594_7	0.955961	0.746812	3364_2	3300027594	d__Bacteria;p__Pseudomonadota;c__Gammaproteobacteria;o__Burkholderiales;f__Burkholderiaceae;g__Polynucleobacter;s__Polynucleobacter sp002292975	Freshwater lake	Freshwater		2020_CN-N-W-1_bin.60.purify	MAG_1901QYI1_vamb_S1C875	0.960779	0.572917	3028_5	TGG_OTU936	d__Bacteria;p__Actinomycetota;c__Actinomycetia;o__Nanopelagicales;f__Nanopelagicaceae;g__Planktophila;s__	Freshwater lake	Glacier
2019_TBMTW-16_bin.14.purify	GCA_009928125.1_genomic	0.977124	0.784	7215_0	d__Bacteria;p__Pseudomonadota;c__Gammaproteobacteria;o__Burkholderiales;f__Burkholderiaceae_B;g__Limnohabitans_A;s__Limnohabitans_A sp009928125	River		2020_LU-w7_bin.63.purify	3300027697_27	0.955846	0.745238	3325_1	3300027697	d__Bacteria;p__Pseudomonadota;c__Gammaproteobacteria;o__Burkholderiales;f__Burkholderiaceae;g__Polynucleobacter;s__Polynucleobacter cosmopolitanus	Wetland	Freshwater lake		2020_LU-w4_bin.69.purify	MAG_1907QMI3_metabat2_bin.61.001	0.982102	0.57284	3405_1	TGG_OTU856	d__Bacteria;p__Pseudomonadota;c__Gammaproteobacteria;o__Pseudomonadales;f__Moraxellaceae;g__Acinetobacter;s__Acinetobacter guillouiae	Wetland	Glacier
2020_SD-W-3_bin.118.purify	GCA_903960725.1_genomic	0.952013	0.783898	1749_1	d__Bacteria;p__Bacteroidota;c__Bacteroidia;o__Cytophagales;f__Spirosomaceae;g__Aquirufa;s__Aquirufa sp903960725	Wetland		2020_CC-20W-1-15m-1_bin.69.purify	3300027656_28	0.956908	0.745098	1324_2	3300027656	d__Bacteria;p__Pseudomonadota;c__Gammaproteobacteria;o__Burkholderiales;f__Methylophilaceae;g__Methylopumilus;s__Methylopumilus planktonicus	Freshwater lake	Freshwater lake		2021-HH-W5_bin.31.purify	MAG_1909JMYZI1_metabat2_bin.3	0.971941	0.572638	6026_0	TGG_OTU272	d__Bacteria;p__Pseudomonadota;c__Alphaproteobacteria;o__Rhizobiales;f__Beijerinckiaceae;g__Methylobacterium;s__Methylobacterium sp003201865	River	Glacier
2020_CN-D-w-1_bin.101.purify	GCA_945861775.1_genomic	0.955247	0.783661	5557_1	d__Bacteria;p__Actinomycetota;c__Actinomycetia;o__Nanopelagicales;f__S36-B12;g__UBA4592;s__UBA4592 sp945861775	Freshwater lake		2020_CRC-20W-1-0m-1_bin.96.purify	3300027697_4	0.962957	0.744852	3797_4	3300027697	d__Bacteria;p__Planctomycetota;c__Planctomycetia;o__Gemmatales;f__Gemmataceae;g__UBA969;s__	Freshwater lake	Freshwater lake		2020_CN-N-W-2-4.9m_bin.85.purify	MAG_1812RWS_metabat2_bin.9	0.962441	0.571429	3028_1	TGG_OTU936	d__Bacteria;p__Actinomycetota;c__Actinomycetia;o__Nanopelagicales;f__Nanopelagicaceae;g__Planktophila;s__	Freshwater lake	Glacier
2020_KMC-20W-1-0m-1_bin.77.purify	GCA_021298455.1_genomic	0.975283	0.783626	6399_1	d__Bacteria;p__Pseudomonadota;c__Alphaproteobacteria;o__Sphingomonadales;f__Sphingomonadaceae;g__Sphingorhabdus_B;s__Sphingorhabdus_B sp021298455	Freshwater lake		2020_CRC-20W-1-0m-1_bin.96.purify	3300027130_4	0.963176	0.744186	3797_4	3300027130	d__Bacteria;p__Planctomycetota;c__Planctomycetia;o__Gemmatales;f__Gemmataceae;g__UBA969;s__	Freshwater lake	Freshwater		2020_CN-N-W-2-4.9m_bin.85.purify	MAG_1812RWS_vamb_S1C5657	0.964633	0.569892	3028_1	TGG_OTU936	d__Bacteria;p__Actinomycetota;c__Actinomycetia;o__Nanopelagicales;f__Nanopelagicaceae;g__Planktophila;s__	Freshwater lake	Glacier
2020_CRC-20W-2-1_bin.163.purify	GCF_023273895.1_genomic	0.983244	0.783362	2669_1	d__Bacteria;p__Bacteroidota;c__Bacteroidia;o__Sphingobacteriales;f__Sphingobacteriaceae;g__Sphingobacterium;s__Sphingobacterium sp000938735	Freshwater lake		2020_YMH1-W1_bin.2.purify	3300013006_60	0.955826	0.743902	3330_2	3300013006	d__Bacteria;p__Pseudomonadota;c__Gammaproteobacteria;o__Burkholderiales;f__Burkholderiaceae;g__Polynucleobacter;s__	River	freshwater		2020_GH-W-1_bin.94.purify	MAG_1611DDS_metabat2_bin.62	0.957645	0.567061	3415_14	TGG_OTU852	d__Bacteria;p__Pseudomonadota;c__Gammaproteobacteria;o__Pseudomonadales;f__Moraxellaceae;g__Acinetobacter;s__Acinetobacter johnsonii	River	Glacier
2020_LU-w1_bin.43.purify	GCF_003952725.1_genomic	0.954777	0.783058	6368_0	d__Bacteria;p__Pseudomonadota;c__Alphaproteobacteria;o__Rhizobiales;f__Rhizobiaceae;g__Georhizobium;s__Georhizobium profundi	Wetland		2020_SLC-w-7_bin.29.purify	3300027595_6	0.955934	0.742802	3364_2	3300027595	d__Bacteria;p__Pseudomonadota;c__Gammaproteobacteria;o__Burkholderiales;f__Burkholderiaceae;g__Polynucleobacter;s__Polynucleobacter sp002292975	Freshwater lake	Freshwater		2020_LU-w4_bin.69.purify	MAG_1907QMI1_vamb_S1C12178	0.985331	0.566922	3405_1	TGG_OTU856	d__Bacteria;p__Pseudomonadota;c__Gammaproteobacteria;o__Pseudomonadales;f__Moraxellaceae;g__Acinetobacter;s__Acinetobacter guillouiae	Wetland	Glacier
2021-EH-W1_bin.134.purify	GCA_017987725.1_genomic	0.955327	0.782759	2206_2	d__Bacteria;p__Bacteroidota;c__Bacteroidia;o__Flavobacteriales;f__Flavobacteriaceae;g__Flavobacterium;s__Flavobacterium sp017987725	Saline lake		2021-LU-W3_bin.88.purify	3300024961_7	0.975907	0.742574	2278_3	3300024961	d__Bacteria;p__Bacteroidota;c__Bacteroidia;o__Flavobacteriales;f__Flavobacteriaceae;g__Flavobacterium;s__Flavobacterium sp020217025	Wetland	Freshwater Sediment		BYBC-W1_bin.176.purify	MAG_1807DKMD2_metabat2_bin.80	0.97489	0.565556	71_0	TGG_OTU137	d__Bacteria;p__Chloroflexota;c__Chloroflexia;o__Chloroflexales;f__Roseiflexaceae;g__JACMIM01;s__	Glacier	Glacier
2021-BC-W20_bin.87.purify	GCF_010894405.1_genomic	0.955484	0.782481	5407_0	d__Bacteria;p__Myxococcota;c__Myxococcia;o__Myxococcales;f__Myxococcaceae;g__Myxococcus;s__Myxococcus caerfyrddinensis	Glacier		2020_BMC-W-1-0m-1_bin.151.purify	3300022844_5	0.977749	0.742484	6305_5	3300022844	d__Bacteria;p__Pseudomonadota;c__Alphaproteobacteria;o__Rhodobacterales;f__Rhodobacteraceae;g__Yoonia;s__Yoonia sp018402175	Freshwater lake	saline water		2020_CN-N-W-1_bin.60.purify	MAG_1812RWS_vamb_S1C5657	0.962251	0.564516	3028_5	TGG_OTU936	d__Bacteria;p__Actinomycetota;c__Actinomycetia;o__Nanopelagicales;f__Nanopelagicaceae;g__Planktophila;s__	Freshwater lake	Glacier
2020_NMC-W-2-1_bin.23.purify	GCF_900102105.1_genomic	0.972588	0.781465	6352_1	d__Bacteria;p__Pseudomonadota;c__Alphaproteobacteria;o__Rhizobiales;f__Rhizobiaceae;g__Agrobacterium;s__Agrobacterium pusense	Saline lake		2020_SLC-w-7_bin.29.purify	3300027147_8	0.956469	0.742424	3364_2	3300027147	d__Bacteria;p__Pseudomonadota;c__Gammaproteobacteria;o__Burkholderiales;f__Burkholderiaceae;g__Polynucleobacter;s__Polynucleobacter sp002292975	Freshwater lake	Freshwater		2021-HH-W5_bin.31.purify	MAG_1909JMYZI2_vamb_S1C4135	0.976428	0.564259	6026_0	TGG_OTU272	d__Bacteria;p__Pseudomonadota;c__Alphaproteobacteria;o__Rhizobiales;f__Beijerinckiaceae;g__Methylobacterium;s__Methylobacterium sp003201865	River	Glacier
2020_TMRSD2-W1_bin.26.purify	GCA_017495105.1_genomic	0.959832	0.780769	1717_1	d__Bacteria;p__Bacteroidota;c__Bacteroidia;o__Cytophagales;f__Spirosomaceae;g__Emticicia;s__Emticicia sp017495105	Wetland		2020_CRC-20W-1-0m-1_bin.96.purify	3300027597_5	0.962626	0.742303	3797_4	3300027597	d__Bacteria;p__Planctomycetota;c__Planctomycetia;o__Gemmatales;f__Gemmataceae;g__UBA969;s__	Freshwater lake	Freshwater		2020_NMC-W-8-15m-1_bin.121.purify	MAG_1907QMI1_metabat2_bin.80	0.968714	0.563107	3416_2	TGG_OTU848	d__Bacteria;p__Pseudomonadota;c__Gammaproteobacteria;o__Pseudomonadales;f__Moraxellaceae;g__Acinetobacter;s__Acinetobacter albensis	Saline lake	Glacier
2020_CBL-w5_bin.65.purify	GCA_016742215.1_genomic	0.983098	0.780451	5907_1	d__Bacteria;p__Pseudomonadota;c__Alphaproteobacteria;o__Caulobacterales;f__Caulobacteraceae;g__Brevundimonas;s__Brevundimonas sp016742215	Wetland		2020_CC-20W-1-15m-1_bin.69.purify	3300027335_14	0.953973	0.741935	1324_2	3300027335	d__Bacteria;p__Pseudomonadota;c__Gammaproteobacteria;o__Burkholderiales;f__Methylophilaceae;g__Methylopumilus;s__Methylopumilus planktonicus	Freshwater lake	Freshwater		2020_CN-N-W-1_bin.60.purify	MAG_1812RWS_metabat2_bin.9	0.965177	0.561905	3028_5	TGG_OTU936	d__Bacteria;p__Actinomycetota;c__Actinomycetia;o__Nanopelagicales;f__Nanopelagicaceae;g__Planktophila;s__	Freshwater lake	Glacier
2020_CC-20W-1-10m-1_bin.76.purify	GCF_003253735.1_genomic	0.961415	0.780069	7550_0	d__Bacteria;p__Pseudomonadota;c__Gammaproteobacteria;o__Pseudomonadales;f__Pseudomonadaceae;g__Pseudomonas_E;s__Pseudomonas_E sp003253735	Freshwater lake		2020_SLC-w-7_bin.29.purify	3300027600_7	0.955921	0.740741	3364_2	3300027600	d__Bacteria;p__Pseudomonadota;c__Gammaproteobacteria;o__Burkholderiales;f__Burkholderiaceae;g__Polynucleobacter;s__Polynucleobacter sp002292975	Freshwater lake	Freshwater		2020_YM-W-3_bin.7.purify	MAG_RWS.20.06_metabat2_bin.55	0.96152	0.561485	4577_14	TGG_OTU824	d__Bacteria;p__Planctomycetota;c__Planctomycetia;o__Pirellulales;f__UBA1268;g__QWPN01;s__	Wetland	Glacier
2020_CRC-20W-1-10m-1_bin.63.purify	GCA_009703975.1_genomic	0.959206	0.779449	3228_1	d__Bacteria;p__Actinomycetota;c__Acidimicrobiia;o__Acidimicrobiales;f__Ilumatobacteraceae;g__BACL27;s__BACL27 sp009703975	Freshwater lake		2020_KMC-20W-1-23m-1_bin.152.purify	3300027305_16	0.956465	0.739726	3364_3	3300027305	d__Bacteria;p__Pseudomonadota;c__Gammaproteobacteria;o__Burkholderiales;f__Burkholderiaceae;g__Polynucleobacter;s__Polynucleobacter sp002292975	Freshwater lake	Estuarine		2020_JNYC-20W-2-1_bin.155.purify	MAG_1905ZF6360S_metabat2_bin.24	0.977221	0.560976	5736_1	TGG_OTU57	d__Bacteria;p__Actinomycetota;c__Actinomycetia;o__Propionibacteriales;f__Propionibacteriaceae;g__Cutibacterium;s__Cutibacterium acnes	Freshwater lake	Glacier
2019_TBMTW-16_bin.55.purify	GCA_023256555.1_genomic	0.972476	0.779359	2477_0	d__Bacteria;p__Bacteroidota;c__Bacteroidia;o__Chitinophagales;f__Chitinophagaceae;g__Sediminibacterium;s__Sediminibacterium sp023256555	River		2020_SLC-w-7_bin.29.purify	3300027329_7	0.956639	0.739382	3364_2	3300027329	d__Bacteria;p__Pseudomonadota;c__Gammaproteobacteria;o__Burkholderiales;f__Burkholderiaceae;g__Polynucleobacter;s__Polynucleobacter sp002292975	Freshwater lake	Freshwater		BYBC-W1_bin.91.purify	MAG_1611DDS_maxbin2_bin.0	0.994735	0.559471	6656_0	TGG_OTU785	d__Bacteria;p__Pseudomonadota;c__Alphaproteobacteria;o__Sphingomonadales;f__Sphingomonadaceae;g__Sphingorhabdus_B;s__	Glacier	Glacier
2020_KMC-20W-1-20m-1_bin.220.purify	GCF_001704155.1_genomic	0.973933	0.779128	7381_1	d__Bacteria;p__Pseudomonadota;c__Gammaproteobacteria;o__Xanthomonadales;f__Xanthomonadaceae;g__Stenotrophomonas;s__Stenotrophomonas rhizophila_A	Freshwater lake		2020_QJH-W1_bin.23.purify	3300010372_10	0.978949	0.738971	3409_1	3300010372	d__Bacteria;p__Pseudomonadota;c__Gammaproteobacteria;o__Pseudomonadales;f__Moraxellaceae;g__Acinetobacter;s__Acinetobacter junii	River	Deep subsurface		2020_KMC-20W-1-0m-1_bin.99.purify	MAG_1909JMYZI2_metabat2_bin.4	0.955981	0.558419	3422_9	TGG_OTU851	d__Bacteria;p__Pseudomonadota;c__Gammaproteobacteria;o__Pseudomonadales;f__Moraxellaceae;g__Acinetobacter;s__Acinetobacter sp002367455	Freshwater lake	Glacier
2020_TMRSD3-W1_bin.70.purify	GCF_014199955.1_genomic	0.971736	0.778598	5929_1	d__Bacteria;p__Pseudomonadota;c__Alphaproteobacteria;o__Caulobacterales;f__Caulobacteraceae;g__Brevundimonas;s__Brevundimonas aurantiaca	Wetland		2020_SLC-w-7_bin.29.purify	3300027294_18	0.962307	0.738956	3364_2	3300027294	d__Bacteria;p__Pseudomonadota;c__Gammaproteobacteria;o__Burkholderiales;f__Burkholderiaceae;g__Polynucleobacter;s__Polynucleobacter sp002292975	Freshwater lake	Estuarine		2021-HH-W1_bin.47.purify	MAG_1907NJYTS_metabat2_bin.26	0.968865	0.556886	1739_2	TGG_OTU733	d__Bacteria;p__Bacteroidota;c__Bacteroidia;o__Cytophagales;f__Spirosomaceae;g__Arcicella;s__	River	Glacier
2020_QJH-W1_bin.43.purify	GCF_002086115.1_genomic	0.986941	0.77852	5032_1	d__Bacteria;p__Actinomycetota;c__Actinomycetia;o__Mycobacteriales;f__Mycobacteriaceae;g__Mycobacterium;s__Mycobacterium bacteremicum	River		2020_YZYC-20W-1-30m-1_bin.117.purify	3300023239_7	0.981375	0.738947	6305_6	3300023239	d__Bacteria;p__Pseudomonadota;c__Alphaproteobacteria;o__Rhodobacterales;f__Rhodobacteraceae;g__Yoonia;s__Yoonia sp018402175	Saline lake	saline water		2021-HH-W1_bin.47.purify	MAG_1907NJYTS2_metabat2_bin.33	0.972262	0.552426	1739_2	TGG_OTU733	d__Bacteria;p__Bacteroidota;c__Bacteroidia;o__Cytophagales;f__Spirosomaceae;g__Arcicella;s__	River	Glacier
2020_GMZ13-W1_bin.115.purify	GCF_016656965.1_genomic	0.981138	0.778226	5899_1	d__Bacteria;p__Pseudomonadota;c__Alphaproteobacteria;o__Caulobacterales;f__Caulobacteraceae;g__Brevundimonas;s__Brevundimonas vitisensis	Saline lake		2020_QHH2-W1_bin.111.purify	3300000792_9	0.967603	0.737564	4867_0	3300000792	d__Bacteria;p__Nitrospirota;c__Nitrospiria;o__Nitrospirales;f__UBA8639;g__UBA8639;s__	Saline lake	Marine		2020_GH-W-1_bin.94.purify	MAG_1901QYI1_maxbin2_bin.2	0.968847	0.550712	3415_14	TGG_OTU852	d__Bacteria;p__Pseudomonadota;c__Gammaproteobacteria;o__Pseudomonadales;f__Moraxellaceae;g__Acinetobacter;s__Acinetobacter johnsonii	River	Glacier
2020_CC-20W-1-15m-1_bin.61.purify	GCA_003339645.1_genomic	0.98916	0.778085	5149_0	d__Bacteria;p__Actinomycetota;c__Actinomycetia;o__Actinomycetales;f__Microbacteriaceae;g__Microbacterium;s__Microbacterium arborescens	Freshwater lake		2020_QHH6-W1_bin.32.purify	3300028114_10	0.956417	0.736533	4376_1	3300028114	d__Bacteria;p__Bacteroidota;c__Bacteroidia;o__Chitinophagales;f__Saprospiraceae;g__M3007;s__M3007 sp903905445	Saline lake	freshwater		BYBC-W1_bin.176.purify	MAG_1908QYC1_metabat2_bin.50	0.969566	0.54933	71_0	TGG_OTU137	d__Bacteria;p__Chloroflexota;c__Chloroflexia;o__Chloroflexales;f__Roseiflexaceae;g__JACMIM01;s__	Glacier	Glacier
2020_QHH13-W1_bin.113.purify	GCA_001464475.1_genomic	0.962573	0.777975	2297_3	d__Bacteria;p__Bacteroidota;c__Bacteroidia;o__Flavobacteriales;f__Flavobacteriaceae;g__Flavobacterium;s__Flavobacterium sp001464475	Saline lake		2020_CRC-20W-1-0m-1_bin.96.purify	3300027489_5	0.962844	0.736441	3797_4	3300027489	d__Bacteria;p__Planctomycetota;c__Planctomycetia;o__Gemmatales;f__Gemmataceae;g__UBA969;s__	Freshwater lake	Freshwater		2020_LU-w4_bin.69.purify	MAG_1907QMS_maxbin2_bin.8.001	0.982588	0.549223	3405_1	TGG_OTU856	d__Bacteria;p__Pseudomonadota;c__Gammaproteobacteria;o__Pseudomonadales;f__Moraxellaceae;g__Acinetobacter;s__Acinetobacter guillouiae	Wetland	Glacier
2021-QHH-W12_bin.65.purify	GCF_003814515.1_genomic	0.978208	0.777913	3735_1	d__Bacteria;p__Bacillota;c__Bacilli;o__Staphylococcales;f__Salinicoccaceae;g__Salinicoccus;s__Salinicoccus roseus	Saline lake		2020_SLHSD1-W1_bin.92.purify	3300027697_19	0.96138	0.735955	7210_6	3300027697	d__Bacteria;p__Pseudomonadota;c__Gammaproteobacteria;o__Burkholderiales;f__Burkholderiaceae_B;g__Limnohabitans_A;s__Limnohabitans_A sp021300495	Wetland	Freshwater lake		H2-2_bin.74.purify	MAG_1909JMYZI2_metabat2_bin.4	0.950862	0.54811	3422_13	TGG_OTU851	d__Bacteria;p__Pseudomonadota;c__Gammaproteobacteria;o__Pseudomonadales;f__Moraxellaceae;g__Acinetobacter;s__Acinetobacter lwoffii_J	Hot spring	Glacier
2020_NMC-W-8-25m-1_bin.21.purify	GCF_003268815.1_genomic	0.979277	0.777682	2229_1	d__Bacteria;p__Bacteroidota;c__Bacteroidia;o__Flavobacteriales;f__Flavobacteriaceae;g__Flavobacterium;s__Flavobacterium lacus	Saline lake		2020_LU-w7_bin.63.purify	3300027295_12	0.956436	0.735363	3325_1	3300027295	d__Bacteria;p__Pseudomonadota;c__Gammaproteobacteria;o__Burkholderiales;f__Burkholderiaceae;g__Polynucleobacter;s__Polynucleobacter cosmopolitanus	Wetland	Freshwater		2019_bqzb-hu-1_bin.47.purify	MAG_RWS.20.06_metabat2_bin.9	0.977927	0.548077	4230_3	TGG_OTU869	d__Bacteria;p__Cyanobacteriota;c__Cyanobacteriia;o__PCC-6307;f__Cyanobiaceae;g__Cyanobium_A;s__	Freshwater lake	Glacier
2020_CC-20W-1-5m-1_bin.114.purify	GCA_903821685.1_genomic	0.971476	0.777251	6647_3	d__Bacteria;p__Pseudomonadota;c__Alphaproteobacteria;o__Sphingomonadales;f__Sphingomonadaceae;g__Sphingorhabdus_B;s__Sphingorhabdus_B sp903821685	Freshwater lake		2021-LU-W3_bin.88.purify	3300024939_7	0.976245	0.73523	2278_3	3300024939	d__Bacteria;p__Bacteroidota;c__Bacteroidia;o__Flavobacteriales;f__Flavobacteriaceae;g__Flavobacterium;s__Flavobacterium sp020217025	Wetland	Freshwater Sediment		2020_NMC-W-8-15m-1_bin.121.purify	MAG_190624KI1_metabat2_bin.21	0.969326	0.546468	3416_2	TGG_OTU848	d__Bacteria;p__Pseudomonadota;c__Gammaproteobacteria;o__Pseudomonadales;f__Moraxellaceae;g__Acinetobacter;s__Acinetobacter albensis	Saline lake	Glacier
2020_QHH10-W1_bin.90.purify	GCF_001509405.1_genomic	0.953083	0.776675	5212_0	d__Bacteria;p__Actinomycetota;c__Actinomycetia;o__Propionibacteriales;f__Nocardioidaceae;g__Aeromicrobium;s__Aeromicrobium sp005788575	Saline lake		2020_CRC-20W-1-0m-1_bin.96.purify	3300027152_5	0.963729	0.734592	3797_4	3300027152	d__Bacteria;p__Planctomycetota;c__Planctomycetia;o__Gemmatales;f__Gemmataceae;g__UBA969;s__	Freshwater lake	Freshwater		2020_LU-w4_bin.69.purify	MAG_1907QMI3_vamb_S1C15116	0.984211	0.546017	3405_1	TGG_OTU856	d__Bacteria;p__Pseudomonadota;c__Gammaproteobacteria;o__Pseudomonadales;f__Moraxellaceae;g__Acinetobacter;s__Acinetobacter guillouiae	Wetland	Glacier
2020_JNYC-20W-1-100m-1_bin.7.purify	GCA_945883235.1_genomic	0.986302	0.775777	5959_1	d__Bacteria;p__Pseudomonadota;c__Alphaproteobacteria;o__Caulobacterales;f__Caulobacteraceae;g__Phenylobacterium;s__Phenylobacterium deserti_A	Freshwater lake		2020_JNYC-20W-1-40m-1_bin.92.purify	3300027649_15	0.976453	0.734432	7204_1	3300027649	d__Bacteria;p__Pseudomonadota;c__Gammaproteobacteria;o__Burkholderiales;f__Burkholderiaceae_B;g__Limnohabitans;s__Limnohabitans sp945870575	Freshwater lake	Freshwater lentic		2020_KMC-20W-1-5m-1_bin.125.purify	ISO_Y-RC-72-2A2.001	0.964454	0.537801	6861_2	TGG_OTU481	d__Bacteria;p__Pseudomonadota;c__Gammaproteobacteria;o__Burkholderiales;f__Burkholderiaceae_B;g__Comamonas;s__Comamonas aquatica	Freshwater lake	Glacier
2020_JNYC-20W-1-20m-1_bin.154.purify	GCA_945860165.1_genomic	0.98818	0.775713	5830_1	d__Bacteria;p__Pseudomonadota;c__Alphaproteobacteria;o__Micropepsales;f__Micropepsaceae;g__Rhizomicrobium;s__Rhizomicrobium sp945860165	Freshwater lake		2021-LU-W3_bin.88.purify	3300024930_4	0.976585	0.733333	2278_3	3300024930	d__Bacteria;p__Bacteroidota;c__Bacteroidia;o__Flavobacteriales;f__Flavobacteriaceae;g__Flavobacterium;s__Flavobacterium sp020217025	Wetland	Freshwater Sediment		BYBC-W1_bin.65.purify	MAG_TGLSC.20.08_vamb_bins_S1C6051	0.97551	0.535484	2509_0	TGG_OTU511	d__Bacteria;p__Bacteroidota;c__Bacteroidia;o__Chitinophagales;f__Chitinophagaceae;g__Ferruginibacter;s__	Glacier	Glacier
2020_BMC-W-1-1_bin.137.purify	GCA_001438925.1_genomic	0.951351	0.775439	3130_1	d__Bacteria;p__Actinomycetota;c__Actinomycetia;o__Nanopelagicales;f__Nanopelagicaceae;g__Planktophila;s__Planktophila sp001438925	Freshwater lake		2020_QHH19-W1_bin.45.purify	3300020458_8	0.967446	0.731932	6385_1	3300020458	d__Bacteria;p__Pseudomonadota;c__Alphaproteobacteria;o__Sphingomonadales;f__Sphingomonadaceae;g__Qipengyuania;s__Qipengyuania pacifica	Saline lake	Marine		2020_GH-W-1_bin.94.purify	ISO_GM-2-2	0.958293	0.53512	3415_14	TGG_OTU852	d__Bacteria;p__Pseudomonadota;c__Gammaproteobacteria;o__Pseudomonadales;f__Moraxellaceae;g__Acinetobacter;s__Acinetobacter johnsonii	River	Glacier
2020_LU-w8_bin.97.purify	GCA_013298325.1_genomic	0.960883	0.774359	997_1	d__Bacteria;p__Myxococcota;c__Polyangia;o__Polyangiales;f__Polyangiaceae;g__JAAFHJ01;s__JAAFHJ01 sp013298325	Wetland		2020_CC-20W-1-15m-1_bin.69.purify	3300027336_16	0.957541	0.731061	1324_2	3300027336	d__Bacteria;p__Pseudomonadota;c__Gammaproteobacteria;o__Burkholderiales;f__Methylophilaceae;g__Methylopumilus;s__Methylopumilus planktonicus	Freshwater lake	Freshwater		2020_LU-w4_bin.69.purify	MAG_1908KQGRS2_metabat2_bin.8.001	0.96362	0.533066	3405_1	TGG_OTU856	d__Bacteria;p__Pseudomonadota;c__Gammaproteobacteria;o__Pseudomonadales;f__Moraxellaceae;g__Acinetobacter;s__Acinetobacter guillouiae	Wetland	Glacier
H2-2_bin.2.purify	GCF_000429065.1_genomic	0.975785	0.774341	7330_1	d__Bacteria;p__Pseudomonadota;c__Gammaproteobacteria;o__Xanthomonadales;f__Xanthomonadaceae;g__Silanimonas;s__Silanimonas lenta	Hot spring		HS-20-2_bin.39.purify	3300022876_7	0.97166	0.730634	6351_1	3300022876	d__Bacteria;p__Pseudomonadota;c__Alphaproteobacteria;o__Rhizobiales;f__Rhizobiaceae;g__Agrobacterium;s__Agrobacterium fabacearum	Hot spring	enriched soil aggregate		2020_GH-W-1_bin.94.purify	ISO_B2188	0.985029	0.532244	3415_14	TGG_OTU852	d__Bacteria;p__Pseudomonadota;c__Gammaproteobacteria;o__Pseudomonadales;f__Moraxellaceae;g__Acinetobacter;s__Acinetobacter johnsonii	River	Glacier
BYBC-W1_bin.52.purify	GCF_014358075.1_genomic	0.958089	0.7737	6425_0	d__Bacteria;p__Pseudomonadota;c__Alphaproteobacteria;o__Sphingomonadales;f__Sphingomonadaceae;g__Sphingomonas;s__Sphingomonas albertensis	Glacier		2020_SLC-w-7_bin.29.purify	3300027214_7	0.959833	0.730104	3364_2	3300027214	d__Bacteria;p__Pseudomonadota;c__Gammaproteobacteria;o__Burkholderiales;f__Burkholderiaceae;g__Polynucleobacter;s__Polynucleobacter sp002292975	Freshwater lake	Estuarine		2021-HH-W1_bin.47.purify	MAG_1907NJYTS1_metabat2_bin.31	0.974928	0.53211	1739_2	TGG_OTU733	d__Bacteria;p__Bacteroidota;c__Bacteroidia;o__Cytophagales;f__Spirosomaceae;g__Arcicella;s__	River	Glacier
2020_CN-DB-w-2_bin.23.purify	GCA_002304315.1_genomic	0.980768	0.772382	4500_1	d__Bacteria;p__Verrucomicrobiota;c__Verrucomicrobiae;o__Verrucomicrobiales;f__Akkermansiaceae;g__Haloferula;s__Haloferula sp002304315	Freshwater lake		2020_SLC-w-7_bin.29.purify	3300027084_8	0.959856	0.729947	3364_2	3300027084	d__Bacteria;p__Pseudomonadota;c__Gammaproteobacteria;o__Burkholderiales;f__Burkholderiaceae;g__Polynucleobacter;s__Polynucleobacter sp002292975	Freshwater lake	Estuarine		2020_NMC-W-8-15m-1_bin.121.purify	MAG_1908KQGRS_metabat2_bin.66	0.969289	0.531587	3416_2	TGG_OTU848	d__Bacteria;p__Pseudomonadota;c__Gammaproteobacteria;o__Pseudomonadales;f__Moraxellaceae;g__Acinetobacter;s__Acinetobacter albensis	Saline lake	Glacier
2021-BQZBSD-W1+_bin.40.purify	GCF_001662485.1_genomic	0.969296	0.772093	2348_2	d__Bacteria;p__Bacteroidota;c__Bacteroidia;o__Flavobacteriales;f__Flavobacteriaceae;g__Flavobacterium;s__Flavobacterium succinicans_A	Wetland		2020_CC-20W-1-15m-1_bin.69.purify	3300027531_19	0.955889	0.729167	1324_2	3300027531	d__Bacteria;p__Pseudomonadota;c__Gammaproteobacteria;o__Burkholderiales;f__Methylophilaceae;g__Methylopumilus;s__Methylopumilus planktonicus	Freshwater lake	Estuarine		2020_LU-w4_bin.69.purify	MAG_1907QMS_vamb_S1C9680	0.984961	0.531114	3405_1	TGG_OTU856	d__Bacteria;p__Pseudomonadota;c__Gammaproteobacteria;o__Pseudomonadales;f__Moraxellaceae;g__Acinetobacter;s__Acinetobacter guillouiae	Wetland	Glacier
2020_JNYC-20W-1-100m-1_bin.57.purify	GCA_903837525.1_genomic	0.961185	0.771552	2530_1	d__Bacteria;p__Bacteroidota;c__Bacteroidia;o__Chitinophagales;f__Chitinophagaceae;g__Ferruginibacter;s__Ferruginibacter sp903837525	Freshwater lake		2020_SLC-w-7_bin.29.purify	3300027281_13	0.961412	0.729008	3364_2	3300027281	d__Bacteria;p__Pseudomonadota;c__Gammaproteobacteria;o__Burkholderiales;f__Burkholderiaceae;g__Polynucleobacter;s__Polynucleobacter sp002292975	Freshwater lake	Estuarine		BYBC-W1_bin.176.purify	MAG_1908QYC3_metabat2_bin.123	0.975667	0.529052	71_0	TGG_OTU137	d__Bacteria;p__Chloroflexota;c__Chloroflexia;o__Chloroflexales;f__Roseiflexaceae;g__JACMIM01;s__	Glacier	Glacier
2021-EH-W1_bin.180.purify	GCA_945881735.1_genomic	0.953752	0.771341	3544_1	d__Bacteria;p__Pseudomonadota;c__Gammaproteobacteria;o__Burkholderiales;f__Methylophilaceae;g__Methylotenera_A;s__Methylotenera_A oryzisoli_A	Saline lake		2020_LU-w7_bin.63.purify	3300027286_7	0.954116	0.728155	3325_1	3300027286	d__Bacteria;p__Pseudomonadota;c__Gammaproteobacteria;o__Burkholderiales;f__Burkholderiaceae;g__Polynucleobacter;s__Polynucleobacter cosmopolitanus	Wetland	Freshwater		2020_JNYC-20W-2-1_bin.155.purify	MAG_1908KQGRS_maxbin2_bin.54	0.978933	0.528796	5736_1	TGG_OTU57	d__Bacteria;p__Actinomycetota;c__Actinomycetia;o__Propionibacteriales;f__Propionibacteriaceae;g__Cutibacterium;s__Cutibacterium acnes	Freshwater lake	Glacier
2020_GMZ15-W1_bin.143.purify	GCF_015602705.1_genomic	0.959752	0.771314	3422_12	d__Bacteria;p__Pseudomonadota;c__Gammaproteobacteria;o__Pseudomonadales;f__Moraxellaceae;g__Acinetobacter;s__Acinetobacter idrijaensis	Saline lake		2020_CN-N-W-2-4.9m_bin.16.purify	3300018790_6	0.963908	0.727528	3439_1	3300018790	d__Bacteria;p__Pseudomonadota;c__Gammaproteobacteria;o__Burkholderiales;f__Burkholderiaceae;g__Undibacterium;s__Undibacterium umbellatum	Freshwater lake	Freshwater		2020_LU-w4_bin.69.purify	MAG_1907MDGRS_vamb_S1C15253	0.985487	0.528592	3405_1	TGG_OTU856	d__Bacteria;p__Pseudomonadota;c__Gammaproteobacteria;o__Pseudomonadales;f__Moraxellaceae;g__Acinetobacter;s__Acinetobacter guillouiae	Wetland	Glacier
H3-2_bin.62.purify	GCA_003697135.1_genomic	0.996986	0.771177	788_1	d__Bacteria;p__Acidobacteriota;c__Blastocatellia;o__Pyrinomonadales;f__Pyrinomonadaceae;g__J014;s__J014 sp003697135	Hot spring		2020_BMC-W-1-8m-1_bin.12.purify	3300027730_46	0.967364	0.727273	4773_1	3300027730	d__Bacteria;p__Verrucomicrobiota;c__Verrucomicrobiae;o__Methylacidiphilales;f__UBA3015;g__UBA3015;s__UBA3015 sp945874125	Freshwater lake	freshwater		2020_LU-w4_bin.69.purify	MAG_KQGRI2.20.08_vamb_bins_S1C6274	0.96567	0.526923	3405_1	TGG_OTU856	d__Bacteria;p__Pseudomonadota;c__Gammaproteobacteria;o__Pseudomonadales;f__Moraxellaceae;g__Acinetobacter;s__Acinetobacter guillouiae	Wetland	Glacier
2020_LU-w1_bin.2.purify	GCA_003509785.1_genomic	0.956726	0.771163	6212_1	d__Bacteria;p__Pseudomonadota;c__Alphaproteobacteria;o__Rhodobacterales;f__Rhodobacteraceae;g__Gemmobacter;s__Gemmobacter sp003509785	Wetland		2020_CC-20W-1-15m-1_bin.69.purify	3300027293_18	0.952227	0.727273	1324_2	3300027293	d__Bacteria;p__Pseudomonadota;c__Gammaproteobacteria;o__Burkholderiales;f__Methylophilaceae;g__Methylopumilus;s__Methylopumilus planktonicus	Freshwater lake	Freshwater		2020_LU-w4_bin.69.purify	MAG_RWS.20.06_metabat2_bin.10	0.9648	0.525609	3405_1	TGG_OTU856	d__Bacteria;p__Pseudomonadota;c__Gammaproteobacteria;o__Pseudomonadales;f__Moraxellaceae;g__Acinetobacter;s__Acinetobacter guillouiae	Wetland	Glacier
2020_KMC-20W-1-5m-1_bin.88.purify	GCF_014197135.1_genomic	0.997391	0.770081	6424_1	d__Bacteria;p__Pseudomonadota;c__Alphaproteobacteria;o__Sphingomonadales;f__Sphingomonadaceae;g__Sphingomonas;s__Sphingomonas zeae	Freshwater lake		2020_CN-N-W-2-4.9m_bin.16.purify	3300018815_6	0.964682	0.725697	3439_1	3300018815	d__Bacteria;p__Pseudomonadota;c__Gammaproteobacteria;o__Burkholderiales;f__Burkholderiaceae;g__Undibacterium;s__Undibacterium umbellatum	Freshwater lake	Freshwater		BYBC-W1_bin.176.purify	MAG_1611DDSC3_metabat2_bin.25	0.973374	0.525458	71_0	TGG_OTU137	d__Bacteria;p__Chloroflexota;c__Chloroflexia;o__Chloroflexales;f__Roseiflexaceae;g__JACMIM01;s__	Glacier	Glacier
2020_JNYC-20W-1-100m-1_bin.179.purify	GCA_021736575.1_genomic	0.961671	0.769597	3851_1	d__Bacteria;p__Planctomycetota;c__Planctomycetia;o__Pirellulales;f__Pirellulaceae;g__Pirellula_B;s__Pirellula_B sp021736575	Freshwater lake		2021-TMRSD-W4_bin.59.purify	3300027851_64	0.984996	0.72549	6933_0	3300027851	d__Bacteria;p__Pseudomonadota;c__Gammaproteobacteria;o__Burkholderiales;f__Burkholderiaceae_B;g__Hydrogenophaga;s__Hydrogenophaga aromaticivorans	Wetland	watersheds		BYBC-W1_bin.242.purify	MAG_1611DDSC1_metabat2_bin.62	0.977338	0.52459	6707_2	TGG_OTU39	d__Bacteria;p__Pseudomonadota;c__Gammaproteobacteria;o__Xanthomonadales;f__Xanthomonadaceae;g__Arenimonas;s__	Glacier	Glacier
2020_NMC-W-3-1_bin.158.purify	GCF_900111805.1_genomic	0.959402	0.769517	5199_1	d__Bacteria;p__Actinomycetota;c__Actinomycetia;o__Mycobacteriales;f__Mycobacteriaceae;g__Rhodococcus;s__Rhodococcus kroppenstedtii	Saline lake		H3-1_bin.42.purify	3300020139_25	0.994395	0.72526	1143_0	3300020139	d__Bacteria;p__Bacteroidota;c__Rhodothermia;o__JANXDC01;f__JANXDC01;g__JANXDC01;s__	Hot spring	sediment		2021-HH-W5_bin.31.purify	MAG_1909JMYZI2_metabat2_bin.34	0.976203	0.523969	6026_0	TGG_OTU272	d__Bacteria;p__Pseudomonadota;c__Alphaproteobacteria;o__Rhizobiales;f__Beijerinckiaceae;g__Methylobacterium;s__Methylobacterium sp003201865	River	Glacier
2020_CBL-w3_bin.163.purify	GCF_007752345.1_genomic	0.968049	0.769275	3792_1	d__Bacteria;p__Planctomycetota;c__Planctomycetia;o__Planctomycetales;f__Planctomycetaceae;g__Planctopirus;s__Planctopirus ephydatiae	Wetland		2020_CC-20W-1-15m-1_bin.69.purify	3300027211_8	0.956208	0.722944	1324_2	3300027211	d__Bacteria;p__Pseudomonadota;c__Gammaproteobacteria;o__Burkholderiales;f__Methylophilaceae;g__Methylopumilus;s__Methylopumilus planktonicus	Freshwater lake	Estuarine		2020_LU-w4_bin.69.purify	MAG_1908TGLS1_metabat2_bin.10	0.964956	0.523137	3405_1	TGG_OTU856	d__Bacteria;p__Pseudomonadota;c__Gammaproteobacteria;o__Pseudomonadales;f__Moraxellaceae;g__Acinetobacter;s__Acinetobacter guillouiae	Wetland	Glacier
2020_DTH4-W1_bin.93.purify	GCA_945878525.1_genomic	0.991889	0.768977	1386_2	d__Bacteria;p__Bacteroidota;c__Bacteroidia;o__Sphingobacteriales;f__Sphingobacteriaceae;g__Daejeonella;s__Daejeonella thalpophilum_B	River		2020_CC-20W-1-15m-1_bin.69.purify	3300027136_13	0.953827	0.722772	1324_2	3300027136	d__Bacteria;p__Pseudomonadota;c__Gammaproteobacteria;o__Burkholderiales;f__Methylophilaceae;g__Methylopumilus;s__Methylopumilus planktonicus	Freshwater lake	Freshwater		BYBC-W1_bin.176.purify	MAG_1611DDSC3_maxbin2_bin.50	0.973787	0.521872	71_0	TGG_OTU137	d__Bacteria;p__Chloroflexota;c__Chloroflexia;o__Chloroflexales;f__Roseiflexaceae;g__JACMIM01;s__	Glacier	Glacier
2020_NMC-W-8-20m-1_bin.49.purify	GCA_000503195.1_genomic	0.977792	0.768533	6393_1	d__Bacteria;p__Pseudomonadota;c__Alphaproteobacteria;o__Sphingomonadales;f__Sphingomonadaceae;g__Blastomonas;s__Blastomonas sp000503195	Saline lake		2020_CRC-20W-1-0m-1_bin.96.purify	3300027302_5	0.963066	0.722719	3797_4	3300027302	d__Bacteria;p__Planctomycetota;c__Planctomycetia;o__Gemmatales;f__Gemmataceae;g__UBA969;s__	Freshwater lake	Freshwater		2019_TBLU-07_bin.31.purify	ISO_GLY1468-2	0.981214	0.521293	5102_1	TGG_OTU426	d__Bacteria;p__Actinomycetota;c__Actinomycetia;o__Actinomycetales;f__Micrococcaceae;g__Kocuria;s__Kocuria rosea	Wetland	Glacier
2020_GMZ15-W1_bin.143.purify	GCA_002321025.1_genomic	0.959135	0.768443	3422_12	d__Bacteria;p__Pseudomonadota;c__Gammaproteobacteria;o__Pseudomonadales;f__Moraxellaceae;g__Acinetobacter;s__Acinetobacter idrijaensis	Saline lake		2020_LU-w7_bin.63.purify	3300027336_12	0.957297	0.722467	3325_1	3300027336	d__Bacteria;p__Pseudomonadota;c__Gammaproteobacteria;o__Burkholderiales;f__Burkholderiaceae;g__Polynucleobacter;s__Polynucleobacter cosmopolitanus	Wetland	Freshwater		2020_KMC-20W-1-0m-1_bin.99.purify	MAG_1909JMYZI3_metabat2_bin.24	0.959183	0.518325	3422_9	TGG_OTU851	d__Bacteria;p__Pseudomonadota;c__Gammaproteobacteria;o__Pseudomonadales;f__Moraxellaceae;g__Acinetobacter;s__Acinetobacter sp002367455	Freshwater lake	Glacier
2020_CBL-w4_bin.10.purify	GCF_003611735.1_genomic	0.97154	0.768172	5406_0	d__Bacteria;p__Myxococcota;c__Myxococcia;o__Myxococcales;f__Myxococcaceae;g__Corallococcus;s__Corallococcus sicarius	Wetland		2020_CC-20W-1-15m-1_bin.69.purify	3300027333_9	0.955417	0.722449	1324_2	3300027333	d__Bacteria;p__Pseudomonadota;c__Gammaproteobacteria;o__Burkholderiales;f__Methylophilaceae;g__Methylopumilus;s__Methylopumilus planktonicus	Freshwater lake	Freshwater		2020_LU-w4_bin.69.purify	MAG_KQGRI2.20.08_metabat2_bin.23	0.966523	0.517498	3405_1	TGG_OTU856	d__Bacteria;p__Pseudomonadota;c__Gammaproteobacteria;o__Pseudomonadales;f__Moraxellaceae;g__Acinetobacter;s__Acinetobacter guillouiae	Wetland	Glacier
2020_CBL-w5_bin.194.purify	GCA_002352205.1_genomic	0.972249	0.768045	2231_2	d__Bacteria;p__Bacteroidota;c__Bacteroidia;o__Flavobacteriales;f__Flavobacteriaceae;g__Flavobacterium;s__Flavobacterium sp002352205	Wetland		2020_CE-N-W-2_bin.29.purify	3300010368_38	0.954584	0.721992	3152_4	3300010368	d__Bacteria;p__Actinomycetota;c__Actinomycetia;o__Nanopelagicales;f__Nanopelagicaceae;g__MAG-120802;s__	Freshwater lake	Freshwater to marine saline gradient		2020_LU-w4_bin.69.purify	MAG_1908TGLS3_metabat2_bin.4	0.96431	0.517323	3405_1	TGG_OTU856	d__Bacteria;p__Pseudomonadota;c__Gammaproteobacteria;o__Pseudomonadales;f__Moraxellaceae;g__Acinetobacter;s__Acinetobacter guillouiae	Wetland	Glacier
2020_ZJZB-W-1_bin.11.purify	GCF_902506345.1_genomic	0.958875	0.767932	2349_3	d__Bacteria;p__Bacteroidota;c__Bacteroidia;o__Flavobacteriales;f__Flavobacteriaceae;g__Flavobacterium;s__Flavobacterium sp902506345	River		2021-DTH-W6_bin.25.purify	3300013014_68	0.971104	0.721875	4224_1	3300013014	d__Bacteria;p__Cyanobacteriota;c__Cyanobacteriia;o__PCC-6307;f__Cyanobiaceae;g__Synechococcus_D;s__Synechococcus_D lacustris	River	freshwater		H2-2_bin.74.purify	MAG_1909JMYZI3_metabat2_bin.24	0.950047	0.516579	3422_13	TGG_OTU851	d__Bacteria;p__Pseudomonadota;c__Gammaproteobacteria;o__Pseudomonadales;f__Moraxellaceae;g__Acinetobacter;s__Acinetobacter lwoffii_J	Hot spring	Glacier
H3-2_bin.59.purify	GCF_000018865.1_genomic	0.984156	0.767123	3912_1	d__Bacteria;p__Chloroflexota;c__Chloroflexia;o__Chloroflexales;f__Chloroflexaceae;g__Chloroflexus;s__Chloroflexus aurantiacus	Hot spring		2020_CRC-20W-1-0m-1_bin.96.purify	3300027337_3	0.963552	0.721146	3797_4	3300027337	d__Bacteria;p__Planctomycetota;c__Planctomycetia;o__Gemmatales;f__Gemmataceae;g__UBA969;s__	Freshwater lake	Freshwater		H2-2_bin.74.purify	MAG_1909JMYZI1_metabat2_bin.52	0.951258	0.516129	3422_13	TGG_OTU851	d__Bacteria;p__Pseudomonadota;c__Gammaproteobacteria;o__Pseudomonadales;f__Moraxellaceae;g__Acinetobacter;s__Acinetobacter lwoffii_J	Hot spring	Glacier
2020_NMC-W-1-1_bin.105.purify	GCA_013911975.1_genomic	0.974034	0.767025	6722_0	d__Bacteria;p__Pseudomonadota;c__Alphaproteobacteria;o__Rhizobiales;f__Xanthobacteraceae;g__Aquabacter;s__Aquabacter sp013911975	Saline lake		2020_CC-20W-1-15m-1_bin.69.purify	3300027295_15	0.955647	0.720539	1324_2	3300027295	d__Bacteria;p__Pseudomonadota;c__Gammaproteobacteria;o__Burkholderiales;f__Methylophilaceae;g__Methylopumilus;s__Methylopumilus planktonicus	Freshwater lake	Freshwater		2020_CN-N-W-2-4.9m_bin.85.purify	MAG_1901QYI1_metabat2_bin.16	0.969507	0.515957	3028_1	TGG_OTU936	d__Bacteria;p__Actinomycetota;c__Actinomycetia;o__Nanopelagicales;f__Nanopelagicaceae;g__Planktophila;s__	Freshwater lake	Glacier
2020_GMZ15-W1_bin.143.purify	GCA_013530545.1_genomic	0.958962	0.76663	3422_12	d__Bacteria;p__Pseudomonadota;c__Gammaproteobacteria;o__Pseudomonadales;f__Moraxellaceae;g__Acinetobacter;s__Acinetobacter idrijaensis	Saline lake		2020_CC-20W-1-15m-1_bin.69.purify	3300027148_10	0.956329	0.720126	1324_2	3300027148	d__Bacteria;p__Pseudomonadota;c__Gammaproteobacteria;o__Burkholderiales;f__Methylophilaceae;g__Methylopumilus;s__Methylopumilus planktonicus	Freshwater lake	Freshwater		2020_LU-w4_bin.69.purify	MAG_QTS.20.06_vamb_bins_S1C4677	0.965528	0.514887	3405_1	TGG_OTU856	d__Bacteria;p__Pseudomonadota;c__Gammaproteobacteria;o__Pseudomonadales;f__Moraxellaceae;g__Acinetobacter;s__Acinetobacter guillouiae	Wetland	Glacier
HS-14-2_bin.16.purify	GCF_003634825.1_genomic	0.971767	0.765914	2363_1	d__Bacteria;p__Bacteroidota;c__Bacteroidia;o__Flavobacteriales;f__Flavobacteriaceae;g__Flavobacterium;s__Flavobacterium sp003634825	Hot spring		2020_CC-20W-1-15m-1_bin.69.purify	3300027210_6	0.956357	0.72	1324_2	3300027210	d__Bacteria;p__Pseudomonadota;c__Gammaproteobacteria;o__Burkholderiales;f__Methylophilaceae;g__Methylopumilus;s__Methylopumilus planktonicus	Freshwater lake	Estuarine		2020_GH-W-1_bin.94.purify	ISO_B2790-1	0.95611	0.511207	3415_14	TGG_OTU852	d__Bacteria;p__Pseudomonadota;c__Gammaproteobacteria;o__Pseudomonadales;f__Moraxellaceae;g__Acinetobacter;s__Acinetobacter johnsonii	River	Glacier
2021-CBL-W1_bin.82.purify	GCF_004307425.1_genomic	0.970792	0.7657	1751_1	d__Bacteria;p__Bacteroidota;c__Bacteroidia;o__Cytophagales;f__Spirosomaceae;g__Aquirufa;s__Aquirufa antheringensis	Wetland		2021-SLHSD-W6_bin.43.purify	3300025621_11	0.969222	0.719957	5729_5	3300025621	d__Bacteria;p__Pseudomonadota;c__Gammaproteobacteria;o__Enterobacterales_A;f__Aeromonadaceae;g__Aeromonas;s__Aeromonas salmonicida	Wetland	Pelagic marine		2020_LU-w4_bin.69.purify	MAG_1908KQGRS_vamb_S1C5520	0.966134	0.510885	3405_1	TGG_OTU856	d__Bacteria;p__Pseudomonadota;c__Gammaproteobacteria;o__Pseudomonadales;f__Moraxellaceae;g__Acinetobacter;s__Acinetobacter guillouiae	Wetland	Glacier
HS-9-2_bin.7.purify	GCA_020217115.1_genomic	0.95214	0.765385	1092_1	d__Bacteria;p__Deferribacterota;c__Deferribacteres;o__Deferribacterales;f__Calditerrivibrionaceae;g__Calditerrivibrio;s__Calditerrivibrio sp020217115	Hot spring		2020_SLC-w-7_bin.29.purify	3300027150_7	0.955795	0.71979	3364_2	3300027150	d__Bacteria;p__Pseudomonadota;c__Gammaproteobacteria;o__Burkholderiales;f__Burkholderiaceae;g__Polynucleobacter;s__Polynucleobacter sp002292975	Freshwater lake	Freshwater		2020_CN-N-W-2-4.9m_bin.85.purify	MAG_1901QYI1_vamb_S1C875	0.969636	0.510417	3028_1	TGG_OTU936	d__Bacteria;p__Actinomycetota;c__Actinomycetia;o__Nanopelagicales;f__Nanopelagicaceae;g__Planktophila;s__	Freshwater lake	Glacier
2020_DQZB-w3_bin.135.purify	GCF_014205115.1_genomic	0.974904	0.765227	5090_1	d__Bacteria;p__Actinomycetota;c__Actinomycetia;o__Actinomycetales;f__Micrococcaceae;g__Micrococcus;s__Micrococcus endophyticus	River		2020_CC-20W-1-15m-1_bin.69.purify	3300027292_12	0.952638	0.719665	1324_2	3300027292	d__Bacteria;p__Pseudomonadota;c__Gammaproteobacteria;o__Burkholderiales;f__Methylophilaceae;g__Methylopumilus;s__Methylopumilus planktonicus	Freshwater lake	Freshwater		2020_JNYC-20W-2-1_bin.155.purify	MAG_1905ZF6675I1_metabat2_bin.11	0.974627	0.510373	5736_1	TGG_OTU57	d__Bacteria;p__Actinomycetota;c__Actinomycetia;o__Propionibacteriales;f__Propionibacteriaceae;g__Cutibacterium;s__Cutibacterium acnes	Freshwater lake	Glacier
2020_BMC-W-1-0m-1_bin.81.purify	GCA_001465025.1_genomic	0.962488	0.764521	7537_2	d__Bacteria;p__Pseudomonadota;c__Gammaproteobacteria;o__Pseudomonadales;f__Pseudomonadaceae;g__Pseudomonas_E;s__Pseudomonas_E sp001465025	Freshwater lake		2020_KMC-20W-1-23m-1_bin.152.purify	3300027335_9	0.959301	0.719472	3364_3	3300027335	d__Bacteria;p__Pseudomonadota;c__Gammaproteobacteria;o__Burkholderiales;f__Burkholderiaceae;g__Polynucleobacter;s__Polynucleobacter sp002292975	Freshwater lake	Freshwater		2020_LU-w4_bin.69.purify	MAG_1905ZF6500I1_vamb_S1C148	0.985517	0.509383	3405_1	TGG_OTU856	d__Bacteria;p__Pseudomonadota;c__Gammaproteobacteria;o__Pseudomonadales;f__Moraxellaceae;g__Acinetobacter;s__Acinetobacter guillouiae	Wetland	Glacier
2020_DTH5-W1_bin.26.purify	GCA_005793655.1_genomic	0.964365	0.764	3166_1	d__Bacteria;p__Actinomycetota;c__Actinomycetia;o__Nanopelagicales;f__Nanopelagicaceae;g__Nanopelagicus;s__Nanopelagicus sp005793655	River		2020_LU-w7_bin.63.purify	3300027335_7	0.953881	0.719457	3325_1	3300027335	d__Bacteria;p__Pseudomonadota;c__Gammaproteobacteria;o__Burkholderiales;f__Burkholderiaceae;g__Polynucleobacter;s__Polynucleobacter cosmopolitanus	Wetland	Freshwater		BYBC-W1_bin.65.purify	MAG_TGLSC.20.08_metabat2_bin.51	0.975448	0.509158	2509_0	TGG_OTU511	d__Bacteria;p__Bacteroidota;c__Bacteroidia;o__Chitinophagales;f__Chitinophagaceae;g__Ferruginibacter;s__	Glacier	Glacier
2020_QHH10-W1_bin.98.purify	GCA_008933805.1_genomic	0.961994	0.763997	2102_2	d__Bacteria;p__Bacteroidota;c__Bacteroidia;o__NS11-12g;f__UBA8524;g__SB11;s__SB11 sp008933805	Saline lake		2020_QHH6-W1_bin.50.purify	3300027128_6	0.975715	0.71912	2273_7	3300027128	d__Bacteria;p__Bacteroidota;c__Bacteroidia;o__Flavobacteriales;f__Flavobacteriaceae;g__Flavobacterium;s__	Saline lake	Freshwater		2019_TBLU-07_bin.31.purify	ISO_LHG3120	0.982342	0.509132	5102_1	TGG_OTU426	d__Bacteria;p__Actinomycetota;c__Actinomycetia;o__Actinomycetales;f__Micrococcaceae;g__Kocuria;s__Kocuria rosea	Wetland	Glacier
2020_YMH2-W1_bin.64.purify	GCA_945860605.1_genomic	0.978381	0.763052	2480_2	d__Bacteria;p__Bacteroidota;c__Bacteroidia;o__Chitinophagales;f__Chitinophagaceae;g__Sediminibacterium;s__Sediminibacterium pinensis_D	River		2020_KMC-20W-1-23m-1_bin.152.purify	3300027294_18	0.957042	0.718876	3364_3	3300027294	d__Bacteria;p__Pseudomonadota;c__Gammaproteobacteria;o__Burkholderiales;f__Burkholderiaceae;g__Polynucleobacter;s__Polynucleobacter sp002292975	Freshwater lake	Estuarine		2021-BC-W02_bin.47.purify	MAG_190624KS1_metabat2_bin.9	0.976118	0.507609	6443_0	TGG_OTU779	d__Bacteria;p__Pseudomonadota;c__Alphaproteobacteria;o__Sphingomonadales;f__Sphingomonadaceae;g__Sphingomonas;s__	Glacier	Glacier
2020_NMC-W-8-15m-1_bin.163.purify	GCF_900105195.1_genomic	0.989913	0.762693	5201_0	d__Bacteria;p__Actinomycetota;c__Actinomycetia;o__Mycobacteriales;f__Mycobacteriaceae;g__Rhodococcus;s__Rhodococcus pyridinivorans	Saline lake		2020_QHH19-W1_bin.45.purify	3300020443_11	0.9661	0.717566	6385_1	3300020443	d__Bacteria;p__Pseudomonadota;c__Alphaproteobacteria;o__Sphingomonadales;f__Sphingomonadaceae;g__Qipengyuania;s__Qipengyuania pacifica	Saline lake	Marine		2020_KMC-20W-1-5m-1_bin.125.purify	ISO_Y-RC-72-1.001	0.963576	0.507606	6861_2	TGG_OTU481	d__Bacteria;p__Pseudomonadota;c__Gammaproteobacteria;o__Burkholderiales;f__Burkholderiaceae_B;g__Comamonas;s__Comamonas aquatica	Freshwater lake	Glacier
2020_BGBMC-20W-3-1_bin.163.purify	GCF_002803605.1_genomic	0.974422	0.761998	3422_8	d__Bacteria;p__Pseudomonadota;c__Gammaproteobacteria;o__Pseudomonadales;f__Moraxellaceae;g__Acinetobacter;s__Acinetobacter pseudolwoffii	Saline lake		2020_CC-20W-1-15m-1_bin.69.purify	3300027150_13	0.956059	0.717391	1324_2	3300027150	d__Bacteria;p__Pseudomonadota;c__Gammaproteobacteria;o__Burkholderiales;f__Methylophilaceae;g__Methylopumilus;s__Methylopumilus planktonicus	Freshwater lake	Freshwater		2020_LU-w4_bin.69.purify	MAG_1908TGLS2_metabat2_bin.10	0.963849	0.506944	3405_1	TGG_OTU856	d__Bacteria;p__Pseudomonadota;c__Gammaproteobacteria;o__Pseudomonadales;f__Moraxellaceae;g__Acinetobacter;s__Acinetobacter guillouiae	Wetland	Glacier
2020_GH-W1_bin.86.purify	GCA_018402205.1_genomic	0.987724	0.761649	1514_1	d__Bacteria;p__Bacteroidota;c__Bacteroidia;o__Flavobacteriales;f__Flavobacteriaceae;g__UBA3478;s__UBA3478 sp018402205	Saline lake		2020_KMC-20W-1-23m-1_bin.152.purify	3300027246_14	0.959244	0.717054	3364_3	3300027246	d__Bacteria;p__Pseudomonadota;c__Gammaproteobacteria;o__Burkholderiales;f__Burkholderiaceae;g__Polynucleobacter;s__Polynucleobacter sp002292975	Freshwater lake	Estuarine		2020_LU-w4_bin.69.purify	MAG_1908TGLS3_vamb_S1C9418	0.964325	0.506474	3405_1	TGG_OTU856	d__Bacteria;p__Pseudomonadota;c__Gammaproteobacteria;o__Pseudomonadales;f__Moraxellaceae;g__Acinetobacter;s__Acinetobacter guillouiae	Wetland	Glacier
2020_YM-W-1_bin.9.purify	GCA_008868125.1_genomic	0.983841	0.761475	5125_1	d__Bacteria;p__Actinomycetota;c__Actinomycetia;o__Actinomycetales;f__Microbacteriaceae;g__Microbacterium;s__Microbacterium maritypicum	Wetland		2020_CC-20W-1-15m-1_bin.69.purify	3300027375_13	0.954403	0.716783	1324_2	3300027375	d__Bacteria;p__Pseudomonadota;c__Gammaproteobacteria;o__Burkholderiales;f__Methylophilaceae;g__Methylopumilus;s__Methylopumilus planktonicus	Freshwater lake	Freshwater		2021-BC-W20_bin.39.purify	ISO_B691-4	0.993538	0.506357	7301_1	TGG_OTU575	d__Bacteria;p__Pseudomonadota;c__Gammaproteobacteria;o__Burkholderiales;f__Burkholderiaceae;g__Telluria;s__	Glacier	Glacier
2020_JC-20W-1-23m-1_bin.37.purify	GCA_018401755.1_genomic	0.985017	0.761317	5846_1	d__Bacteria;p__Pseudomonadota;c__Gammaproteobacteria;o__Pseudomonadales;f__Litoricolaceae;g__HIMB30;s__HIMB30 sp018401755	Freshwater lake		2020_BMC-W-1-8m-1_bin.12.purify	3300028557_45	0.965157	0.716484	4773_1	3300028557	d__Bacteria;p__Verrucomicrobiota;c__Verrucomicrobiae;o__Methylacidiphilales;f__UBA3015;g__UBA3015;s__UBA3015 sp945874125	Freshwater lake	freshwater		2020_KMC-20W-1-0m-1_bin.99.purify	MAG_1909JMYZI1_metabat2_bin.52	0.959265	0.505865	3422_9	TGG_OTU851	d__Bacteria;p__Pseudomonadota;c__Gammaproteobacteria;o__Pseudomonadales;f__Moraxellaceae;g__Acinetobacter;s__Acinetobacter sp002367455	Freshwater lake	Glacier
2020_BMC-W-1-8m-1_bin.174.purify	GCA_903893815.1_genomic	0.960877	0.760338	2158_2	d__Bacteria;p__Bacteroidota;c__Bacteroidia;o__AKYH767;f__B-17BO;g__UBA4416;s__UBA4416 sp903893815	Freshwater lake		2021-ND-W1_bin.181.purify	3300013131_110	0.975123	0.716332	5861_0	3300013131	d__Bacteria;p__Pseudomonadota;c__Alphaproteobacteria;o__Rickettsiales;f__Rickettsiaceae;g__Megaira;s__Megaira sp005791235	Saline lake	freshwater		2021-BC-W02_bin.47.purify	MAG_190624KS1_vamb_S1C642.001	0.976024	0.505028	6443_0	TGG_OTU779	d__Bacteria;p__Pseudomonadota;c__Alphaproteobacteria;o__Sphingomonadales;f__Sphingomonadaceae;g__Sphingomonas;s__	Glacier	Glacier
2020_CBL-w2_bin.218.purify	GCA_903821805.1_genomic	0.988174	0.7603	625_1	d__Bacteria;p__Campylobacterota;c__Campylobacteria;o__Campylobacterales;f__Arcobacteraceae;g__CAIJNA01;s__CAIJNA01 sp903821805	Wetland		2020_CRC-20W-1-0m-1_bin.96.purify	3300027538_2	0.960907	0.715321	3797_4	3300027538	d__Bacteria;p__Planctomycetota;c__Planctomycetia;o__Gemmatales;f__Gemmataceae;g__UBA969;s__	Freshwater lake	Freshwater		BYBC-W1_bin.176.purify	MAG_1807DKMD1_metabat2_bin.87	0.977806	0.50469	71_0	TGG_OTU137	d__Bacteria;p__Chloroflexota;c__Chloroflexia;o__Chloroflexales;f__Roseiflexaceae;g__JACMIM01;s__	Glacier	Glacier
2021-HDW-W2_bin.80.purify	GCA_011390855.1_genomic	0.970053	0.759398	6913_1	d__Bacteria;p__Pseudomonadota;c__Gammaproteobacteria;o__Burkholderiales;f__Burkholderiaceae_B;g__Hydrogenophaga;s__Hydrogenophaga sp011390855	Saline lake		2020_JNYC-20W-1-40m-1_bin.92.purify	3300027732_8	0.977376	0.714511	7204_1	3300027732	d__Bacteria;p__Pseudomonadota;c__Gammaproteobacteria;o__Burkholderiales;f__Burkholderiaceae_B;g__Limnohabitans;s__Limnohabitans sp945870575	Freshwater lake	Freshwater lake		2019_TBLU-07_bin.31.purify	ISO_ZD1-1-3	0.984691	0.502638	5102_1	TGG_OTU426	d__Bacteria;p__Actinomycetota;c__Actinomycetia;o__Actinomycetales;f__Micrococcaceae;g__Kocuria;s__Kocuria rosea	Wetland	Glacier
2020_LU-w5_bin.153.purify	GCA_002333145.1_genomic	0.983623	0.758833	7493_1	d__Bacteria;p__Pseudomonadota;c__Gammaproteobacteria;o__Pseudomonadales;f__Moraxellaceae;g__UBA2031;s__UBA2031 sp002333145	Wetland		2020_CC-20W-1-15m-1_bin.69.purify	3300027493_10	0.955364	0.714286	1324_2	3300027493	d__Bacteria;p__Pseudomonadota;c__Gammaproteobacteria;o__Burkholderiales;f__Methylophilaceae;g__Methylopumilus;s__Methylopumilus planktonicus	Freshwater lake	Freshwater		2020_LU-w4_bin.69.purify	MAG_1908KQGRS_metabat2_bin.57	0.966862	0.501034	3405_1	TGG_OTU856	d__Bacteria;p__Pseudomonadota;c__Gammaproteobacteria;o__Pseudomonadales;f__Moraxellaceae;g__Acinetobacter;s__Acinetobacter guillouiae	Wetland	Glacier
2020_DTH3-W1_bin.102.purify	GCA_945865625.1_genomic	0.982689	0.757943	1920_1	d__Bacteria;p__Bacteroidota;c__Bacteroidia;o__NS11-12g;f__UBA955;g__VMCP01;s__VMCP01 sp945865625	River		2021-TMRSD-W4_bin.59.purify	3300027719_19	0.986775	0.713355	6933_0	3300027719	d__Bacteria;p__Pseudomonadota;c__Gammaproteobacteria;o__Burkholderiales;f__Burkholderiaceae_B;g__Hydrogenophaga;s__Hydrogenophaga aromaticivorans	Wetland	Freshwater		2020_LU-w4_bin.69.purify	MAG_1908TGLS1_vamb_S1C5332	0.964744	0.500727	3405_1	TGG_OTU856	d__Bacteria;p__Pseudomonadota;c__Gammaproteobacteria;o__Pseudomonadales;f__Moraxellaceae;g__Acinetobacter;s__Acinetobacter guillouiae	Wetland	Glacier
2020_KMC-20W-1-15m-1_bin.63.purify	GCF_001941865.1_genomic	0.961217	0.757865	7546_1	d__Bacteria;p__Pseudomonadota;c__Gammaproteobacteria;o__Pseudomonadales;f__Pseudomonadaceae;g__Pseudomonas_E;s__Pseudomonas_E alcaliphila_B	Freshwater lake		2019_TBLU-09_bin.20.purify	3300027491_5	0.981738	0.712717	6285_1	3300027491	d__Bacteria;p__Pseudomonadota;c__Alphaproteobacteria;o__Rhodobacterales;f__Rhodobacteraceae;g__Tabrizicola_A;s__	Wetland	Freshwater		2019_TBLU-07_bin.31.purify	ISO_N2004-2-4-2.001	0.984849	0.5	5102_1	TGG_OTU426	d__Bacteria;p__Actinomycetota;c__Actinomycetia;o__Actinomycetales;f__Micrococcaceae;g__Kocuria;s__Kocuria rosea	Wetland	Glacier
2020_CC-20W-1-15m-1_bin.163.purify	GCF_003313385.1_genomic	0.959141	0.757738	2660_1	d__Bacteria;p__Bacteroidota;c__Bacteroidia;o__Sphingobacteriales;f__Sphingobacteriaceae;g__Pedobacter;s__Pedobacter chitinilyticus	Freshwater lake		2020_SLC-w-7_bin.29.purify	3300027608_3	0.958565	0.71215	3364_2	3300027608	d__Bacteria;p__Pseudomonadota;c__Gammaproteobacteria;o__Burkholderiales;f__Burkholderiaceae;g__Polynucleobacter;s__Polynucleobacter sp002292975	Freshwater lake	Freshwater lentic		2020_KMC-20W-1-0m-1_bin.99.purify	MAG_1909JMYZI1_maxbin2_bin.28.001	0.957805	0.5	3422_9	TGG_OTU851	d__Bacteria;p__Pseudomonadota;c__Gammaproteobacteria;o__Pseudomonadales;f__Moraxellaceae;g__Acinetobacter;s__Acinetobacter sp002367455	Freshwater lake	Glacier
2020_YZYC-20W-1-10m-1_bin.156.purify	GCF_003454795.1_genomic	0.975705	0.757263	6477_1	d__Bacteria;p__Pseudomonadota;c__Alphaproteobacteria;o__Sphingomonadales;f__Sphingomonadaceae;g__Novosphingobium;s__Novosphingobium sp003454795	Saline lake		2020_SLC-w-7_bin.29.purify	3300027149_7	0.957313	0.711434	3364_2	3300027149	d__Bacteria;p__Pseudomonadota;c__Gammaproteobacteria;o__Burkholderiales;f__Burkholderiaceae;g__Polynucleobacter;s__Polynucleobacter sp002292975	Freshwater lake	Freshwater		BYBC-W1_bin.176.purify	MAG_1807DKMD1_maxbin2_bin.59	0.978316	0.498612	71_0	TGG_OTU137	d__Bacteria;p__Chloroflexota;c__Chloroflexia;o__Chloroflexales;f__Roseiflexaceae;g__JACMIM01;s__	Glacier	Glacier
2020_CRC-20W-1-14m-1_bin.125.purify	GCA_945881885.1_genomic	0.963566	0.756798	2243_1	d__Bacteria;p__Bacteroidota;c__Bacteroidia;o__Flavobacteriales;f__Flavobacteriaceae;g__Flavobacterium;s__Flavobacterium sp945881885	Freshwater lake		2021-DTH-W6_bin.25.purify	3300013006_78	0.968939	0.711191	4224_1	3300013006	d__Bacteria;p__Cyanobacteriota;c__Cyanobacteriia;o__PCC-6307;f__Cyanobiaceae;g__Synechococcus_D;s__Synechococcus_D lacustris	River	freshwater		2020_LU-w4_bin.69.purify	MAG_1908KQGRS1_metabat2_bin.5	0.965279	0.497967	3405_1	TGG_OTU856	d__Bacteria;p__Pseudomonadota;c__Gammaproteobacteria;o__Pseudomonadales;f__Moraxellaceae;g__Acinetobacter;s__Acinetobacter guillouiae	Wetland	Glacier
2020_CRC-20W-1-14m-1_bin.59.purify	GCA_903858075.1_genomic	0.95478	0.756098	3198_2	d__Bacteria;p__Actinomycetota;c__Acidimicrobiia;o__Acidimicrobiales;f__Ilumatobacteraceae;g__F1-20-MAGs119;s__F1-20-MAGs119 sp903858075	Freshwater lake		2020_BMC-W-1-8m-1_bin.12.purify	3300028559_44	0.966436	0.71024	4773_1	3300028559	d__Bacteria;p__Verrucomicrobiota;c__Verrucomicrobiae;o__Methylacidiphilales;f__UBA3015;g__UBA3015;s__UBA3015 sp945874125	Freshwater lake	freshwater		2020_LU-w4_bin.69.purify	MAG_1908KQGRS3_metabat2_bin.33	0.964658	0.496617	3405_1	TGG_OTU856	d__Bacteria;p__Pseudomonadota;c__Gammaproteobacteria;o__Pseudomonadales;f__Moraxellaceae;g__Acinetobacter;s__Acinetobacter guillouiae	Wetland	Glacier
2020_CN-N-W-1_bin.129.purify	GCF_012952015.1_genomic	0.965739	0.755472	2116_1	d__Bacteria;p__Bacteroidota;c__Bacteroidia;o__Flavobacteriales;f__Weeksellaceae;g__Chryseobacterium;s__Chryseobacterium aquaticum	Freshwater lake		2020_JNYC-20W-1-100m-1_bin.57.purify	3300027707_12	0.960607	0.709735	2530_1	3300027707	d__Bacteria;p__Bacteroidota;c__Bacteroidia;o__Chitinophagales;f__Chitinophagaceae;g__Ferruginibacter;s__Ferruginibacter sp903837525	Freshwater lake	Freshwater lake		2020_NMC-W-8-15m-1_bin.121.purify	MAG_1907NJYTI2_vamb_S1C21323	0.97098	0.496513	3416_2	TGG_OTU848	d__Bacteria;p__Pseudomonadota;c__Gammaproteobacteria;o__Pseudomonadales;f__Moraxellaceae;g__Acinetobacter;s__Acinetobacter albensis	Saline lake	Glacier
2020_DQZB-w3_bin.77.purify	GCF_900099645.1_genomic	0.963757	0.755376	7538_3	d__Bacteria;p__Pseudomonadota;c__Gammaproteobacteria;o__Pseudomonadales;f__Pseudomonadaceae;g__Pseudomonas_E;s__Pseudomonas_E peli	River		2020_JNYC-20W-1-40m-1_bin.14.purify	3300027689_14	0.972177	0.708904	3479_1	3300027689	d__Bacteria;p__Pseudomonadota;c__Gammaproteobacteria;o__Burkholderiales;f__Methylophilaceae;g__Methylopumilus_A;s__Methylopumilus_A universalis_B	Freshwater lake	Freshwater lake		2020_KMC-20W-1-10m-1_bin.7.purify	MAG_1905ZF6500I1_metabat2_bin.9	0.983268	0.495101	5203_0	TGG_OTU174	d__Bacteria;p__Actinomycetota;c__Actinomycetia;o__Mycobacteriales;f__Mycobacteriaceae;g__Rhodococcus;s__Rhodococcus fascians	Freshwater lake	Glacier
2021-QHH-W8_bin.60.purify	GCA_018402035.1_genomic	0.971752	0.754678	6128_1	d__Bacteria;p__Pseudomonadota;c__Alphaproteobacteria;o__Rhodobacterales;f__Rhodobacteraceae;g__Roseicyclus;s__Roseicyclus sp018402035	Saline lake		2020_KMC-20W-1-10m-1_bin.62.purify	3300009556_4	0.970654	0.707339	5942_1	3300009556	d__Bacteria;p__Pseudomonadota;c__Alphaproteobacteria;o__Caulobacterales;f__Caulobacteraceae;g__Brevundimonas;s__Brevundimonas bullata_A	Freshwater lake	Permafrost		2020_LU-w4_bin.69.purify	MAG_1908KQGRS1_maxbin2_bin.5	0.96532	0.493298	3405_1	TGG_OTU856	d__Bacteria;p__Pseudomonadota;c__Gammaproteobacteria;o__Pseudomonadales;f__Moraxellaceae;g__Acinetobacter;s__Acinetobacter guillouiae	Wetland	Glacier
2021-LU-W4_bin.117.purify	GCA_017987615.1_genomic	0.958727	0.752551	2472_7	d__Bacteria;p__Bacteroidota;c__Bacteroidia;o__Chitinophagales;f__Chitinophagaceae;g__Sediminibacterium;s__Sediminibacterium sp017987615	Wetland		2020_KMC-20W-1-23m-1_bin.152.purify	3300027281_13	0.957712	0.706107	3364_3	3300027281	d__Bacteria;p__Pseudomonadota;c__Gammaproteobacteria;o__Burkholderiales;f__Burkholderiaceae;g__Polynucleobacter;s__Polynucleobacter sp002292975	Freshwater lake	Estuarine		2020_LU-w4_bin.69.purify	MAG_1908TGLS1_maxbin2_bin.18.002	0.964744	0.492847	3405_1	TGG_OTU856	d__Bacteria;p__Pseudomonadota;c__Gammaproteobacteria;o__Pseudomonadales;f__Moraxellaceae;g__Acinetobacter;s__Acinetobacter guillouiae	Wetland	Glacier
2021-DTH-W4_bin.15.purify	GCA_002737365.1_genomic	0.97199	0.752515	4830_1	d__Bacteria;p__Acidobacteriota;c__Vicinamibacteria;o__Vicinamibacterales;f__UBA2999;g__12-FULL-67-14b;s__12-FULL-67-14b sp002737365	River		2020_CC-20W-1-15m-1_bin.69.purify	3300027301_17	0.95227	0.705556	1324_2	3300027301	d__Bacteria;p__Pseudomonadota;c__Gammaproteobacteria;o__Burkholderiales;f__Methylophilaceae;g__Methylopumilus;s__Methylopumilus planktonicus	Freshwater lake	Freshwater		2020_NMC-W-8-5m-2_bin.21.purify	ISO_Y827	0.971711	0.491045	6140_4	TGG_OTU656	d__Bacteria;p__Pseudomonadota;c__Alphaproteobacteria;o__Rhodobacterales;f__Rhodobacteraceae;g__Paracoccus;s__Paracoccus marcusii	Saline lake	Glacier
2020_TMRSD3-W1_bin.14.purify	GCA_002292895.1_genomic	0.954261	0.752381	1517_3	d__Bacteria;p__Planctomycetota;c__Phycisphaerae;o__Phycisphaerales;f__SM1A02;g__UBA966;s__UBA966 sp002292895	Wetland		2020_PC-20W-1-17m-1_bin.45.purify	3300000576_5	0.992441	0.704297	6116_0	3300000576	d__Bacteria;p__Pseudomonadota;c__Alphaproteobacteria;o__Rhodobacterales;f__Rhodobacteraceae;g__Roseinatronobacter;s__Roseinatronobacter monicus	Saline lake	Alkaline brine water		2020_KMC-20W-1-10m-1_bin.7.purify	MAG_1905ZF6500I1_vamb_S1C4479	0.982239	0.490862	5203_0	TGG_OTU174	d__Bacteria;p__Actinomycetota;c__Actinomycetia;o__Mycobacteriales;f__Mycobacteriaceae;g__Rhodococcus;s__Rhodococcus fascians	Freshwater lake	Glacier
2020_LU-w9_bin.18.purify	GCA_020848315.1_genomic	0.983312	0.750877	1436_1	d__Bacteria;p__Bacteroidota;c__Bacteroidia;o__Chitinophagales;f__JADIYW01;g__JADJSS01;s__JADJSS01 sp020848315	Wetland		2020_YZYC-20W-1-30m-1_bin.117.purify	3300023429_3	0.981284	0.703954	6305_6	3300023429	d__Bacteria;p__Pseudomonadota;c__Alphaproteobacteria;o__Rhodobacterales;f__Rhodobacteraceae;g__Yoonia;s__Yoonia sp018402175	Saline lake	saline water		2020_LU-w4_bin.69.purify	MAG_1908TGLS2_vamb_S1C5879	0.963818	0.489782	3405_1	TGG_OTU856	d__Bacteria;p__Pseudomonadota;c__Gammaproteobacteria;o__Pseudomonadales;f__Moraxellaceae;g__Acinetobacter;s__Acinetobacter guillouiae	Wetland	Glacier
2020_BHH-W1_bin.107.purify	GCF_003860565.1_genomic	0.951388	0.750816	2189_1	d__Bacteria;p__Bacteroidota;c__Bacteroidia;o__Flavobacteriales;f__Weeksellaceae;g__Cloacibacterium;s__Cloacibacterium sp002422665	River		2020_CC-20W-1-15m-1_bin.69.purify	3300027149_10	0.956382	0.703927	1324_2	3300027149	d__Bacteria;p__Pseudomonadota;c__Gammaproteobacteria;o__Burkholderiales;f__Methylophilaceae;g__Methylopumilus;s__Methylopumilus planktonicus	Freshwater lake	Freshwater		2020_LU-w4_bin.69.purify	MAG_1908KQGRS3_maxbin2_bin.7	0.964699	0.489674	3405_1	TGG_OTU856	d__Bacteria;p__Pseudomonadota;c__Gammaproteobacteria;o__Pseudomonadales;f__Moraxellaceae;g__Acinetobacter;s__Acinetobacter guillouiae	Wetland	Glacier
2020_NMC-W-7-1_bin.31.purify	GCF_001629705.1_genomic	0.970648	0.750355	4049_5	d__Bacteria;p__Bacillota;c__Bacilli;o__Bacillales_G;f__Fictibacillaceae;g__Fictibacillus;s__Fictibacillus phosphorivorans_A	Saline lake		2020_CC-20W-1-15m-1_bin.69.purify	3300027145_10	0.953588	0.703593	1324_2	3300027145	d__Bacteria;p__Pseudomonadota;c__Gammaproteobacteria;o__Burkholderiales;f__Methylophilaceae;g__Methylopumilus;s__Methylopumilus planktonicus	Freshwater lake	Freshwater		2019_TBLU-07_bin.31.purify	ISO_G11-a	0.984585	0.487766	5102_1	TGG_OTU426	d__Bacteria;p__Actinomycetota;c__Actinomycetia;o__Actinomycetales;f__Micrococcaceae;g__Kocuria;s__Kocuria rosea	Wetland	Glacier
2020_PC-20W-2-1_bin.49.purify	GCF_001989995.2_genomic	0.960513	0.74961	3476_1	d__Bacteria;p__Pseudomonadota;c__Gammaproteobacteria;o__Enterobacterales_A;f__Vibrionaceae;g__Vibrio;s__Vibrio ordalii	Saline lake		2020_TMRSD2-W1_bin.11.purify	3300027769_28	0.975735	0.703557	1322_2	3300027769	d__Bacteria;p__Pseudomonadota;c__Gammaproteobacteria;o__Burkholderiales;f__Methylophilaceae;g__Methylopumilus;s__Methylopumilus universalis	Wetland	Freshwater lake		BYBC-W1_bin.242.purify	MAG_1908TGLC3_metabat2_bin.111	0.956307	0.487455	6707_2	TGG_OTU39	d__Bacteria;p__Pseudomonadota;c__Gammaproteobacteria;o__Xanthomonadales;f__Xanthomonadaceae;g__Arenimonas;s__	Glacier	Glacier
2020_SLC-w-7_bin.167.purify	GCA_002423025.1_genomic	0.959831	0.748975	6602_1	d__Bacteria;p__Pseudomonadota;c__Alphaproteobacteria;o__Sphingomonadales;f__Sphingomonadaceae;g__Polymorphobacter;s__Polymorphobacter sp002423025	Freshwater lake		2020_CC-20W-1-15m-1_bin.69.purify	3300027720_34	0.956311	0.703333	1324_2	3300027720	d__Bacteria;p__Pseudomonadota;c__Gammaproteobacteria;o__Burkholderiales;f__Methylophilaceae;g__Methylopumilus;s__Methylopumilus planktonicus	Freshwater lake	Freshwater and sediment		BYBC-W1_bin.242.purify	MAG_1908QYC3_metabat2_bin.135	0.95816	0.487324	6707_2	TGG_OTU39	d__Bacteria;p__Pseudomonadota;c__Gammaproteobacteria;o__Xanthomonadales;f__Xanthomonadaceae;g__Arenimonas;s__	Glacier	Glacier
2021-BQZBHK-W2_bin.34.purify	GCF_006151785.1_genomic	0.972515	0.748863	6140_3	d__Bacteria;p__Pseudomonadota;c__Alphaproteobacteria;o__Rhodobacterales;f__Rhodobacteraceae;g__Paracoccus;s__Paracoccus marcusii	River		2020_CC-20W-1-15m-1_bin.69.purify	3300027589_15	0.95638	0.703196	1324_2	3300027589	d__Bacteria;p__Pseudomonadota;c__Gammaproteobacteria;o__Burkholderiales;f__Methylophilaceae;g__Methylopumilus;s__Methylopumilus planktonicus	Freshwater lake	Freshwater		2020_JNYC-20W-2-1_bin.155.purify	MAG_PRGRI.17_vamb_bins_S1C14049	0.984938	0.482379	5736_1	TGG_OTU57	d__Bacteria;p__Actinomycetota;c__Actinomycetia;o__Propionibacteriales;f__Propionibacteriaceae;g__Cutibacterium;s__Cutibacterium acnes	Freshwater lake	Glacier
2020_BGBMC-20W-3-1_bin.47.purify	GCA_007117675.1_genomic	0.983511	0.748634	1644_2	d__Bacteria;p__Patescibacteria;c__Paceibacteria;o__UBA9983_A;f__CSBR16-119;g__CSBR16-119;s__CSBR16-119 sp007117675	Saline lake		2020_CC-20W-1-15m-1_bin.69.purify	3300027154_13	0.954583	0.70303	1324_2	3300027154	d__Bacteria;p__Pseudomonadota;c__Gammaproteobacteria;o__Burkholderiales;f__Methylophilaceae;g__Methylopumilus;s__Methylopumilus planktonicus	Freshwater lake	Freshwater		2020_LU-w4_bin.69.purify	MAG_1908KQGRS1_vamb_S1C183	0.96532	0.481675	3405_1	TGG_OTU856	d__Bacteria;p__Pseudomonadota;c__Gammaproteobacteria;o__Pseudomonadales;f__Moraxellaceae;g__Acinetobacter;s__Acinetobacter guillouiae	Wetland	Glacier
2021-DTH-W4_bin.146.purify	GCA_003671025.1_genomic	0.987903	0.747368	3896_0	d__Bacteria;p__Planctomycetota;c__Phycisphaerae;o__Phycisphaerales;f__SM1A02;g__QWPT01;s__QWPT01 sp003671025	River		2020_NMC-W-2-1_bin.119.purify	3300013126_44	0.957355	0.702366	6411_1	3300013126	d__Bacteria;p__Pseudomonadota;c__Alphaproteobacteria;o__Sphingomonadales;f__Sphingomonadaceae;g__Sphingobium;s__Sphingobium yanoikuyae	Saline lake	freshwater		2020_LU-w4_bin.69.purify	MAG_1908KQGRS3_vamb_S1C1971	0.964699	0.479452	3405_1	TGG_OTU856	d__Bacteria;p__Pseudomonadota;c__Gammaproteobacteria;o__Pseudomonadales;f__Moraxellaceae;g__Acinetobacter;s__Acinetobacter guillouiae	Wetland	Glacier
2021-DTH-W4_bin.26.purify	GCA_945861975.1_genomic	0.960036	0.746814	3789_1	d__Bacteria;p__Planctomycetota;c__Planctomycetia;o__Planctomycetales;f__Planctomycetaceae;g__SXXK01;s__SXXK01 sp945861975	River		2020_JNYC-20W-1-40m-1_bin.92.purify	3300027688_11	0.976243	0.700468	7204_1	3300027688	d__Bacteria;p__Pseudomonadota;c__Gammaproteobacteria;o__Burkholderiales;f__Burkholderiaceae_B;g__Limnohabitans;s__Limnohabitans sp945870575	Freshwater lake	Freshwater lake		2020_LU-w4_bin.69.purify	MAG_1907MDGRS_metabat2_bin.50	0.98553	0.478151	3405_1	TGG_OTU856	d__Bacteria;p__Pseudomonadota;c__Gammaproteobacteria;o__Pseudomonadales;f__Moraxellaceae;g__Acinetobacter;s__Acinetobacter guillouiae	Wetland	Glacier
2020_YZYC-20W-1-10m-1_bin.45.purify	GCF_003935375.1_genomic	0.968812	0.746405	7544_0	d__Bacteria;p__Pseudomonadota;c__Gammaproteobacteria;o__Pseudomonadales;f__Pseudomonadaceae;g__Stutzerimonas;s__Stutzerimonas sp007713455	Saline lake		2020_PC-20W-2-1_bin.49.purify	3300006192_5	0.959237	0.700219	3476_1	3300006192	d__Bacteria;p__Pseudomonadota;c__Gammaproteobacteria;o__Enterobacterales_A;f__Vibrionaceae;g__Vibrio;s__Vibrio ordalii	Saline lake	watersheds		2019_TBLU-07_bin.31.purify	ISO_N1999-2-2	0.986904	0.476802	5102_1	TGG_OTU426	d__Bacteria;p__Actinomycetota;c__Actinomycetia;o__Actinomycetales;f__Micrococcaceae;g__Kocuria;s__Kocuria rosea	Wetland	Glacier
HS-19-2_bin.12.purify	GCF_004342625.1_genomic	0.981023	0.746336	6948_1	d__Bacteria;p__Pseudomonadota;c__Gammaproteobacteria;o__Burkholderiales;f__Burkholderiaceae_B;g__Tepidimonas;s__Tepidimonas ignava	Hot spring		2020_JNYC-20W-1-40m-1_bin.92.purify	3300027744_8	0.977611	0.7	7204_1	3300027744	d__Bacteria;p__Pseudomonadota;c__Gammaproteobacteria;o__Burkholderiales;f__Burkholderiaceae_B;g__Limnohabitans;s__Limnohabitans sp945870575	Freshwater lake	Freshwater lake		BYBC-W1_bin.144.purify	MAG_1908TGLC3_metabat2_bin.90	0.960901	0.475806	1332_0	TGG_OTU337	d__Bacteria;p__Bacteroidota;c__Bacteroidia;o__Chitinophagales;f__Chitinophagaceae;g__Ferruginibacter;s__	Glacier	Glacier
2020_YZYC-20W-1-10m-1_bin.45.purify	GCA_007713455.1_genomic	0.970146	0.746124	7544_0	d__Bacteria;p__Pseudomonadota;c__Gammaproteobacteria;o__Pseudomonadales;f__Pseudomonadaceae;g__Stutzerimonas;s__Stutzerimonas sp007713455	Saline lake		2021-DTH-W6_bin.7.purify	3300027492_7	0.982558	0.7	3797_1	3300027492	d__Bacteria;p__Planctomycetota;c__Planctomycetia;o__Gemmatales;f__Gemmataceae;g__UBA969;s__	River	Freshwater		BYBC-W1_bin.242.purify	MAG_1807DKMD3_metabat2_bin.56	0.954458	0.471464	6707_2	TGG_OTU39	d__Bacteria;p__Pseudomonadota;c__Gammaproteobacteria;o__Xanthomonadales;f__Xanthomonadaceae;g__Arenimonas;s__	Glacier	Glacier
2020_LU-w10_bin.114.purify	GCA_018052945.1_genomic	0.988752	0.744597	916_1	d__Bacteria;p__Bacillota_C;c__Negativicutes;o__Selenomonadales;f__JAGPMH01;g__JAGPMH01;s__JAGPMH01 sp018052945	Wetland		2020_CC-20W-1-15m-1_bin.69.purify	3300027644_18	0.956259	0.699634	1324_2	3300027644	d__Bacteria;p__Pseudomonadota;c__Gammaproteobacteria;o__Burkholderiales;f__Methylophilaceae;g__Methylopumilus;s__Methylopumilus planktonicus	Freshwater lake	Freshwater lake		2020_BMC-W-1-8m-1_bin.82.purify	MAG_RWS.20.06_metabat2_bin.38	0.985849	0.470919	3240_1	TGG_OTU243	d__Bacteria;p__Actinomycetota;c__Acidimicrobiia;o__Acidimicrobiales;f__Ilumatobacteraceae;g__UBA3006;s__	Freshwater lake	Glacier
2020_CN-N-W-1_bin.129.purify	GCF_001507325.1_genomic	0.964159	0.744569	2116_1	d__Bacteria;p__Bacteroidota;c__Bacteroidia;o__Flavobacteriales;f__Weeksellaceae;g__Chryseobacterium;s__Chryseobacterium aquaticum	Freshwater lake		2019_TBLU-09_bin.20.purify	3300027137_5	0.981313	0.698806	6285_1	3300027137	d__Bacteria;p__Pseudomonadota;c__Alphaproteobacteria;o__Rhodobacterales;f__Rhodobacteraceae;g__Tabrizicola_A;s__	Wetland	Freshwater		2021-LU-W5_bin.23.purify	MAG_1909JMYZI2_metabat2_bin.4	0.954861	0.465636	3422_6	TGG_OTU851	d__Bacteria;p__Pseudomonadota;c__Gammaproteobacteria;o__Pseudomonadales;f__Moraxellaceae;g__Acinetobacter;s__Acinetobacter sp002367455	Wetland	Glacier
2020_CC-20W-1-10m-1_bin.32.purify	GCF_013607875.1_genomic	0.979269	0.74426	6393_2	d__Bacteria;p__Pseudomonadota;c__Alphaproteobacteria;o__Sphingomonadales;f__Sphingomonadaceae;g__Blastomonas;s__Blastomonas ursincola	Freshwater lake		2020_CC-20W-1-15m-1_bin.69.purify	3300027329_11	0.957376	0.695341	1324_2	3300027329	d__Bacteria;p__Pseudomonadota;c__Gammaproteobacteria;o__Burkholderiales;f__Methylophilaceae;g__Methylopumilus;s__Methylopumilus planktonicus	Freshwater lake	Freshwater		H2-2_bin.74.purify	MAG_GLYI1.20.09_metabat2_bin.44	0.95191	0.465322	3422_13	TGG_OTU851	d__Bacteria;p__Pseudomonadota;c__Gammaproteobacteria;o__Pseudomonadales;f__Moraxellaceae;g__Acinetobacter;s__Acinetobacter lwoffii_J	Hot spring	Glacier
2020_PC-20W-1-17m-1_bin.32.purify	GCA_003551805.1_genomic	0.982767	0.744214	6307_1	d__Bacteria;p__Pseudomonadota;c__Alphaproteobacteria;o__Rhodobacterales;f__Rhodobacteraceae;g__Yoonia;s__Yoonia sp003551805	Saline lake		2020_QHH2-W1_bin.111.purify	3300000124_6	0.964224	0.695046	4867_0	3300000124	d__Bacteria;p__Nitrospirota;c__Nitrospiria;o__Nitrospirales;f__UBA8639;g__UBA8639;s__	Saline lake	Marine		2020_JNYC-20W-2-1_bin.155.purify	MAG_PRGRI.17_metabat2_bin.32	0.986025	0.464978	5736_1	TGG_OTU57	d__Bacteria;p__Actinomycetota;c__Actinomycetia;o__Propionibacteriales;f__Propionibacteriaceae;g__Cutibacterium;s__Cutibacterium acnes	Freshwater lake	Glacier
2021-LU-LBM3_bin.19.purify	GCA_002786355.1_genomic	0.984876	0.744142	2497_1	d__Bacteria;p__Bacteroidota;c__Bacteroidia;o__Chitinophagales;f__Chitinophagaceae;g__Sediminibacterium;s__Sediminibacterium sp002786355	Wetland		2021-DTH-W6_bin.7.purify	3300027486_2	0.98032	0.694301	3797_1	3300027486	d__Bacteria;p__Planctomycetota;c__Planctomycetia;o__Gemmatales;f__Gemmataceae;g__UBA969;s__	River	Freshwater		2020_TMRSD3-W1_bin.55.purify	ISO_Y457-2	0.961056	0.464623	5129_0	TGG_OTU338	d__Bacteria;p__Actinomycetota;c__Actinomycetia;o__Actinomycetales;f__Microbacteriaceae;g__Agrococcus;s__Agrococcus sediminis	Wetland	Glacier
2020_BMC-W-1-8m-1_bin.106.purify	GCA_002340925.1_genomic	0.953337	0.744118	3030_1	d__Bacteria;p__Actinomycetota;c__Actinomycetia;o__Nanopelagicales;f__Nanopelagicaceae;g__AAA044-D11;s__AAA044-D11 sp002340925	Freshwater lake		2020_CRC-20W-1-0m-1_bin.96.purify	3300027494_5	0.962832	0.693535	3797_4	3300027494	d__Bacteria;p__Planctomycetota;c__Planctomycetia;o__Gemmatales;f__Gemmataceae;g__UBA969;s__	Freshwater lake	Freshwater		BYBC-W1_bin.144.purify	MAG_1908TGLC2_metabat2_bin.131	0.961347	0.463068	1332_0	TGG_OTU337	d__Bacteria;p__Bacteroidota;c__Bacteroidia;o__Chitinophagales;f__Chitinophagaceae;g__Ferruginibacter;s__	Glacier	Glacier
2020_CBL-w5_bin.236.purify	GCF_002412335.2_genomic	0.959528	0.744036	2791_3	d__Bacteria;p__Cyanobacteriota;c__Cyanobacteriia;o__Cyanobacteriales;f__Microcoleaceae;g__Microcoleus;s__Microcoleus bourrellyi	Wetland		BYBC-W1_bin.97.purify	3300025189_2	0.957581	0.692771	3415_11	3300025189	d__Bacteria;p__Pseudomonadota;c__Gammaproteobacteria;o__Pseudomonadales;f__Moraxellaceae;g__Acinetobacter;s__Acinetobacter johnsonii	Glacier	Deep ocean		2020_GH-W-1_bin.94.purify	MAG_1907NJYTI2_vamb_S1C16593.002	0.956829	0.460374	3415_14	TGG_OTU852	d__Bacteria;p__Pseudomonadota;c__Gammaproteobacteria;o__Pseudomonadales;f__Moraxellaceae;g__Acinetobacter;s__Acinetobacter johnsonii	River	Glacier
2020_YZYC-20W-1-20m-1_bin.17.purify	GCF_014268455.2_genomic	0.992119	0.743806	7525_3	d__Bacteria;p__Pseudomonadota;c__Gammaproteobacteria;o__Pseudomonadales;f__Pseudomonadaceae;g__Pseudomonas_E;s__Pseudomonas_E shahriarae	Saline lake		2020_KMC-20W-1-23m-1_bin.152.purify	3300027214_7	0.95577	0.692042	3364_3	3300027214	d__Bacteria;p__Pseudomonadota;c__Gammaproteobacteria;o__Burkholderiales;f__Burkholderiaceae;g__Polynucleobacter;s__Polynucleobacter sp002292975	Freshwater lake	Estuarine		2020_NMC-W-8-35m-1_bin.123.purify	MAG_RWS.20.06_metabat2_bin.55	0.951854	0.459397	4577_13	TGG_OTU824	d__Bacteria;p__Planctomycetota;c__Planctomycetia;o__Pirellulales;f__UBA1268;g__QWPN01;s__	Saline lake	Glacier
2020_TMRSD2-W1_bin.148.purify	GCA_903934135.1_genomic	0.970815	0.74359	4740_1	d__Bacteria;p__Verrucomicrobiota;c__Verrucomicrobiae;o__Chthoniobacterales;f__JACTMZ01;g__JACTMZ01;s__JACTMZ01 sp903934135	Wetland		2020_CC-20W-1-20m-1_bin.147.purify	3300027897_64	0.956372	0.691415	445_1	3300027897	d__Bacteria;p__Nitrospirota;c__Thermodesulfovibrionia;o__Thermodesulfovibrionales;f__SM23-35;g__JALHSV01;s__JALHSV01 sp022865525	Freshwater lake	Freshwater lake sediment		BYBC-W1_bin.14.purify	MAG_1908TGLC2_metabat2_bin.72	0.97083	0.456923	4921_0	TGG_OTU231	d__Bacteria;p__Actinomycetota;c__Acidimicrobiia;o__Acidimicrobiales;f__Ilumatobacteraceae;g__VFMC01;s__	Glacier	Glacier
2020_YZYC-20W-1-10m-1_bin.45.purify	GCF_900114065.1_genomic	0.970127	0.742671	7544_0	d__Bacteria;p__Pseudomonadota;c__Gammaproteobacteria;o__Pseudomonadales;f__Pseudomonadaceae;g__Stutzerimonas;s__Stutzerimonas sp007713455	Saline lake		2021-LU-W3_bin.88.purify	3300024946_3	0.97678	0.689725	2278_3	3300024946	d__Bacteria;p__Bacteroidota;c__Bacteroidia;o__Flavobacteriales;f__Flavobacteriaceae;g__Flavobacterium;s__Flavobacterium sp020217025	Wetland	Freshwater Sediment		2020_JNYC-20W-2-1_bin.155.purify	MAG_1901QYS_metabat2_bin.27	0.988222	0.455951	5736_1	TGG_OTU57	d__Bacteria;p__Actinomycetota;c__Actinomycetia;o__Propionibacteriales;f__Propionibacteriaceae;g__Cutibacterium;s__Cutibacterium acnes	Freshwater lake	Glacier
2020_LU-w5_bin.97.purify	GCF_000204035.1_genomic	0.97103	0.742397	5940_1	d__Bacteria;p__Pseudomonadota;c__Alphaproteobacteria;o__Caulobacterales;f__Caulobacteraceae;g__Brevundimonas;s__Brevundimonas diminuta	Wetland		2020_YBJSD-W-1_bin.93.purify	3300027309_10	0.964607	0.689345	7376_2	3300027309	d__Bacteria;p__Pseudomonadota;c__Gammaproteobacteria;o__Xanthomonadales;f__Xanthomonadaceae;g__Stenotrophomonas;s__Stenotrophomonas indicatrix	Wetland	Freshwater and sediment		2020_KMC-20W-1-0m-1_bin.99.purify	MAG_GLYI1.20.09_metabat2_bin.44	0.955351	0.455233	3422_9	TGG_OTU851	d__Bacteria;p__Pseudomonadota;c__Gammaproteobacteria;o__Pseudomonadales;f__Moraxellaceae;g__Acinetobacter;s__Acinetobacter sp002367455	Freshwater lake	Glacier
2020_JNYC-20W-2-1_bin.176.purify	GCA_945868725.1_genomic	0.96389	0.742389	1799_2	d__Bacteria;p__Bacteroidota;c__Bacteroidia;o__Cytophagales;f__Cyclobacteriaceae;g__Algoriphagus;s__Algoriphagus sp945868725	Freshwater lake		2020_TMRSD2-W1_bin.11.purify	3300027697_37	0.976989	0.688811	1322_2	3300027697	d__Bacteria;p__Pseudomonadota;c__Gammaproteobacteria;o__Burkholderiales;f__Methylophilaceae;g__Methylopumilus;s__Methylopumilus universalis	Wetland	Freshwater lake		2020_KMC-20W-1-5m-1_bin.118.purify	ISO_TSPC3-1	0.963496	0.449018	5933_0	TGG_OTU681	d__Bacteria;p__Pseudomonadota;c__Alphaproteobacteria;o__Caulobacterales;f__Caulobacteraceae;g__Brevundimonas;s__	Freshwater lake	Glacier
2021-LU-W2_bin.47.purify	GCF_900067705.2_genomic	0.976223	0.742213	5264_1	d__Bacteria;p__Actinomycetota;c__Actinomycetia;o__Propionibacteriales;f__Nocardioidaceae;g__Nocardioides_A;s__Nocardioides_A massiliensis	Wetland		2020_QHH19-W1_bin.45.purify	3300021365_16	0.968476	0.687679	6385_1	3300021365	d__Bacteria;p__Pseudomonadota;c__Alphaproteobacteria;o__Sphingomonadales;f__Sphingomonadaceae;g__Qipengyuania;s__Qipengyuania pacifica	Saline lake	seawater		2020_KMC-20W-1-5m-1_bin.118.purify	ISO_PWP3-1.003	0.96315	0.447246	5933_0	TGG_OTU681	d__Bacteria;p__Pseudomonadota;c__Alphaproteobacteria;o__Caulobacterales;f__Caulobacteraceae;g__Brevundimonas;s__	Freshwater lake	Glacier
2020_JNYC-20W-1-100m-1_bin.18.purify	GCA_945861325.1_genomic	0.964653	0.742	3227_1	d__Bacteria;p__Actinomycetota;c__Acidimicrobiia;o__Acidimicrobiales;f__Ilumatobacteraceae;g__BACL27;s__BACL27 sp945861325	Freshwater lake		2021-LU-W4_bin.117.purify	3300027836_14	0.954228	0.687192	2472_7	3300027836	d__Bacteria;p__Bacteroidota;c__Bacteroidia;o__Chitinophagales;f__Chitinophagaceae;g__Sediminibacterium;s__Sediminibacterium sp017987615	Wetland	Freshwater and sediment		2021-QHH-W13_bin.14.purify	MAG_RWS.20.06_metabat2_bin.55	0.952071	0.445476	4577_6	TGG_OTU824	d__Bacteria;p__Planctomycetota;c__Planctomycetia;o__Pirellulales;f__UBA1268;g__QWPN01;s__	Saline lake	Glacier
2020_TMRSD3-W1_bin.109.purify	GCF_001007995.1_genomic	0.980948	0.741187	7571_1	d__Bacteria;p__Deinococcota;c__Deinococci;o__Deinococcales;f__Deinococcaceae;g__Deinococcus;s__Deinococcus soli	Wetland		2020_KMC-20W-1-0m-1_bin.3.purify	3300027697_11	0.976198	0.686525	6333_1	3300027697	d__Bacteria;p__Pseudomonadota;c__Alphaproteobacteria;o__Rhizobiales;f__Beijerinckiaceae;g__CAIUPE01;s__CAIUPE01 sp945883115	Freshwater lake	Freshwater lake		BYBC-W1_bin.132.purify	MAG_KQGRSC.20.08_maxbin2_bin.7	0.962756	0.445217	2752_0	TGG_OTU821	d__Bacteria;p__Cyanobacteriota;c__Cyanobacteriia;o__Leptolyngbyales;f__Leptolyngbyaceae;g__JAAFJU01;s__	Glacier	Glacier
BYBC-W1_bin.167.purify	GCA_014378225.1_genomic	0.961799	0.74115	4317_0	d__Bacteria;p__Deinococcota;c__Deinococci;o__Deinococcales;f__Deinococcaceae;g__JACMOA01;s__JACMOA01 sp014378225	Glacier		2020_CC-20W-1-15m-1_bin.69.purify	3300027144_13	0.953903	0.686275	1324_2	3300027144	d__Bacteria;p__Pseudomonadota;c__Gammaproteobacteria;o__Burkholderiales;f__Methylophilaceae;g__Methylopumilus;s__Methylopumilus planktonicus	Freshwater lake	Freshwater		2020_SLC-w-6_bin.11.purify	MAG_RWS.20.06_metabat2_bin.23	0.962792	0.444444	1284_4	TGG_OTU678	d__Bacteria;p__Actinomycetota;c__Actinomycetia;o__Nanopelagicales;f__UBA5976;g__ATZT02;s__	Freshwater lake	Glacier
2020_GMZ15-W1_bin.143.purify	GCF_024129435.1_genomic	0.959866	0.740887	3422_12	d__Bacteria;p__Pseudomonadota;c__Gammaproteobacteria;o__Pseudomonadales;f__Moraxellaceae;g__Acinetobacter;s__Acinetobacter idrijaensis	Saline lake		2021-DTH-W6_bin.7.purify	3300027491_9	0.978796	0.685338	3797_1	3300027491	d__Bacteria;p__Planctomycetota;c__Planctomycetia;o__Gemmatales;f__Gemmataceae;g__UBA969;s__	River	Freshwater		2020_CN-N-W-2-4.9m_bin.69.purify	MAG_1907NJYTS2_metabat2_bin.12	0.957522	0.443338	6866_3	TGG_OTU475	d__Bacteria;p__Pseudomonadota;c__Gammaproteobacteria;o__Burkholderiales;f__Burkholderiaceae_B;g__Acidovorax;s__	Freshwater lake	Glacier
2020_SLC-w-6_bin.69.purify	GCA_945875585.1_genomic	0.975711	0.740839	2982_1	d__Bacteria;p__Planctomycetota;c__Planctomycetia;o__Gemmatales;f__Gemmataceae;g__REEB421;s__REEB421 sp945875585	Freshwater lake		2021-DTH-W6_bin.7.purify	3300027487_5	0.981332	0.681347	3797_1	3300027487	d__Bacteria;p__Planctomycetota;c__Planctomycetia;o__Gemmatales;f__Gemmataceae;g__UBA969;s__	River	Freshwater		2021-BC-W20_bin.61.purify	MAG_1611DDS_vamb_S1C3678	0.950951	0.442006	3415_10	TGG_OTU852	d__Bacteria;p__Pseudomonadota;c__Gammaproteobacteria;o__Pseudomonadales;f__Moraxellaceae;g__Acinetobacter;s__Acinetobacter johnsonii	Glacier	Glacier
2020_QHH19-W1_bin.41.purify	GCF_003987345.1_genomic	0.985142	0.738307	3658_1	d__Bacteria;p__Pseudomonadota;c__Gammaproteobacteria;o__Enterobacterales_A;f__Alteromonadaceae;g__Aliidiomarina;s__Aliidiomarina shirensis	Saline lake		2020_CC-20W-1-15m-1_bin.69.purify	3300027808_13	0.954643	0.681287	1324_2	3300027808	d__Bacteria;p__Pseudomonadota;c__Gammaproteobacteria;o__Burkholderiales;f__Methylophilaceae;g__Methylopumilus;s__Methylopumilus planktonicus	Freshwater lake	Freshwater lake		2020_JNYC-20W-2-1_bin.155.purify	MAG_1901QYS_vamb_S1C9100	0.988732	0.441931	5736_1	TGG_OTU57	d__Bacteria;p__Actinomycetota;c__Actinomycetia;o__Propionibacteriales;f__Propionibacteriaceae;g__Cutibacterium;s__Cutibacterium acnes	Freshwater lake	Glacier
2020_HMH-W1_bin.24.purify	GCA_019105125.1_genomic	0.957554	0.73823	2277_2	d__Bacteria;p__Bacteroidota;c__Bacteroidia;o__Flavobacteriales;f__Flavobacteriaceae;g__Flavobacterium;s__Flavobacterium sp019105125	River		2020_BMC-W-1-0m-1_bin.151.purify	3300023239_7	0.978492	0.681053	6305_5	3300023239	d__Bacteria;p__Pseudomonadota;c__Alphaproteobacteria;o__Rhodobacterales;f__Rhodobacteraceae;g__Yoonia;s__Yoonia sp018402175	Freshwater lake	saline water		BYBC-W1_bin.14.purify	MAG_1908TGLC1_metabat2_bin.96	0.969814	0.439481	4921_0	TGG_OTU231	d__Bacteria;p__Actinomycetota;c__Acidimicrobiia;o__Acidimicrobiales;f__Ilumatobacteraceae;g__VFMC01;s__	Glacier	Glacier
2020_YZYC-20W-1-30m-1_bin.117.purify	GCA_018402175.1_genomic	0.979913	0.737688	6305_6	d__Bacteria;p__Pseudomonadota;c__Alphaproteobacteria;o__Rhodobacterales;f__Rhodobacteraceae;g__Yoonia;s__Yoonia sp018402175	Saline lake		2020_KMC-20W-1-23m-1_bin.152.purify	3300027242_8	0.958303	0.679412	3364_3	3300027242	d__Bacteria;p__Pseudomonadota;c__Gammaproteobacteria;o__Burkholderiales;f__Burkholderiaceae;g__Polynucleobacter;s__Polynucleobacter sp002292975	Freshwater lake	Estuarine		2020_JNYC-20W-2-1_bin.155.purify	MAG_1901QYS_maxbin2_bin.1	0.988409	0.435345	5736_1	TGG_OTU57	d__Bacteria;p__Actinomycetota;c__Actinomycetia;o__Propionibacteriales;f__Propionibacteriaceae;g__Cutibacterium;s__Cutibacterium acnes	Freshwater lake	Glacier
2020_DTH-6-1-W1_bin.85.purify	GCA_021740745.1_genomic	0.974764	0.73746	1990_1	d__Bacteria;p__Bacteroidota;c__Bacteroidia;o__Flavobacteriales;f__Crocinitomicaceae;g__M0103;s__M0103 sp021740745	River		BYBC-W1_bin.97.purify	3300025196_1	0.952924	0.67541	3415_11	3300025196	d__Bacteria;p__Pseudomonadota;c__Gammaproteobacteria;o__Pseudomonadales;f__Moraxellaceae;g__Acinetobacter;s__Acinetobacter johnsonii	Glacier	Deep ocean		BYBC-W1_bin.176.purify	MAG_TGLSC.20.08_vamb_bins_S1C4063	0.981469	0.432656	71_0	TGG_OTU137	d__Bacteria;p__Chloroflexota;c__Chloroflexia;o__Chloroflexales;f__Roseiflexaceae;g__JACMIM01;s__	Glacier	Glacier
2020_YZYC-20W-1-10m-1_bin.45.purify	GCF_014764705.1_genomic	0.966183	0.737412	7544_0	d__Bacteria;p__Pseudomonadota;c__Gammaproteobacteria;o__Pseudomonadales;f__Pseudomonadaceae;g__Stutzerimonas;s__Stutzerimonas sp007713455	Saline lake		2020_QHH19-W1_bin.45.purify	3300020303_1	0.961013	0.673019	6385_1	3300020303	d__Bacteria;p__Pseudomonadota;c__Alphaproteobacteria;o__Sphingomonadales;f__Sphingomonadaceae;g__Qipengyuania;s__Qipengyuania pacifica	Saline lake	Marine		2021-LU-W5_bin.23.purify	MAG_1909JMYZI1_metabat2_bin.52	0.959576	0.431085	3422_6	TGG_OTU851	d__Bacteria;p__Pseudomonadota;c__Gammaproteobacteria;o__Pseudomonadales;f__Moraxellaceae;g__Acinetobacter;s__Acinetobacter sp002367455	Wetland	Glacier
2020_SD-W-1_bin.8.purify	GCA_017495225.1_genomic	0.956159	0.736686	1382_0	d__Bacteria;p__Bacteroidota;c__Bacteroidia;o__Sphingobacteriales;f__Sphingobacteriaceae;g__Daejeonella;s__Daejeonella sp017495225	Wetland		2021-LU-W7_bin.46.purify	3300025217_4	0.97573	0.672601	6414_0	3300025217	d__Bacteria;p__Pseudomonadota;c__Alphaproteobacteria;o__Sphingomonadales;f__Sphingomonadaceae;g__Sphingobium;s__Sphingobium xenophagum	Wetland	Deep ocean		2020_KMC-20W-1-10m-1_bin.7.purify	ISO_B2167-2.001	0.971604	0.429213	5203_0	TGG_OTU174	d__Bacteria;p__Actinomycetota;c__Actinomycetia;o__Mycobacteriales;f__Mycobacteriaceae;g__Rhodococcus;s__Rhodococcus fascians	Freshwater lake	Glacier
2020_DQZB-w7_bin.36.purify	GCA_945869245.1_genomic	0.974764	0.73652	7137_0	d__Bacteria;p__Pseudomonadota;c__Gammaproteobacteria;o__Burkholderiales;f__Burkholderiaceae_B;g__Hydrogenophaga;s__Hydrogenophaga intermedia_B	Wetland		2020_KMC-20W-1-15m-1_bin.74.purify	3300025621_14	0.962342	0.670276	5902_1	3300025621	d__Bacteria;p__Pseudomonadota;c__Alphaproteobacteria;o__Caulobacterales;f__Caulobacteraceae;g__Brevundimonas;s__	Freshwater lake	Pelagic marine		BYBC-W1_bin.14.purify	MAG_1908TGLC3_metabat2_bin.94	0.969847	0.428571	4921_0	TGG_OTU231	d__Bacteria;p__Actinomycetota;c__Acidimicrobiia;o__Acidimicrobiales;f__Ilumatobacteraceae;g__VFMC01;s__	Glacier	Glacier
2020_SLC-w-7_bin.165.purify	GCA_903845215.1_genomic	0.986344	0.736451	6104_0	d__Bacteria;p__Pseudomonadota;c__Alphaproteobacteria;o__Rhodobacterales;f__Rhodobacteraceae;g__Stagnihabitans;s__Stagnihabitans sp903845215	Freshwater lake		2020_QHH19-W1_bin.45.purify	3300020256_1	0.960606	0.670092	6385_1	3300020256	d__Bacteria;p__Pseudomonadota;c__Alphaproteobacteria;o__Sphingomonadales;f__Sphingomonadaceae;g__Qipengyuania;s__Qipengyuania pacifica	Saline lake	Marine		2021-BC-W20_bin.61.purify	MAG_1611DDS_metabat2_bin.62	0.950612	0.426036	3415_10	TGG_OTU852	d__Bacteria;p__Pseudomonadota;c__Gammaproteobacteria;o__Pseudomonadales;f__Moraxellaceae;g__Acinetobacter;s__Acinetobacter johnsonii	Glacier	Glacier
2020_GMZ-9-w1_bin.112.purify	GCA_018401965.1_genomic	0.99085	0.735849	6135_1	d__Bacteria;p__Pseudomonadota;c__Alphaproteobacteria;o__Rhodobacterales;f__Rhodobacteraceae;g__Roseicyclus;s__Roseicyclus sp018401965	Saline lake		2021-ZJZB-W1_bin.77.purify	3300028571_14	0.99162	0.667125	1692_1	3300028571	d__Bacteria;p__Bacteroidota;c__Bacteroidia;o__Cytophagales;f__Spirosomaceae;g__Runella;s__	River	freshwater		BYBC-W1_bin.144.purify	MAG_1807DKMD3_metabat2_bin.119	0.966224	0.423503	1332_0	TGG_OTU337	d__Bacteria;p__Bacteroidota;c__Bacteroidia;o__Chitinophagales;f__Chitinophagaceae;g__Ferruginibacter;s__	Glacier	Glacier
2020_YBJSD-W-3_bin.156.purify	GCA_018267275.1_genomic	0.964081	0.735461	1871_0	d__Bacteria;p__Bacteroidota;c__Bacteroidia;o__Cytophagales;f__Cyclobacteriaceae;g__ELB16-189;s__ELB16-189 sp018267275	Wetland		2020_KMC-20W-1-0m-1_bin.3.purify	3300027804_19	0.975272	0.667069	6333_1	3300027804	d__Bacteria;p__Pseudomonadota;c__Alphaproteobacteria;o__Rhizobiales;f__Beijerinckiaceae;g__CAIUPE01;s__CAIUPE01 sp945883115	Freshwater lake	Freshwater lake		2021-SLHSD-W2_bin.165.purify	MAG_1909JMYZI2_metabat2_bin.4	0.952042	0.419244	3422_5	TGG_OTU851	d__Bacteria;p__Pseudomonadota;c__Gammaproteobacteria;o__Pseudomonadales;f__Moraxellaceae;g__Acinetobacter;s__Acinetobacter sp002367455	Wetland	Glacier
2020_CRC-20W-1-10m-1_bin.232.purify	GCF_023148575.1_genomic	0.982539	0.734857	7526_0	d__Bacteria;p__Pseudomonadota;c__Gammaproteobacteria;o__Pseudomonadales;f__Pseudomonadaceae;g__Pseudomonas_E;s__Pseudomonas_E sp023148575	Freshwater lake		2020_JNYC-20W-1-40m-1_bin.14.purify	3300027892_53	0.975201	0.665829	3479_1	3300027892	d__Bacteria;p__Pseudomonadota;c__Gammaproteobacteria;o__Burkholderiales;f__Methylophilaceae;g__Methylopumilus_A;s__Methylopumilus_A universalis_B	Freshwater lake	Freshwater lake		2021-LU-W5_bin.23.purify	MAG_1909JMYZI1_maxbin2_bin.28.001	0.95421	0.419173	3422_6	TGG_OTU851	d__Bacteria;p__Pseudomonadota;c__Gammaproteobacteria;o__Pseudomonadales;f__Moraxellaceae;g__Acinetobacter;s__Acinetobacter sp002367455	Wetland	Glacier
2020_YZYC-20W-1-10m-1_bin.45.purify	GCF_000935215.1_genomic	0.96778	0.734483	7544_0	d__Bacteria;p__Pseudomonadota;c__Gammaproteobacteria;o__Pseudomonadales;f__Pseudomonadaceae;g__Stutzerimonas;s__Stutzerimonas sp007713455	Saline lake		2020_CC-20W-1-15m-1_bin.69.purify	3300027125_9	0.954861	0.66358	1324_2	3300027125	d__Bacteria;p__Pseudomonadota;c__Gammaproteobacteria;o__Burkholderiales;f__Methylophilaceae;g__Methylopumilus;s__Methylopumilus planktonicus	Freshwater lake	Freshwater		2021-LU-W5_bin.23.purify	MAG_1909JMYZI3_metabat2_bin.24	0.955893	0.415358	3422_6	TGG_OTU851	d__Bacteria;p__Pseudomonadota;c__Gammaproteobacteria;o__Pseudomonadales;f__Moraxellaceae;g__Acinetobacter;s__Acinetobacter sp002367455	Wetland	Glacier
2020_CC-20W-1-5m-1_bin.65.purify	GCF_001468395.1_genomic	0.970928	0.733474	6401_1	d__Bacteria;p__Pseudomonadota;c__Alphaproteobacteria;o__Sphingomonadales;f__Sphingomonadaceae;g__Sphingopyxis;s__Sphingopyxis sp001468395	Freshwater lake		HS-20-2_bin.39.purify	3300023055_11	0.974352	0.663317	6351_1	3300023055	d__Bacteria;p__Pseudomonadota;c__Alphaproteobacteria;o__Rhizobiales;f__Rhizobiaceae;g__Agrobacterium;s__Agrobacterium fabacearum	Hot spring	enriched soil aggregate		2020_LU-w10_bin.98.purify	MAG_1907QMI1_metabat2_bin.20	0.952608	0.414005	3443_0	TGG_OTU179	d__Bacteria;p__Pseudomonadota;c__Gammaproteobacteria;o__Burkholderiales;f__Burkholderiaceae;g__Undibacterium;s__Undibacterium aquatile	Wetland	Glacier
2020_LU-w7_bin.115.purify	GCA_017983465.1_genomic	0.9613	0.732861	1964_1	d__Bacteria;p__Bacteroidota;c__Bacteroidia;o__Flavobacteriales;f__Crocinitomicaceae;g__UBA952;s__UBA952 sp017983465	Wetland		2020_KMC-20W-1-23m-1_bin.152.purify	3300027304_7	0.958631	0.661932	3364_3	3300027304	d__Bacteria;p__Pseudomonadota;c__Gammaproteobacteria;o__Burkholderiales;f__Burkholderiaceae;g__Polynucleobacter;s__Polynucleobacter sp002292975	Freshwater lake	Estuarine		BYBC-W1_bin.176.purify	MAG_MGGQSC.20.08_vamb_bins_S1C5614	0.983805	0.413866	71_0	TGG_OTU137	d__Bacteria;p__Chloroflexota;c__Chloroflexia;o__Chloroflexales;f__Roseiflexaceae;g__JACMIM01;s__	Glacier	Glacier
2020_KMC-20W-1-15m-1_bin.63.purify	GCF_015712065.1_genomic	0.951738	0.732668	7546_1	d__Bacteria;p__Pseudomonadota;c__Gammaproteobacteria;o__Pseudomonadales;f__Pseudomonadaceae;g__Pseudomonas_E;s__Pseudomonas_E alcaliphila_B	Freshwater lake		2020_CRC-20W-1-0m-1_bin.243.purify	3300027659_3	0.959679	0.661585	2607_1	3300027659	d__Bacteria;p__Bacteroidota;c__Bacteroidia;o__AKYH767;f__B-17BO;g__UBA2475;s__UBA2475 sp945887955	Freshwater lake	Freshwater lentic		2021-BC-W20_bin.61.purify	MAG_1901QYI1_vamb_S1C684	0.953679	0.411187	3415_10	TGG_OTU852	d__Bacteria;p__Pseudomonadota;c__Gammaproteobacteria;o__Pseudomonadales;f__Moraxellaceae;g__Acinetobacter;s__Acinetobacter johnsonii	Glacier	Glacier
2020_LU-w10_bin.120.purify	GCA_017989775.1_genomic	0.972243	0.732653	2369_1	d__Bacteria;p__Bacteroidota;c__Bacteroidia;o__Flavobacteriales;f__Flavobacteriaceae;g__Flavobacterium;s__Flavobacterium sp017989775	Wetland		2020_KMC-20W-1-23m-1_bin.152.purify	3300027285_9	0.958502	0.661538	3364_3	3300027285	d__Bacteria;p__Pseudomonadota;c__Gammaproteobacteria;o__Burkholderiales;f__Burkholderiaceae;g__Polynucleobacter;s__Polynucleobacter sp002292975	Freshwater lake	Freshwater		2021-LU-W5_bin.23.purify	MAG_GLYI1.20.09_metabat2_bin.44	0.957998	0.411097	3422_6	TGG_OTU851	d__Bacteria;p__Pseudomonadota;c__Gammaproteobacteria;o__Pseudomonadales;f__Moraxellaceae;g__Acinetobacter;s__Acinetobacter sp002367455	Wetland	Glacier
2019_TBMTW-16_bin.45.purify	GCA_017856545.1_genomic	0.955007	0.73211	2476_0	d__Bacteria;p__Bacteroidota;c__Bacteroidia;o__Chitinophagales;f__Chitinophagaceae;g__Sediminibacterium;s__Sediminibacterium sp017856545	River		2020_CC-20W-1-15m-1_bin.69.purify	3300027608_14	0.954399	0.661238	1324_2	3300027608	d__Bacteria;p__Pseudomonadota;c__Gammaproteobacteria;o__Burkholderiales;f__Methylophilaceae;g__Methylopumilus;s__Methylopumilus planktonicus	Freshwater lake	Freshwater lentic		2020_NMC-W-8-15m-1_bin.121.purify	MAG_1907NJYTI1_metabat2_bin.15	0.969593	0.404786	3416_2	TGG_OTU848	d__Bacteria;p__Pseudomonadota;c__Gammaproteobacteria;o__Pseudomonadales;f__Moraxellaceae;g__Acinetobacter;s__Acinetobacter albensis	Saline lake	Glacier
2020_YZYC-20W-1-10m-1_bin.45.purify	GCF_021432085.1_genomic	0.969915	0.731615	7544_0	d__Bacteria;p__Pseudomonadota;c__Gammaproteobacteria;o__Pseudomonadales;f__Pseudomonadaceae;g__Stutzerimonas;s__Stutzerimonas sp007713455	Saline lake		2020_QJH-W1_bin.23.purify	3300027323_6	0.975728	0.657765	3409_1	3300027323	d__Bacteria;p__Pseudomonadota;c__Gammaproteobacteria;o__Pseudomonadales;f__Moraxellaceae;g__Acinetobacter;s__Acinetobacter junii	River	Deep oceanic, basalt-hosted subsurface hydrothermal fluid		H2-2_bin.74.purify	ISO_TWP2-2-3	0.955312	0.404669	3422_13	TGG_OTU851	d__Bacteria;p__Pseudomonadota;c__Gammaproteobacteria;o__Pseudomonadales;f__Moraxellaceae;g__Acinetobacter;s__Acinetobacter lwoffii_J	Hot spring	Glacier
2020_CC-20W-1-15m-1_bin.149.purify	GCF_900105205.1_genomic	0.983529	0.73093	5126_0	d__Bacteria;p__Actinomycetota;c__Actinomycetia;o__Actinomycetales;f__Microbacteriaceae;g__Microbacterium;s__Microbacterium hydrocarbonoxydans	Freshwater lake		2020_CE-N-W-2_bin.29.purify	3300001948_2	0.956179	0.656535	3152_4	3300001948	d__Bacteria;p__Actinomycetota;c__Actinomycetia;o__Nanopelagicales;f__Nanopelagicaceae;g__MAG-120802;s__	Freshwater lake	Marine		BYBC-W1_bin.176.purify	MAG_TGLSC.20.08_metabat2_bin.31	0.983483	0.403682	71_0	TGG_OTU137	d__Bacteria;p__Chloroflexota;c__Chloroflexia;o__Chloroflexales;f__Roseiflexaceae;g__JACMIM01;s__	Glacier	Glacier
2020_GMZ15-W1_bin.143.purify	GCF_022967985.1_genomic	0.961622	0.73025	3422_12	d__Bacteria;p__Pseudomonadota;c__Gammaproteobacteria;o__Pseudomonadales;f__Moraxellaceae;g__Acinetobacter;s__Acinetobacter idrijaensis	Saline lake		2020_KMC-20W-1-23m-1_bin.152.purify	3300027293_13	0.958537	0.65651	3364_3	3300027293	d__Bacteria;p__Pseudomonadota;c__Gammaproteobacteria;o__Burkholderiales;f__Burkholderiaceae;g__Polynucleobacter;s__Polynucleobacter sp002292975	Freshwater lake	Freshwater		2021-BC-W20_bin.61.purify	MAG_1901QYI1_metabat2_bin.29	0.953946	0.403592	3415_10	TGG_OTU852	d__Bacteria;p__Pseudomonadota;c__Gammaproteobacteria;o__Pseudomonadales;f__Moraxellaceae;g__Acinetobacter;s__Acinetobacter johnsonii	Glacier	Glacier
2020_KMC-20W-1-15m-1_bin.63.purify	GCF_900102635.1_genomic	0.955258	0.730079	7546_1	d__Bacteria;p__Pseudomonadota;c__Gammaproteobacteria;o__Pseudomonadales;f__Pseudomonadaceae;g__Pseudomonas_E;s__Pseudomonas_E alcaliphila_B	Freshwater lake		2021-DTH-W6_bin.7.purify	3300027137_4	0.981914	0.653846	3797_1	3300027137	d__Bacteria;p__Planctomycetota;c__Planctomycetia;o__Gemmatales;f__Gemmataceae;g__UBA969;s__	River	Freshwater		2021-SLHSD-W2_bin.165.purify	MAG_1909JMYZI1_metabat2_bin.52	0.950918	0.403226	3422_5	TGG_OTU851	d__Bacteria;p__Pseudomonadota;c__Gammaproteobacteria;o__Pseudomonadales;f__Moraxellaceae;g__Acinetobacter;s__Acinetobacter sp002367455	Wetland	Glacier
2020_GMZ15-W1_bin.143.purify	GCF_024129735.1_genomic	0.96242	0.729287	3422_12	d__Bacteria;p__Pseudomonadota;c__Gammaproteobacteria;o__Pseudomonadales;f__Moraxellaceae;g__Acinetobacter;s__Acinetobacter idrijaensis	Saline lake		2021-DTH-W6_bin.7.purify	3300027130_4	0.982086	0.653747	3797_1	3300027130	d__Bacteria;p__Planctomycetota;c__Planctomycetia;o__Gemmatales;f__Gemmataceae;g__UBA969;s__	River	Freshwater		HS-38-2_bin.21.purify	MAG_1908KQGRS_vamb_S1C5823	0.978272	0.400826	1305_2	TGG_OTU65	d__Bacteria;p__Bacillota;c__Bacilli;o__Lactobacillales;f__Aerococcaceae;g__Aerococcus;s__Aerococcus urinaeequi	Hot spring	Glacier
2019_TBLU-07_bin.10.purify	GCF_002954225.1_genomic	0.98982	0.728701	5104_0	d__Bacteria;p__Actinomycetota;c__Actinomycetia;o__Actinomycetales;f__Micrococcaceae;g__Arthrobacter_D;s__Arthrobacter_D ruber	Wetland		2020_CC-20W-1-15m-1_bin.69.purify	3300027368_12	0.95376	0.653386	1324_2	3300027368	d__Bacteria;p__Pseudomonadota;c__Gammaproteobacteria;o__Burkholderiales;f__Methylophilaceae;g__Methylopumilus;s__Methylopumilus planktonicus	Freshwater lake	Freshwater		BYBC-W1_bin.129.purify	MAG_QTS.20.06_metabat2_bin.42	0.968768	0.399289	1737_2	TGG_OTU721	d__Bacteria;p__Bacteroidota;c__Bacteroidia;o__Cytophagales;f__Spirosomaceae;g__Arcicella;s__	Glacier	Glacier
2019_TBMTW-4_bin.1.purify	GCF_000369525.1_genomic	0.967696	0.728571	3414_0	d__Bacteria;p__Pseudomonadota;c__Gammaproteobacteria;o__Pseudomonadales;f__Moraxellaceae;g__Acinetobacter;s__Acinetobacter sp000369525	River		2021-DTH-W6_bin.7.purify	3300027782_10	0.971294	0.653351	3797_1	3300027782	d__Bacteria;p__Planctomycetota;c__Planctomycetia;o__Gemmatales;f__Gemmataceae;g__UBA969;s__	River	Freshwater lake		2019_bqzb-1_bin.14.purify	MAG_1807DKMD1_vamb_S1C23967	0.951623	0.398734	3546_0	TGG_OTU878	d__Bacteria;p__Pseudomonadota;c__Gammaproteobacteria;o__Burkholderiales;f__Methylophilaceae;g__Methylotenera_A;s__	River	Glacier
2020_NMC-W-8-15m-1_bin.95.purify	GCF_003285265.1_genomic	0.958032	0.728488	6148_0	d__Bacteria;p__Pseudomonadota;c__Alphaproteobacteria;o__Rhodobacterales;f__Rhodobacteraceae;g__Paracoccus;s__Paracoccus yeei	Saline lake		2021-DTH-W6_bin.7.purify	3300027597_5	0.980508	0.649943	3797_1	3300027597	d__Bacteria;p__Planctomycetota;c__Planctomycetia;o__Gemmatales;f__Gemmataceae;g__UBA969;s__	River	Freshwater		BYBC-W1_bin.124.purify	MAG_1807DKMD1_metabat2_bin.88	0.960728	0.398633	4992_0	TGG_OTU292	d__Bacteria;p__Actinomycetota;c__Actinomycetia;o__Actinomycetales;f__Dermatophilaceae;g__UBA4719;s__	Glacier	Glacier
2020_NRPC-20W-4-1_bin.143.purify	GCA_007133115.1_genomic	0.970051	0.728426	7271_3	d__Bacteria;p__Pseudomonadota;c__Gammaproteobacteria;o__Ectothiorhodospirales;f__Thioalkalivibrionaceae;g__Thioalkalivibrio_B;s__Thioalkalivibrio_B sp007133115	Saline lake		2020_JNYC-20W-1-40m-1_bin.14.purify	3300027642_11	0.969144	0.649886	3479_1	3300027642	d__Bacteria;p__Pseudomonadota;c__Gammaproteobacteria;o__Burkholderiales;f__Methylophilaceae;g__Methylopumilus_A;s__Methylopumilus_A universalis_B	Freshwater lake	Freshwater lake		H2-2_bin.74.purify	ISO_Y569	0.954014	0.397461	3422_13	TGG_OTU851	d__Bacteria;p__Pseudomonadota;c__Gammaproteobacteria;o__Pseudomonadales;f__Moraxellaceae;g__Acinetobacter;s__Acinetobacter lwoffii_J	Hot spring	Glacier
2020_YZYC-20W-1-15m-1_bin.102.purify	GCF_000588875.1_genomic	0.992582	0.728327	6413_2	d__Bacteria;p__Pseudomonadota;c__Alphaproteobacteria;o__Sphingomonadales;f__Sphingomonadaceae;g__Sphingobium;s__Sphingobium sp000588875	Saline lake		2020_NRPC-20W-4-1_bin.194.purify	3300017431_19	0.979177	0.648796	7273_1	3300017431	d__Bacteria;p__Pseudomonadota;c__Gammaproteobacteria;o__Ectothiorhodospirales;f__Thioalkalivibrionaceae;g__Thioalkalivibrio_B;s__	Saline lake	Sediment		BYBC-W1_bin.176.purify	MAG_MGGQSC.20.08_metabat2_bin.19	0.983837	0.397351	71_0	TGG_OTU137	d__Bacteria;p__Chloroflexota;c__Chloroflexia;o__Chloroflexales;f__Roseiflexaceae;g__JACMIM01;s__	Glacier	Glacier
2020_CRC-20W-1-0m-1_bin.7.purify	GCA_013205405.1_genomic	0.984439	0.726994	1193_1	d__Bacteria;p__Bacteroidota;c__Bacteroidia;o__NS11-12g;f__UBA955;g__JABMMZ01;s__JABMMZ01 sp013205405	Freshwater lake		2020_YZYC-20W-1-30m-1_bin.117.purify	3300022866_7	0.980836	0.648551	6305_6	3300022866	d__Bacteria;p__Pseudomonadota;c__Alphaproteobacteria;o__Rhodobacterales;f__Rhodobacteraceae;g__Yoonia;s__Yoonia sp018402175	Saline lake	saline water		BYBC-W1_bin.132.purify	MAG_MGGQSC.20.08_vamb_bins_S1C9929	0.981498	0.396084	2752_0	TGG_OTU821	d__Bacteria;p__Cyanobacteriota;c__Cyanobacteriia;o__Leptolyngbyales;f__Leptolyngbyaceae;g__JAAFJU01;s__	Glacier	Glacier
2020_SLSD2-W1_bin.87.purify	GCF_009867135.1_genomic	0.951193	0.726788	3436_4	d__Bacteria;p__Pseudomonadota;c__Gammaproteobacteria;o__Pseudomonadales;f__Moraxellaceae;g__Moraxella_A;s__Moraxella_A sp002478835	Wetland		2020_KMC-20W-1-23m-1_bin.152.purify	3300027531_7	0.958003	0.647959	3364_3	3300027531	d__Bacteria;p__Pseudomonadota;c__Gammaproteobacteria;o__Burkholderiales;f__Burkholderiaceae;g__Polynucleobacter;s__Polynucleobacter sp002292975	Freshwater lake	Estuarine		H2-2_bin.74.purify	ISO_Y946-1A3	0.955747	0.395594	3422_13	TGG_OTU851	d__Bacteria;p__Pseudomonadota;c__Gammaproteobacteria;o__Pseudomonadales;f__Moraxellaceae;g__Acinetobacter;s__Acinetobacter lwoffii_J	Hot spring	Glacier
2020_BGBMC-20W-1-5m-1_bin.60.purify	GCA_018402635.1_genomic	0.980278	0.725732	6772_10	d__Bacteria;p__Pseudomonadota;c__Gammaproteobacteria;o__Burkholderiales;f__Burkholderiaceae_A;g__UBA2463;s__UBA2463 sp018402635	Saline lake		2020_DTH-6-1-W1_bin.69.purify	3300023174_46	0.977467	0.64787	6597_3	3300023174	d__Bacteria;p__Pseudomonadota;c__Alphaproteobacteria;o__Sphingomonadales;f__Sphingomonadaceae;g__Sandarakinorhabdus;s__Sandarakinorhabdus limnophila	River	freshwater		2020_NMC-W-8-25m-1_bin.175.purify	ISO_GM2-5-4	0.955485	0.394696	5942_3	TGG_OTU674	d__Bacteria;p__Pseudomonadota;c__Alphaproteobacteria;o__Caulobacterales;f__Caulobacteraceae;g__Brevundimonas;s__Brevundimonas bullata	Saline lake	Glacier
2020_LU-w3_bin.140.purify	GCF_018882385.1_genomic	0.993234	0.725732	3329_1	d__Bacteria;p__Pseudomonadota;c__Gammaproteobacteria;o__Burkholderiales;f__Burkholderiaceae;g__Polynucleobacter;s__Polynucleobacter sp018882385	Wetland		2020_BGBMC-20W-3-1_bin.104.purify	3300023238_8	0.958809	0.645773	6305_4	3300023238	d__Bacteria;p__Pseudomonadota;c__Alphaproteobacteria;o__Rhodobacterales;f__Rhodobacteraceae;g__Yoonia;s__Yoonia sp018402175	Saline lake	saline water		2021-SLHSD-W2_bin.165.purify	MAG_1909JMYZI3_metabat2_bin.24	0.950772	0.394415	3422_5	TGG_OTU851	d__Bacteria;p__Pseudomonadota;c__Gammaproteobacteria;o__Pseudomonadales;f__Moraxellaceae;g__Acinetobacter;s__Acinetobacter sp002367455	Wetland	Glacier
2020_JNYC-20W-1-100m-1_bin.159.purify	GCA_008933045.1_genomic	0.951687	0.725231	4831_1	d__Bacteria;p__Verrucomicrobiota;c__Verrucomicrobiae;o__Pedosphaerales;f__SXQI01;g__SXQI01;s__SXQI01 sp008933045	Freshwater lake		2020_CN-N-W-2-4.9m_bin.16.purify	3300018868_7	0.965042	0.644986	3439_1	3300018868	d__Bacteria;p__Pseudomonadota;c__Gammaproteobacteria;o__Burkholderiales;f__Burkholderiaceae;g__Undibacterium;s__Undibacterium umbellatum	Freshwater lake	Freshwater		HS-38-2_bin.21.purify	MAG_1908KQGRS_metabat2_bin.60	0.97814	0.393701	1305_2	TGG_OTU65	d__Bacteria;p__Bacillota;c__Bacilli;o__Lactobacillales;f__Aerococcaceae;g__Aerococcus;s__Aerococcus urinaeequi	Hot spring	Glacier
2020_LU-w1_bin.128.purify	GCF_002916655.1_genomic	0.986578	0.72406	6473_0	d__Bacteria;p__Pseudomonadota;c__Alphaproteobacteria;o__Sphingomonadales;f__Sphingomonadaceae;g__Novosphingobium;s__Novosphingobium sp002916655	Wetland		2020_JNYC-20W-1-20m-1_bin.118.purify	3300027688_5	0.983048	0.644231	6720_1	3300027688	d__Bacteria;p__Pseudomonadota;c__Alphaproteobacteria;o__Rhodospirillales;f__Rhodospirillaceae;g__GCA-2737725;s__GCA-2737725 sp002737725	Freshwater lake	Freshwater lake		2021-BC-W20_bin.61.purify	ISO_GM-2-2	0.950697	0.392791	3415_10	TGG_OTU852	d__Bacteria;p__Pseudomonadota;c__Gammaproteobacteria;o__Pseudomonadales;f__Moraxellaceae;g__Acinetobacter;s__Acinetobacter johnsonii	Glacier	Glacier
2020_PC-20W-1-10m-1_bin.68.purify	GCF_003284585.1_genomic	0.985401	0.723664	5620_1	d__Bacteria;p__Pseudomonadota;c__Gammaproteobacteria;o__Pseudomonadales;f__Nitrincolaceae;g__Nitrincola;s__Nitrincola tibetensis	Saline lake		2020_BGBMC-20W-3-1_bin.104.purify	3300023227_4	0.95949	0.641221	6305_4	3300023227	d__Bacteria;p__Pseudomonadota;c__Alphaproteobacteria;o__Rhodobacterales;f__Rhodobacteraceae;g__Yoonia;s__Yoonia sp018402175	Saline lake	saline water		BYBC-W1_bin.14.purify	MAG_1807DKMD3_metabat2_bin.131	0.971437	0.392202	4921_0	TGG_OTU231	d__Bacteria;p__Actinomycetota;c__Acidimicrobiia;o__Acidimicrobiales;f__Ilumatobacteraceae;g__VFMC01;s__	Glacier	Glacier
2020_NRPC-20W-1-0m-1_bin.4.purify	GCF_000176155.1_genomic	0.957464	0.722749	1298_2	d__Bacteria;p__Pseudomonadota;c__Gammaproteobacteria;o__Enterobacterales_A;f__Vibrionaceae;g__Vibrio;s__Vibrio metschnikovii	Saline lake		2020_KMC-20W-1-23m-1_bin.152.purify	3300027084_8	0.956626	0.639037	3364_3	3300027084	d__Bacteria;p__Pseudomonadota;c__Gammaproteobacteria;o__Burkholderiales;f__Burkholderiaceae;g__Polynucleobacter;s__Polynucleobacter sp002292975	Freshwater lake	Estuarine		2020_LU-w4_bin.8.purify	ISO_Y253-3-2-1	0.98478	0.391863	7380_0	TGG_OTU639	d__Bacteria;p__Pseudomonadota;c__Gammaproteobacteria;o__Xanthomonadales;f__Xanthomonadaceae;g__Stenotrophomonas;s__Stenotrophomonas sp003484865	Wetland	Glacier
2020_EH-W1_bin.182.purify	GCA_945861585.1_genomic	0.959201	0.722513	4566_1	d__Bacteria;p__Planctomycetota;c__Planctomycetia;o__Pirellulales;f__UBA1268;g__RGVT01;s__RGVT01 sp945861585	Saline lake		2020_TMRSD3-W1_bin.56.purify	3300013004_16	0.961216	0.638554	6030_1	3300013004	d__Bacteria;p__Pseudomonadota;c__Alphaproteobacteria;o__Rhizobiales;f__Beijerinckiaceae;g__Bosea;s__	Wetland	freshwater		BYBC-W1_bin.14.purify	MAG_1807DKMD3_maxbin2_bin.58	0.972049	0.391254	4921_0	TGG_OTU231	d__Bacteria;p__Actinomycetota;c__Acidimicrobiia;o__Acidimicrobiales;f__Ilumatobacteraceae;g__VFMC01;s__	Glacier	Glacier
2020_CN-N-W-2-0m_bin.3.purify	GCA_013530545.1_genomic	0.957181	0.721919	3422_10	d__Bacteria;p__Pseudomonadota;c__Gammaproteobacteria;o__Pseudomonadales;f__Moraxellaceae;g__Acinetobacter;s__Acinetobacter sp002367455	Freshwater lake		2021-DTH-W6_bin.7.purify	3300027128_4	0.982653	0.638095	3797_1	3300027128	d__Bacteria;p__Planctomycetota;c__Planctomycetia;o__Gemmatales;f__Gemmataceae;g__UBA969;s__	River	Freshwater		2020_LU-w4_bin.8.purify	ISO_Y620T	0.984526	0.391149	7380_0	TGG_OTU639	d__Bacteria;p__Pseudomonadota;c__Gammaproteobacteria;o__Xanthomonadales;f__Xanthomonadaceae;g__Stenotrophomonas;s__Stenotrophomonas sp003484865	Wetland	Glacier
2020_CC-20W-1-15m-1_bin.131.purify	GCF_000425145.1_genomic	0.96618	0.721839	2634_3	d__Bacteria;p__Bacteroidota;c__Bacteroidia;o__Sphingobacteriales;f__Sphingobacteriaceae;g__Pelobium;s__Pelobium glucosidilyticum	Freshwater lake		2020_BGBMC-20W-3-1_bin.104.purify	3300023243_5	0.957974	0.63786	6305_4	3300023243	d__Bacteria;p__Pseudomonadota;c__Alphaproteobacteria;o__Rhodobacterales;f__Rhodobacteraceae;g__Yoonia;s__Yoonia sp018402175	Saline lake	saline water		2020_KMC-20W-1-0m-1_bin.99.purify	ISO_TWP2-2-3	0.9655	0.390078	3422_9	TGG_OTU851	d__Bacteria;p__Pseudomonadota;c__Gammaproteobacteria;o__Pseudomonadales;f__Moraxellaceae;g__Acinetobacter;s__Acinetobacter sp002367455	Freshwater lake	Glacier
2020_QHH13-W1_bin.37.purify	GCA_019977315.1_genomic	0.98606	0.721344	5096_1	d__Bacteria;p__Actinomycetota;c__Actinomycetia;o__Actinomycetales;f__Micrococcaceae;g__Paenarthrobacter;s__Paenarthrobacter sp006964045	Saline lake		2020_QHH19-W1_bin.45.purify	3300020354_5	0.965594	0.635135	6385_1	3300020354	d__Bacteria;p__Pseudomonadota;c__Alphaproteobacteria;o__Sphingomonadales;f__Sphingomonadaceae;g__Qipengyuania;s__Qipengyuania pacifica	Saline lake	Marine		2020_LU-w4_bin.8.purify	ISO_Y287-1a.003	0.983549	0.387712	7380_0	TGG_OTU639	d__Bacteria;p__Pseudomonadota;c__Gammaproteobacteria;o__Xanthomonadales;f__Xanthomonadaceae;g__Stenotrophomonas;s__Stenotrophomonas sp003484865	Wetland	Glacier
2020_YZYC-20W-1-10m-1_bin.45.purify	GCF_002929225.1_genomic	0.969111	0.721332	7544_0	d__Bacteria;p__Pseudomonadota;c__Gammaproteobacteria;o__Pseudomonadales;f__Pseudomonadaceae;g__Stutzerimonas;s__Stutzerimonas sp007713455	Saline lake		2020_DTH-6-1-W1_bin.68.purify	3300029938_4	0.9607	0.633803	3151_1	3300029938	d__Bacteria;p__Actinomycetota;c__Actinomycetia;o__Nanopelagicales;f__Nanopelagicaceae;g__MAG-120802;s__MAG-120802 sp003569145	River	River Water		BYBC-W1_bin.132.purify	MAG_KQGRSC.20.08_metabat2_bin.48	0.960418	0.387399	2752_0	TGG_OTU821	d__Bacteria;p__Cyanobacteriota;c__Cyanobacteriia;o__Leptolyngbyales;f__Leptolyngbyaceae;g__JAAFJU01;s__	Glacier	Glacier
2020_CN-N-W-1_bin.94.purify	GCF_005774735.1_genomic	0.960924	0.721112	5147_1	d__Bacteria;p__Actinomycetota;c__Actinomycetia;o__Actinomycetales;f__Microbacteriaceae;g__Microbacterium;s__Microbacterium sp005774735	Freshwater lake		2020_BMC-W-1-0m-1_bin.151.purify	3300023429_3	0.979522	0.63163	6305_5	3300023429	d__Bacteria;p__Pseudomonadota;c__Alphaproteobacteria;o__Rhodobacterales;f__Rhodobacteraceae;g__Yoonia;s__Yoonia sp018402175	Freshwater lake	saline water		BYBC-W1_bin.124.purify	MAG_1807DKMD2_metabat2_bin.42	0.957641	0.385492	4992_0	TGG_OTU292	d__Bacteria;p__Actinomycetota;c__Actinomycetia;o__Actinomycetales;f__Dermatophilaceae;g__UBA4719;s__	Glacier	Glacier
2020_KMC-20W-1-15m-1_bin.63.purify	GCF_900106015.1_genomic	0.950865	0.721096	7546_1	d__Bacteria;p__Pseudomonadota;c__Gammaproteobacteria;o__Pseudomonadales;f__Pseudomonadaceae;g__Pseudomonas_E;s__Pseudomonas_E alcaliphila_B	Freshwater lake		2020_BGBMC-20W-3-1_bin.104.purify	3300022844_5	0.959084	0.630065	6305_4	3300022844	d__Bacteria;p__Pseudomonadota;c__Alphaproteobacteria;o__Rhodobacterales;f__Rhodobacteraceae;g__Yoonia;s__Yoonia sp018402175	Saline lake	saline water		BYBC-W1_bin.176.purify	MAG_TGLSC.20.08_maxbin2_bin.45	0.983506	0.384953	71_0	TGG_OTU137	d__Bacteria;p__Chloroflexota;c__Chloroflexia;o__Chloroflexales;f__Roseiflexaceae;g__JACMIM01;s__	Glacier	Glacier
2020_YBJSD-W-2_bin.41.purify	GCA_023409795.1_genomic	0.985306	0.720301	5939_1	d__Bacteria;p__Pseudomonadota;c__Alphaproteobacteria;o__Caulobacterales;f__Caulobacteraceae;g__Brevundimonas;s__Brevundimonas sp023409795	Wetland		2020_LU-w9_bin.121.purify	3300027840_17	0.966621	0.629234	634_1	3300027840	d__Bacteria;p__Campylobacterota;c__Campylobacteria;o__Campylobacterales;f__Sulfurospirillaceae;g__Sulfurospirillum;s__Sulfurospirillum sp001548035	Wetland	Wetland sediment		BYBC-W1_bin.129.purify	MAG_RWS.20.06_maxbin2_bin.2	0.969015	0.38437	1737_2	TGG_OTU721	d__Bacteria;p__Bacteroidota;c__Bacteroidia;o__Cytophagales;f__Spirosomaceae;g__Arcicella;s__	Glacier	Glacier
2021-BC-W0_bin.84.purify	GCF_015070375.1_genomic	0.989616	0.720147	5261_1	d__Bacteria;p__Actinomycetota;c__Actinomycetia;o__Propionibacteriales;f__Nocardioidaceae;g__Nocardioides;s__Nocardioides kribbensis	Glacier		2020_BGBMC-20W-3-1_bin.104.purify	3300022825_6	0.960877	0.628947	6305_4	3300022825	d__Bacteria;p__Pseudomonadota;c__Alphaproteobacteria;o__Rhodobacterales;f__Rhodobacteraceae;g__Yoonia;s__Yoonia sp018402175	Saline lake	saline water		2019_bqzb-1_bin.14.purify	MAG_1807DKMD2_vamb_S1C18600	0.959938	0.383929	3546_0	TGG_OTU878	d__Bacteria;p__Pseudomonadota;c__Gammaproteobacteria;o__Burkholderiales;f__Methylophilaceae;g__Methylotenera_A;s__	River	Glacier
2019_TBLSH-01_bin.21.purify	GCA_903904735.1_genomic	0.990881	0.719439	4981_1	d__Bacteria;p__Bdellovibrionota;c__UBA2361;o__UBA2361;f__OMII01;g__OMII01;s__OMII01 sp903904735	River		HS-34-2_bin.23.purify	3300025105_26	0.956555	0.628392	3936_1	3300025105	d__Bacteria;p__Bacteroidota;c__Rhodothermia;o__Rhodothermales;f__Rhodothermaceae;g__Rhodothermus;s__Rhodothermus bifroesti	Hot spring	hot spring sediment		2021-HH-W1_bin.47.purify	MAG_QYI.20.08_metabat2_bin.130	0.968505	0.383747	1739_2	TGG_OTU733	d__Bacteria;p__Bacteroidota;c__Bacteroidia;o__Cytophagales;f__Spirosomaceae;g__Arcicella;s__	River	Glacier
2020_JC-20W-1-23m-1_bin.40.purify	GCA_007135625.1_genomic	0.954869	0.718667	7261_0	d__Bacteria;p__Pseudomonadota;c__Gammaproteobacteria;o__Chromatiales;f__Sedimenticolaceae;g__SLIM01;s__SLIM01 sp007135625	Freshwater lake		H4-1_bin.93.purify	3300017398_7	0.987359	0.627767	5585_0	3300017398	d__Bacteria;p__Calescibacterota;c__Calescibacteriia;o__Calescibacteriales;f__Calescibacteriaceae;g__Calescibacterium;s__	Hot spring	Hot spring		2020_KMC-20W-1-0m-1_bin.99.purify	ISO_Y946-1A3	0.960198	0.383142	3422_9	TGG_OTU851	d__Bacteria;p__Pseudomonadota;c__Gammaproteobacteria;o__Pseudomonadales;f__Moraxellaceae;g__Acinetobacter;s__Acinetobacter sp002367455	Freshwater lake	Glacier
2020_CE-20W-1-0m-1_bin.191.purify	GCA_018402135.1_genomic	0.964432	0.718436	2427_1	d__Bacteria;p__Bacteroidota;c__Bacteroidia;o__Flavobacteriales;f__Flavobacteriaceae;g__Paucihalobacter;s__Paucihalobacter sp018402135	Freshwater lake		2021-DTH-W6_bin.7.purify	3300027804_8	0.979654	0.627471	3797_1	3300027804	d__Bacteria;p__Planctomycetota;c__Planctomycetia;o__Gemmatales;f__Gemmataceae;g__UBA969;s__	River	Freshwater lake		2021-BC-W20_bin.61.purify	MAG_1901QYI1_maxbin2_bin.2	0.953186	0.381673	3415_10	TGG_OTU852	d__Bacteria;p__Pseudomonadota;c__Gammaproteobacteria;o__Pseudomonadales;f__Moraxellaceae;g__Acinetobacter;s__Acinetobacter johnsonii	Glacier	Glacier
2020_BMC-W-1-0m-1_bin.46.purify	GCA_945897465.1_genomic	0.974103	0.71821	7113_2	d__Bacteria;p__Pseudomonadota;c__Gammaproteobacteria;o__Burkholderiales;f__Burkholderiaceae_B;g__Limnohabitans_A;s__Limnohabitans_A sp945897465	Freshwater lake		2020_DTH-6-1-W1_bin.68.purify	3300029930_4	0.960349	0.626168	3151_1	3300029930	d__Bacteria;p__Actinomycetota;c__Actinomycetia;o__Nanopelagicales;f__Nanopelagicaceae;g__MAG-120802;s__MAG-120802 sp003569145	River	Aquatic		2020_KMC-20W-1-0m-1_bin.99.purify	ISO_Y569	0.958974	0.380859	3422_9	TGG_OTU851	d__Bacteria;p__Pseudomonadota;c__Gammaproteobacteria;o__Pseudomonadales;f__Moraxellaceae;g__Acinetobacter;s__Acinetobacter sp002367455	Freshwater lake	Glacier
2021-BC-W20_bin.68.purify	GCA_020697295.1_genomic	0.957014	0.714653	7502_2	d__Bacteria;p__Pseudomonadota;c__Gammaproteobacteria;o__Pseudomonadales;f__Moraxellaceae;g__JAJNDL01;s__JAJNDL01 sp020697295	Glacier		2020_TLH1-W1_bin.51.purify	3300027487_9	0.957647	0.626106	7507_1	3300027487	d__Bacteria;p__Pseudomonadota;c__Gammaproteobacteria;o__Pseudomonadales;f__Moraxellaceae;g__Perlucidibaca;s__Perlucidibaca aquatica	River	Freshwater		2020_NMC-W-8-15m-1_bin.167.purify	MAG_1905ZF6400I1_maxbin2_bin.8.001	0.953054	0.380157	7011_2	TGG_OTU482	d__Bacteria;p__Pseudomonadota;c__Gammaproteobacteria;o__Burkholderiales;f__Burkholderiaceae_B;g__Comamonas;s__Comamonas acidovorans	Saline lake	Glacier
2019_TBMTW-16_bin.13.purify	GCA_009918225.1_genomic	0.977951	0.714015	6961_0	d__Bacteria;p__Pseudomonadota;c__Gammaproteobacteria;o__Burkholderiales;f__Burkholderiaceae_B;g__RFTU01;s__RFTU01 sp009918225	River		2019_TBLSH-03_bin.53.purify	3300028027_10	0.960678	0.62592	3428_1	3300028027	d__Bacteria;p__Pseudomonadota;c__Gammaproteobacteria;o__Pseudomonadales;f__Moraxellaceae;g__Agitococcus;s__	River	deep subsurface sediment		BYBC-W1_bin.129.purify	MAG_TGLI3.17_metabat2_bin.1	0.968139	0.379762	1737_2	TGG_OTU721	d__Bacteria;p__Bacteroidota;c__Bacteroidia;o__Cytophagales;f__Spirosomaceae;g__Arcicella;s__	Glacier	Glacier
2019_TBMTW-9_bin.35.purify	GCA_002737625.1_genomic	0.963577	0.713666	1570_1	d__Bacteria;p__Bacteroidota;c__Bacteroidia;o__NS11-12g;f__UBA955;g__UBA955;s__UBA955 sp002737625	River		2020_YZYC-20W-1-10m-1_bin.45.purify	3300007352_31	0.971785	0.625782	7544_0	3300007352	d__Bacteria;p__Pseudomonadota;c__Gammaproteobacteria;o__Pseudomonadales;f__Pseudomonadaceae;g__Stutzerimonas;s__Stutzerimonas sp007713455	Saline lake	Deep subsurface aquifer		H2-2_bin.74.purify	ISO_ZD-11	0.956749	0.379596	3422_13	TGG_OTU851	d__Bacteria;p__Pseudomonadota;c__Gammaproteobacteria;o__Pseudomonadales;f__Moraxellaceae;g__Acinetobacter;s__Acinetobacter lwoffii_J	Hot spring	Glacier
2020_CRC-20W-1-0m-1_bin.243.purify	GCA_945887955.1_genomic	0.96599	0.71301	2607_1	d__Bacteria;p__Bacteroidota;c__Bacteroidia;o__AKYH767;f__B-17BO;g__UBA2475;s__UBA2475 sp945887955	Freshwater lake		2020_BGBMC-20W-3-1_bin.104.purify	3300023054_7	0.962057	0.625316	6305_4	3300023054	d__Bacteria;p__Pseudomonadota;c__Alphaproteobacteria;o__Rhodobacterales;f__Rhodobacteraceae;g__Yoonia;s__Yoonia sp018402175	Saline lake	saline water		2021-BC-W20_bin.61.purify	ISO_B2790-1	0.955346	0.37931	3415_10	TGG_OTU852	d__Bacteria;p__Pseudomonadota;c__Gammaproteobacteria;o__Pseudomonadales;f__Moraxellaceae;g__Acinetobacter;s__Acinetobacter johnsonii	Glacier	Glacier
2020_QJH-W1_bin.23.purify	GCF_000368765.1_genomic	0.980372	0.712108	3409_1	d__Bacteria;p__Pseudomonadota;c__Gammaproteobacteria;o__Pseudomonadales;f__Moraxellaceae;g__Acinetobacter;s__Acinetobacter junii	River		2021-DTH-W6_bin.7.purify	3300027489_5	0.984031	0.625119	3797_1	3300027489	d__Bacteria;p__Planctomycetota;c__Planctomycetia;o__Gemmatales;f__Gemmataceae;g__UBA969;s__	River	Freshwater		2020_NMC-W-8-25m-1_bin.175.purify	ISO_GM2-3-4.001	0.955158	0.378868	5942_3	TGG_OTU674	d__Bacteria;p__Pseudomonadota;c__Alphaproteobacteria;o__Caulobacterales;f__Caulobacteraceae;g__Brevundimonas;s__Brevundimonas bullata	Saline lake	Glacier
2020_ZJZB-W-1_bin.31.purify	GCA_945883825.1_genomic	0.97453	0.712034	2022_3	d__Bacteria;p__Bacteroidota;c__Bacteroidia;o__Flavobacteriales;f__Crocinitomicaceae;g__UBA952;s__UBA952 sp945883825	River		2020_BGBMC-20W-3-1_bin.104.purify	3300022836_11	0.960969	0.62422	6305_4	3300022836	d__Bacteria;p__Pseudomonadota;c__Alphaproteobacteria;o__Rhodobacterales;f__Rhodobacteraceae;g__Yoonia;s__Yoonia sp018402175	Saline lake	saline water		BYBC-W1_bin.176.purify	MAG_MGGQSC.20.08_maxbin2_bin.20	0.98404	0.377972	71_0	TGG_OTU137	d__Bacteria;p__Chloroflexota;c__Chloroflexia;o__Chloroflexales;f__Roseiflexaceae;g__JACMIM01;s__	Glacier	Glacier
2020_BHH-W1_bin.107.purify	GCF_002943105.1_genomic	0.952241	0.711846	2189_1	d__Bacteria;p__Bacteroidota;c__Bacteroidia;o__Flavobacteriales;f__Weeksellaceae;g__Cloacibacterium;s__Cloacibacterium sp002422665	River		HS-34-2_bin.23.purify	3300025775_19	0.95735	0.623566	3936_1	3300025775	d__Bacteria;p__Bacteroidota;c__Rhodothermia;o__Rhodothermales;f__Rhodothermaceae;g__Rhodothermus;s__Rhodothermus bifroesti	Hot spring	hot spring sediment		2020_NMC-W-8-15m-1_bin.167.purify	MAG_1905ZF6400I1_metabat2_bin.7	0.953122	0.376019	7011_2	TGG_OTU482	d__Bacteria;p__Pseudomonadota;c__Gammaproteobacteria;o__Burkholderiales;f__Burkholderiaceae_B;g__Comamonas;s__Comamonas acidovorans	Saline lake	Glacier
2020_GMZ15-W1_bin.143.purify	GCF_024129355.1_genomic	0.961111	0.711754	3422_12	d__Bacteria;p__Pseudomonadota;c__Gammaproteobacteria;o__Pseudomonadales;f__Moraxellaceae;g__Acinetobacter;s__Acinetobacter idrijaensis	Saline lake		2021-DTH-W6_bin.7.purify	3300027152_5	0.984446	0.622266	3797_1	3300027152	d__Bacteria;p__Planctomycetota;c__Planctomycetia;o__Gemmatales;f__Gemmataceae;g__UBA969;s__	River	Freshwater		2020_LU-w4_bin.8.purify	ISO_Y251-2-2-2	0.983714	0.375687	7380_0	TGG_OTU639	d__Bacteria;p__Pseudomonadota;c__Gammaproteobacteria;o__Xanthomonadales;f__Xanthomonadaceae;g__Stenotrophomonas;s__Stenotrophomonas sp003484865	Wetland	Glacier
2020_NMC-W-7-1_bin.29.purify	GCA_018401565.1_genomic	0.964171	0.711382	4888_2	d__Bacteria;p__Actinomycetota;c__Acidimicrobiia;o__Acidimicrobiales;f__UBA8139;g__M30B73;s__M30B73 sp018401565	Saline lake		2021-DTH-W6_bin.7.purify	3300027538_2	0.982459	0.622153	3797_1	3300027538	d__Bacteria;p__Planctomycetota;c__Planctomycetia;o__Gemmatales;f__Gemmataceae;g__UBA969;s__	River	Freshwater		2020_CN-N-W-2-4.9m_bin.69.purify	MAG_1907QMI2_metabat2_bin.11	0.964847	0.372418	6866_3	TGG_OTU475	d__Bacteria;p__Pseudomonadota;c__Gammaproteobacteria;o__Burkholderiales;f__Burkholderiaceae_B;g__Acidovorax;s__	Freshwater lake	Glacier
2021-YMQ0.5-W1_bin.2.purify	GCA_018402585.1_genomic	0.987217	0.711083	4741_1	d__Bacteria;p__Verrucomicrobiota;c__Verrucomicrobiae;o__Chthoniobacterales;f__JACTMZ01;g__JACTMZ01;s__JACTMZ01 sp018402585	Saline lake		HS-34-2_bin.23.purify	3300025094_19	0.956795	0.622153	3936_1	3300025094	d__Bacteria;p__Bacteroidota;c__Rhodothermia;o__Rhodothermales;f__Rhodothermaceae;g__Rhodothermus;s__Rhodothermus bifroesti	Hot spring	hot spring sediment		2020_NMC-W-8-15m-1_bin.121.purify	MAG_1907NJYTI1_maxbin2_bin.12.002	0.967952	0.372243	3416_2	TGG_OTU848	d__Bacteria;p__Pseudomonadota;c__Gammaproteobacteria;o__Pseudomonadales;f__Moraxellaceae;g__Acinetobacter;s__Acinetobacter albensis	Saline lake	Glacier
2021-CBL-W1_bin.100.purify	GCA_002422785.1_genomic	0.985826	0.710784	396_0	d__Bacteria;p__Pseudomonadota;c__Gammaproteobacteria;o__UBA6186;f__UBA6186;g__UBA6186;s__UBA6186 sp002422785	Wetland		2019_TBLSH-01_bin.24.purify	3300027649_42	0.968221	0.620805	548_0	3300027649	d__Bacteria;p__Acidobacteriota;c__Holophagae;o__Holophagales;f__Holophagaceae;g__UBA12189;s__UBA12189 sp014189895	River	Freshwater lentic		BYBC-W1_bin.242.purify	MAG_QYI.20.08_vamb_bins_S1C9511	0.969666	0.371295	6707_2	TGG_OTU39	d__Bacteria;p__Pseudomonadota;c__Gammaproteobacteria;o__Xanthomonadales;f__Xanthomonadaceae;g__Arenimonas;s__	Glacier	Glacier
2020_LU-w5_bin.101.purify	GCA_013823965.1_genomic	0.966183	0.710744	2370_1	d__Bacteria;p__Bacteroidota;c__Bacteroidia;o__Flavobacteriales;f__Flavobacteriaceae;g__Flavobacterium;s__Flavobacterium sp013823965	Wetland		2020_TLH1-W1_bin.51.purify	3300027291_7	0.983728	0.616482	7507_1	3300027291	d__Bacteria;p__Pseudomonadota;c__Gammaproteobacteria;o__Pseudomonadales;f__Moraxellaceae;g__Perlucidibaca;s__Perlucidibaca aquatica	River	Freshwater		2020_CN-N-W-2-4.9m_bin.69.purify	MAG_1907QMI1_metabat2_bin.58	0.968035	0.368364	6866_3	TGG_OTU475	d__Bacteria;p__Pseudomonadota;c__Gammaproteobacteria;o__Burkholderiales;f__Burkholderiaceae_B;g__Acidovorax;s__	Freshwater lake	Glacier
2020_SLSD2-W1_bin.91.purify	GCA_023456105.1_genomic	0.966541	0.710128	5926_1	d__Bacteria;p__Pseudomonadota;c__Alphaproteobacteria;o__Caulobacterales;f__Caulobacteraceae;g__Brevundimonas;s__Brevundimonas sp023456105	Wetland		2021-BMC-LBM2_bin.2.purify	3300010316_6	0.963362	0.615112	1406_2	3300010316	d__Bacteria;p__Bacteroidota;c__Bacteroidia;o__Chitinophagales;f__Saprospiraceae;g__BJGN01;s__BJGN01 sp017858735	Saline lake	Freshwater to marine saline gradient		2021-BC-W20_bin.61.purify	ISO_B2188	0.954694	0.368014	3415_10	TGG_OTU852	d__Bacteria;p__Pseudomonadota;c__Gammaproteobacteria;o__Pseudomonadales;f__Moraxellaceae;g__Acinetobacter;s__Acinetobacter johnsonii	Glacier	Glacier
2020_KMC-20W-1-10m-1_bin.62.purify	GCF_014207965.1_genomic	0.973916	0.709016	5942_1	d__Bacteria;p__Pseudomonadota;c__Alphaproteobacteria;o__Caulobacterales;f__Caulobacteraceae;g__Brevundimonas;s__Brevundimonas bullata_A	Freshwater lake		2021-DTH-W6_bin.7.purify	3300027302_5	0.985882	0.61449	3797_1	3300027302	d__Bacteria;p__Planctomycetota;c__Planctomycetia;o__Gemmatales;f__Gemmataceae;g__UBA969;s__	River	Freshwater		2020_LU-w4_bin.8.purify	ISO_Y622-2	0.983122	0.367855	7380_0	TGG_OTU639	d__Bacteria;p__Pseudomonadota;c__Gammaproteobacteria;o__Xanthomonadales;f__Xanthomonadaceae;g__Stenotrophomonas;s__Stenotrophomonas sp003484865	Wetland	Glacier
2020_GMZ15-W1_bin.143.purify	GCF_011058205.1_genomic	0.964598	0.708969	3422_12	d__Bacteria;p__Pseudomonadota;c__Gammaproteobacteria;o__Pseudomonadales;f__Moraxellaceae;g__Acinetobacter;s__Acinetobacter idrijaensis	Saline lake		2020_KMC-20W-1-23m-1_bin.152.purify	3300027720_26	0.958125	0.613889	3364_3	3300027720	d__Bacteria;p__Pseudomonadota;c__Gammaproteobacteria;o__Burkholderiales;f__Burkholderiaceae;g__Polynucleobacter;s__Polynucleobacter sp002292975	Freshwater lake	Freshwater and sediment		BYBC-W1_bin.242.purify	MAG_QYI.20.08_metabat2_bin.30	0.970247	0.36747	6707_2	TGG_OTU39	d__Bacteria;p__Pseudomonadota;c__Gammaproteobacteria;o__Xanthomonadales;f__Xanthomonadaceae;g__Arenimonas;s__	Glacier	Glacier
2020_SLHSD1-W1_bin.92.purify	GCA_021300495.1_genomic	0.964268	0.708945	7210_6	d__Bacteria;p__Pseudomonadota;c__Gammaproteobacteria;o__Burkholderiales;f__Burkholderiaceae_B;g__Limnohabitans_A;s__Limnohabitans_A sp021300495	Wetland		2020_KMC-20W-1-23m-1_bin.152.purify	3300027125_5	0.959856	0.613306	3364_3	3300027125	d__Bacteria;p__Pseudomonadota;c__Gammaproteobacteria;o__Burkholderiales;f__Burkholderiaceae;g__Polynucleobacter;s__Polynucleobacter sp002292975	Freshwater lake	Freshwater		2020_LU-w4_bin.8.purify	ISO_Y620-2-2.001	0.983361	0.367072	7380_0	TGG_OTU639	d__Bacteria;p__Pseudomonadota;c__Gammaproteobacteria;o__Xanthomonadales;f__Xanthomonadaceae;g__Stenotrophomonas;s__Stenotrophomonas sp003484865	Wetland	Glacier
2020_JSW-W1_bin.164.purify	GCA_002340765.1_genomic	0.9788	0.708904	2200_1	d__Bacteria;p__Bacteroidota;c__Bacteroidia;o__Flavobacteriales;f__Flavobacteriaceae;g__Polaribacter;s__Polaribacter sp002340765	Saline lake		2020_KMC-20W-1-23m-1_bin.152.purify	3300027659_6	0.956812	0.61157	3364_3	3300027659	d__Bacteria;p__Pseudomonadota;c__Gammaproteobacteria;o__Burkholderiales;f__Burkholderiaceae;g__Polynucleobacter;s__Polynucleobacter sp002292975	Freshwater lake	Freshwater lentic		2020_LU-w4_bin.8.purify	ISO_B2746-1.001	0.982264	0.366824	7380_0	TGG_OTU639	d__Bacteria;p__Pseudomonadota;c__Gammaproteobacteria;o__Xanthomonadales;f__Xanthomonadaceae;g__Stenotrophomonas;s__Stenotrophomonas sp003484865	Wetland	Glacier
2020_GMZ15-W1_bin.143.purify	GCF_014769185.1_genomic	0.964662	0.706642	3422_12	d__Bacteria;p__Pseudomonadota;c__Gammaproteobacteria;o__Pseudomonadales;f__Moraxellaceae;g__Acinetobacter;s__Acinetobacter idrijaensis	Saline lake		HS-20-2_bin.39.purify	3300022895_7	0.973671	0.61122	6351_1	3300022895	d__Bacteria;p__Pseudomonadota;c__Alphaproteobacteria;o__Rhizobiales;f__Rhizobiaceae;g__Agrobacterium;s__Agrobacterium fabacearum	Hot spring	enriched soil aggregate		2020_NMC-W-4-1_bin.69.purify	MAG_RWS.20.06_metabat2_bin.55	0.95943	0.364269	4577_8	TGG_OTU824	d__Bacteria;p__Planctomycetota;c__Planctomycetia;o__Pirellulales;f__UBA1268;g__QWPN01;s__	Saline lake	Glacier
2020_NMC-W-6-1_bin.10.purify	GCF_007923255.1_genomic	0.983886	0.705763	7344_0	d__Bacteria;p__Pseudomonadota;c__Gammaproteobacteria;o__Xanthomonadales;f__Xanthomonadaceae;g__Lysobacter_F;s__Lysobacter_F thermophilus	Saline lake		2019_TBLSH-01_bin.24.purify	3300027213_5	0.966664	0.610879	548_0	3300027213	d__Bacteria;p__Acidobacteriota;c__Holophagae;o__Holophagales;f__Holophagaceae;g__UBA12189;s__UBA12189 sp014189895	River	Estuarine		2020_CN-N-W-2-4.9m_bin.69.purify	MAG_190624KS2_vamb_S1C6698	0.967573	0.364122	6866_3	TGG_OTU475	d__Bacteria;p__Pseudomonadota;c__Gammaproteobacteria;o__Burkholderiales;f__Burkholderiaceae_B;g__Acidovorax;s__	Freshwater lake	Glacier
2020_YZYC-20W-1-20m-1_bin.78.purify	GCF_012530535.1_genomic	0.972436	0.705613	5180_1	d__Bacteria;p__Actinomycetota;c__Actinomycetia;o__Actinomycetales;f__Microbacteriaceae;g__Yonghaparkia;s__Yonghaparkia flavibacter	Saline lake		2020_LU-w4_bin.69.purify	3300026873_1	0.969247	0.610286	3405_1	3300026873	d__Bacteria;p__Pseudomonadota;c__Gammaproteobacteria;o__Pseudomonadales;f__Moraxellaceae;g__Acinetobacter;s__Acinetobacter guillouiae	Wetland	Soil		2020_KMC-20W-1-0m-1_bin.99.purify	ISO_ZD-11	0.960694	0.363051	3422_9	TGG_OTU851	d__Bacteria;p__Pseudomonadota;c__Gammaproteobacteria;o__Pseudomonadales;f__Moraxellaceae;g__Acinetobacter;s__Acinetobacter sp002367455	Freshwater lake	Glacier
2020_CRC-20W-1-5m-1_bin.200.purify	GCF_900102335.1_genomic	0.979825	0.705103	7551_0	d__Bacteria;p__Pseudomonadota;c__Gammaproteobacteria;o__Pseudomonadales;f__Pseudomonadaceae;g__Pseudomonas_E;s__Pseudomonas_E seleniipraecipitans	Freshwater lake		2020_KMC-20W-1-23m-1_bin.152.purify	3300027493_7	0.958363	0.606654	3364_3	3300027493	d__Bacteria;p__Pseudomonadota;c__Gammaproteobacteria;o__Burkholderiales;f__Burkholderiaceae;g__Polynucleobacter;s__Polynucleobacter sp002292975	Freshwater lake	Freshwater		2020_HMH-W1_bin.18.purify	ISO_Y-RC-72-2A2.001	0.967226	0.360825	6861_3	TGG_OTU481	d__Bacteria;p__Pseudomonadota;c__Gammaproteobacteria;o__Burkholderiales;f__Burkholderiaceae_B;g__Comamonas;s__Comamonas aquatica	River	Glacier
2020_KMC-20W-1-23m-1_bin.91.purify	GCA_945901845.1_genomic	0.966027	0.705015	2470_2	d__Bacteria;p__Bacteroidota;c__Bacteroidia;o__Chitinophagales;f__Chitinophagaceae;g__Sediminibacterium;s__Sediminibacterium ginsengisoli_A	Freshwater lake		2020_DTH5-W1_bin.175.purify	3300027797_13	0.976836	0.606557	4790_1	3300027797	d__Bacteria;p__Verrucomicrobiota;c__Verrucomicrobiae;o__Pedosphaerales;f__UBA9464;g__SXXZ01;s__SXXZ01 sp005789375	River	Freshwater and sediment		BYBC-W1_bin.132.purify	MAG_MGGQSC.20.08_metabat2_bin.86	0.981698	0.359408	2752_0	TGG_OTU821	d__Bacteria;p__Cyanobacteriota;c__Cyanobacteriia;o__Leptolyngbyales;f__Leptolyngbyaceae;g__JAAFJU01;s__	Glacier	Glacier
2020_JNYC-20W-1-20m-1_bin.112.purify	GCA_903848965.1_genomic	0.966456	0.70303	4545_1	d__Bacteria;p__Verrucomicrobiota;c__Verrucomicrobiae;o__Opitutales;f__Opitutaceae;g__ER46;s__ER46 sp903848965	Freshwater lake		2019_TBLSH-01_bin.24.purify	3300027205_5	0.966477	0.606426	548_0	3300027205	d__Bacteria;p__Acidobacteriota;c__Holophagae;o__Holophagales;f__Holophagaceae;g__UBA12189;s__UBA12189 sp014189895	River	Estuarine		2021-LU-W5_bin.23.purify	ISO_TWP2-2-3	0.963233	0.357004	3422_6	TGG_OTU851	d__Bacteria;p__Pseudomonadota;c__Gammaproteobacteria;o__Pseudomonadales;f__Moraxellaceae;g__Acinetobacter;s__Acinetobacter sp002367455	Wetland	Glacier
2020_LU-w2_bin.63.purify	GCA_013298675.1_genomic	0.980729	0.702247	6071_1	d__Bacteria;p__Pseudomonadota;c__Alphaproteobacteria;o__Rhodobacterales;f__Rhodobacteraceae;g__Cypionkella;s__Cypionkella sp013298675	Wetland		2020_QHH19-W1_bin.45.purify	3300020447_6	0.959691	0.605956	6385_1	3300020447	d__Bacteria;p__Pseudomonadota;c__Alphaproteobacteria;o__Sphingomonadales;f__Sphingomonadaceae;g__Qipengyuania;s__Qipengyuania pacifica	Saline lake	Marine		2020_CN-N-W-2-4.9m_bin.69.purify	MAG_1907NJYTS1_vamb_S1C6682	0.969001	0.356871	6866_3	TGG_OTU475	d__Bacteria;p__Pseudomonadota;c__Gammaproteobacteria;o__Burkholderiales;f__Burkholderiaceae_B;g__Acidovorax;s__	Freshwater lake	Glacier
2020_HMH-W1_bin.61.purify	GCA_017996075.1_genomic	0.972312	0.702128	616_1	d__Bacteria;p__Campylobacterota;c__Campylobacteria;o__Campylobacterales;f__Arcobacteraceae;g__Aliarcobacter;s__Aliarcobacter sp017996075	River		2020_KMC-20W-1-23m-1_bin.152.purify	3300027581_7	0.95944	0.603814	3364_3	3300027581	d__Bacteria;p__Pseudomonadota;c__Gammaproteobacteria;o__Burkholderiales;f__Burkholderiaceae;g__Polynucleobacter;s__Polynucleobacter sp002292975	Freshwater lake	Freshwater lake		BYBC-W1_bin.144.purify	MAG_TGLSC.20.08_vamb_bins_S1C7229	0.966152	0.353635	1332_0	TGG_OTU337	d__Bacteria;p__Bacteroidota;c__Bacteroidia;o__Chitinophagales;f__Chitinophagaceae;g__Ferruginibacter;s__	Glacier	Glacier
2020_NMC-W-8-5m-2_bin.69.purify	GCA_002863005.1_genomic	0.978657	0.701782	7370_1	d__Bacteria;p__Pseudomonadota;c__Gammaproteobacteria;o__Xanthomonadales;f__Xanthomonadaceae;g__Pseudoxanthomonas_A;s__Pseudoxanthomonas_A sp002863005	Saline lake		2021-CE-W2_bin.6.purify	3300025513_9	0.978523	0.60077	6317_1	3300025513	d__Bacteria;p__Pseudomonadota;c__Alphaproteobacteria;o__Rhodobacterales;f__Rhodobacteraceae;g__EhC02;s__	Freshwater lake	Saline lake		2021-LU-W5_bin.23.purify	ISO_Y569	0.958838	0.353516	3422_6	TGG_OTU851	d__Bacteria;p__Pseudomonadota;c__Gammaproteobacteria;o__Pseudomonadales;f__Moraxellaceae;g__Acinetobacter;s__Acinetobacter sp002367455	Wetland	Glacier
2020_DQZB-w7_bin.84.purify	GCF_008195825.1_genomic	0.953696	0.701713	2634_1	d__Bacteria;p__Bacteroidota;c__Bacteroidia;o__Sphingobacteriales;f__Sphingobacteriaceae;g__Pelobium;s__Pelobium aquae	Wetland		2020_ZJZBSD-03-1_bin.125.purify	3300020053_20	0.965672	0.599787	3609_2	3300020053	d__Bacteria;p__Pseudomonadota;c__Gammaproteobacteria;o__Enterobacterales_A;f__Alteromonadaceae;g__Alishewanella;s__Alishewanella agri	Wetland	Salt marsh		2021-LU-W5_bin.23.purify	ISO_Y946-1A3	0.960403	0.35249	3422_6	TGG_OTU851	d__Bacteria;p__Pseudomonadota;c__Gammaproteobacteria;o__Pseudomonadales;f__Moraxellaceae;g__Acinetobacter;s__Acinetobacter sp002367455	Wetland	Glacier
2020_CN-N-W-2-0m_bin.3.purify	GCF_015602705.1_genomic	0.960523	0.701103	3422_10	d__Bacteria;p__Pseudomonadota;c__Gammaproteobacteria;o__Pseudomonadales;f__Moraxellaceae;g__Acinetobacter;s__Acinetobacter sp002367455	Freshwater lake		2020_KMC-20W-1-23m-1_bin.152.purify	3300027124_6	0.958878	0.599214	3364_3	3300027124	d__Bacteria;p__Pseudomonadota;c__Gammaproteobacteria;o__Burkholderiales;f__Burkholderiaceae;g__Polynucleobacter;s__Polynucleobacter sp002292975	Freshwater lake	Freshwater		2020_CN-N-W-2-4.9m_bin.69.purify	MAG_190624KS2_metabat2_bin.44	0.967703	0.351134	6866_3	TGG_OTU475	d__Bacteria;p__Pseudomonadota;c__Gammaproteobacteria;o__Burkholderiales;f__Burkholderiaceae_B;g__Acidovorax;s__	Freshwater lake	Glacier
2020_CN-N-W-2-0m_bin.3.purify	GCA_002321025.1_genomic	0.959622	0.70082	3422_10	d__Bacteria;p__Pseudomonadota;c__Gammaproteobacteria;o__Pseudomonadales;f__Moraxellaceae;g__Acinetobacter;s__Acinetobacter sp002367455	Freshwater lake		2021-DTH-W6_bin.7.purify	3300027494_5	0.986245	0.596977	3797_1	3300027494	d__Bacteria;p__Planctomycetota;c__Planctomycetia;o__Gemmatales;f__Gemmataceae;g__UBA969;s__	River	Freshwater		2020_LU-w10_bin.98.purify	MAG_1907NJYTS2_vamb_S1C5004	0.960114	0.348206	3443_0	TGG_OTU179	d__Bacteria;p__Pseudomonadota;c__Gammaproteobacteria;o__Burkholderiales;f__Burkholderiaceae;g__Undibacterium;s__Undibacterium aquatile	Wetland	Glacier
2020_JNYC-20W-1-40m-1_bin.92.purify	GCA_945870575.1_genomic	0.978641	0.700249	7204_1	d__Bacteria;p__Pseudomonadota;c__Gammaproteobacteria;o__Burkholderiales;f__Burkholderiaceae_B;g__Limnohabitans;s__Limnohabitans sp945870575	Freshwater lake		2020_KMC-20W-1-23m-1_bin.152.purify	3300027144_6	0.958639	0.594433	3364_3	3300027144	d__Bacteria;p__Pseudomonadota;c__Gammaproteobacteria;o__Burkholderiales;f__Burkholderiaceae;g__Polynucleobacter;s__Polynucleobacter sp002292975	Freshwater lake	Freshwater		H2-1_bin.63.purify	MAG_1908KQGRS3_metabat2_bin.6	0.950032	0.347422	7572_13	TGG_OTU425	d__Bacteria;p__Deinococcota;c__Deinococci;o__Deinococcales;f__Deinococcaceae;g__Deinococcus;s__Deinococcus sp002017875	Hot spring	Glacier
2020_PC-20W-2-1_bin.144.purify	GCA_018402365.1_genomic	0.963025	0.7	2989_1	d__Bacteria;p__Actinomycetota;c__Actinomycetia;o__Nanopelagicales;f__UBA5976;g__ATZT02;s__ATZT02 sp018402365	Saline lake		2020_KMC-20W-1-23m-1_bin.152.purify	3300027146_6	0.959088	0.59432	3364_3	3300027146	d__Bacteria;p__Pseudomonadota;c__Gammaproteobacteria;o__Burkholderiales;f__Burkholderiaceae;g__Polynucleobacter;s__Polynucleobacter sp002292975	Freshwater lake	Freshwater		2020_LU-w10_bin.98.purify	MAG_1907NJYTS2_metabat2_bin.40	0.960256	0.344886	3443_0	TGG_OTU179	d__Bacteria;p__Pseudomonadota;c__Gammaproteobacteria;o__Burkholderiales;f__Burkholderiaceae;g__Undibacterium;s__Undibacterium aquatile	Wetland	Glacier
2020_CN-D-w-1_bin.96.purify	GCA_002396885.1_genomic	0.965572	0.698781	4908_1	d__Bacteria;p__Verrucomicrobiota;c__Verrucomicrobiae;o__Verrucomicrobiales;f__DEV007;g__Arctic95D-9;s__Arctic95D-9 sp002396885	Freshwater lake		2021-DTH-W6_bin.7.purify	3300027337_3	0.986107	0.593934	3797_1	3300027337	d__Bacteria;p__Planctomycetota;c__Planctomycetia;o__Gemmatales;f__Gemmataceae;g__UBA969;s__	River	Freshwater		2020_BGBMC-20W-1-0m-1_bin.33.purify	MAG_RWS.20.06_metabat2_bin.55	0.953181	0.343387	4577_7	TGG_OTU824	d__Bacteria;p__Planctomycetota;c__Planctomycetia;o__Pirellulales;f__UBA1268;g__QWPN01;s__	Saline lake	Glacier
2020_JNYC-20W-1-20m-1_bin.98.purify	GCA_003670425.1_genomic	0.976312	0.69802	3753_1	d__Bacteria;p__Chloroflexota;c__Anaerolineae;o__Anaerolineales;f__UBA11657;g__BD1;s__BD1 sp003670425	Freshwater lake		2021-DTH-W6_bin.7.purify	3300027697_4	0.984142	0.592659	3797_1	3300027697	d__Bacteria;p__Planctomycetota;c__Planctomycetia;o__Gemmatales;f__Gemmataceae;g__UBA969;s__	River	Freshwater lake		H2-1_bin.63.purify	MAG_1907MDGRS_metabat2_bin.44	0.951785	0.343008	7572_13	TGG_OTU425	d__Bacteria;p__Deinococcota;c__Deinococci;o__Deinococcales;f__Deinococcaceae;g__Deinococcus;s__Deinococcus sp002017875	Hot spring	Glacier
2021-LU-W8_bin.92.purify	GCF_007858285.1_genomic	0.986313	0.69778	7525_2	d__Bacteria;p__Pseudomonadota;c__Gammaproteobacteria;o__Pseudomonadales;f__Pseudomonadaceae;g__Pseudomonas_E;s__Pseudomonas_E brenneri	Wetland		2020_CC-20W-1-15m-1_bin.69.purify	3300027598_12	0.954688	0.590323	1324_2	3300027598	d__Bacteria;p__Pseudomonadota;c__Gammaproteobacteria;o__Burkholderiales;f__Methylophilaceae;g__Methylopumilus;s__Methylopumilus planktonicus	Freshwater lake	Freshwater		2020_CN-N-W-2-4.9m_bin.69.purify	MAG_1907NJYTS1_maxbin2_bin.24	0.969699	0.342671	6866_3	TGG_OTU475	d__Bacteria;p__Pseudomonadota;c__Gammaproteobacteria;o__Burkholderiales;f__Burkholderiaceae_B;g__Acidovorax;s__	Freshwater lake	Glacier
H2-3_bin.43.purify	GCF_020162115.1_genomic	0.989258	0.69516	6950_1	d__Bacteria;p__Pseudomonadota;c__Gammaproteobacteria;o__Burkholderiales;f__Burkholderiaceae_B;g__Tepidimonas;s__Tepidimonas taiwanensis	Hot spring		2020_DTH3-W1_bin.106.purify	3300027518_35	0.966815	0.590164	1322_1	3300027518	d__Bacteria;p__Pseudomonadota;c__Gammaproteobacteria;o__Burkholderiales;f__Methylophilaceae;g__Methylopumilus;s__Methylopumilus universalis	River	Deep subsurface		2021-SLHSD-W2_bin.165.purify	MAG_GLYI1.20.09_metabat2_bin.44	0.950705	0.34174	3422_5	TGG_OTU851	d__Bacteria;p__Pseudomonadota;c__Gammaproteobacteria;o__Pseudomonadales;f__Moraxellaceae;g__Acinetobacter;s__Acinetobacter sp002367455	Wetland	Glacier
H1-1_bin.19.purify	GCF_003336745.1_genomic	0.969194	0.695157	7560_3	d__Bacteria;p__Deinococcota;c__Deinococci;o__Deinococcales;f__Thermaceae;g__Thermus;s__Thermus caldifontis	Hot spring		2020_KMC-20W-1-23m-1_bin.152.purify	3300027136_7	0.958167	0.588235	3364_3	3300027136	d__Bacteria;p__Pseudomonadota;c__Gammaproteobacteria;o__Burkholderiales;f__Burkholderiaceae;g__Polynucleobacter;s__Polynucleobacter sp002292975	Freshwater lake	Freshwater		2020_CN-N-W-2-4.9m_bin.69.purify	MAG_1907NJYTS1_metabat2_bin.38.001	0.955749	0.341213	6866_3	TGG_OTU475	d__Bacteria;p__Pseudomonadota;c__Gammaproteobacteria;o__Burkholderiales;f__Burkholderiaceae_B;g__Acidovorax;s__	Freshwater lake	Glacier
2020_YZYC-20W-1-5m-1_bin.85.purify	GCF_900176395.1_genomic	0.984913	0.694904	6479_1	d__Bacteria;p__Pseudomonadota;c__Alphaproteobacteria;o__Sphingomonadales;f__Sphingomonadaceae;g__Novosphingobium;s__Novosphingobium sp900176395	Saline lake		2020_KMC-20W-1-23m-1_bin.152.purify	3300027595_6	0.958303	0.585413	3364_3	3300027595	d__Bacteria;p__Pseudomonadota;c__Gammaproteobacteria;o__Burkholderiales;f__Burkholderiaceae;g__Polynucleobacter;s__Polynucleobacter sp002292975	Freshwater lake	Freshwater		2021-LU-W5_bin.23.purify	ISO_ZD-11	0.960696	0.340993	3422_6	TGG_OTU851	d__Bacteria;p__Pseudomonadota;c__Gammaproteobacteria;o__Pseudomonadales;f__Moraxellaceae;g__Acinetobacter;s__Acinetobacter sp002367455	Wetland	Glacier
2020_CN-N-W-2-0m_bin.3.purify	GCF_024129435.1_genomic	0.961316	0.694581	3422_10	d__Bacteria;p__Pseudomonadota;c__Gammaproteobacteria;o__Pseudomonadales;f__Moraxellaceae;g__Acinetobacter;s__Acinetobacter sp002367455	Freshwater lake		2020_KMC-20W-1-23m-1_bin.152.purify	3300027148_8	0.961055	0.584762	3364_3	3300027148	d__Bacteria;p__Pseudomonadota;c__Gammaproteobacteria;o__Burkholderiales;f__Burkholderiaceae;g__Polynucleobacter;s__Polynucleobacter sp002292975	Freshwater lake	Freshwater		2020_LU-w10_bin.98.purify	MAG_1907NJYTS_vamb_S1C1950	0.960915	0.338857	3443_0	TGG_OTU179	d__Bacteria;p__Pseudomonadota;c__Gammaproteobacteria;o__Burkholderiales;f__Burkholderiaceae;g__Undibacterium;s__Undibacterium aquatile	Wetland	Glacier
2020_QJH-W1_bin.41.purify	GCF_014645135.1_genomic	0.97105	0.69368	3620_1	d__Bacteria;p__Pseudomonadota;c__Gammaproteobacteria;o__Enterobacterales_A;f__Alteromonadaceae;g__Pararheinheimera;s__Pararheinheimera tangshanensis	River		2020_KMC-20W-1-23m-1_bin.152.purify	3300027154_8	0.959491	0.583804	3364_3	3300027154	d__Bacteria;p__Pseudomonadota;c__Gammaproteobacteria;o__Burkholderiales;f__Burkholderiaceae;g__Polynucleobacter;s__Polynucleobacter sp002292975	Freshwater lake	Freshwater		2020_HMH-W1_bin.18.purify	ISO_Y-RC-72-1.001	0.967314	0.33707	6861_3	TGG_OTU481	d__Bacteria;p__Pseudomonadota;c__Gammaproteobacteria;o__Burkholderiales;f__Burkholderiaceae_B;g__Comamonas;s__Comamonas aquatica	River	Glacier
2020_CC-20W-1-5m-1_bin.124.purify	GCA_903939515.1_genomic	0.952255	0.692463	4790_2	d__Bacteria;p__Verrucomicrobiota;c__Verrucomicrobiae;o__Pedosphaerales;f__UBA9464;g__SXXZ01;s__SXXZ01 sp903939515	Freshwater lake		2020_QHH19-W1_bin.45.purify	3300020383_8	0.961482	0.583658	6385_1	3300020383	d__Bacteria;p__Pseudomonadota;c__Alphaproteobacteria;o__Sphingomonadales;f__Sphingomonadaceae;g__Qipengyuania;s__Qipengyuania pacifica	Saline lake	Marine		H2-1_bin.63.purify	MAG_1905ZF6500I1_vamb_S1C4330	0.951639	0.335521	7572_13	TGG_OTU425	d__Bacteria;p__Deinococcota;c__Deinococci;o__Deinococcales;f__Deinococcaceae;g__Deinococcus;s__Deinococcus sp002017875	Hot spring	Glacier
2020_CC-20W-1-10m-1_bin.137.purify	GCF_000807925.1_genomic	0.978013	0.69202	6478_1	d__Bacteria;p__Pseudomonadota;c__Alphaproteobacteria;o__Sphingomonadales;f__Sphingomonadaceae;g__Novosphingobium;s__Novosphingobium subterraneum	Freshwater lake		2020_KMC-20W-1-23m-1_bin.152.purify	3300027145_7	0.95729	0.582375	3364_3	3300027145	d__Bacteria;p__Pseudomonadota;c__Gammaproteobacteria;o__Burkholderiales;f__Burkholderiaceae;g__Polynucleobacter;s__Polynucleobacter sp002292975	Freshwater lake	Freshwater		2020_DQZB-w3_bin.22.purify	MAG_1907NJYTI2_vamb_S1C14203	0.964843	0.333943	6864_0	TGG_OTU291	d__Bacteria;p__Pseudomonadota;c__Gammaproteobacteria;o__Burkholderiales;f__Burkholderiaceae_B;g__Comamonas;s__Comamonas suwonensis	River	Glacier
2020_LU-w1_bin.161.purify	GCF_900129705.1_genomic	0.982263	0.6912	2387_1	d__Bacteria;p__Bacteroidota;c__Bacteroidia;o__Flavobacteriales;f__Flavobacteriaceae;g__Flavobacterium;s__Flavobacterium granuli	Wetland		2020_KMC-20W-1-23m-1_bin.152.purify	3300027329_7	0.959488	0.581081	3364_3	3300027329	d__Bacteria;p__Pseudomonadota;c__Gammaproteobacteria;o__Burkholderiales;f__Burkholderiaceae;g__Polynucleobacter;s__Polynucleobacter sp002292975	Freshwater lake	Freshwater		2021-SLCB-W1_bin.72.purify	MAG_1906TGLS_vamb_S1C22783	0.967428	0.333882	5901_0	TGG_OTU695	d__Bacteria;p__Pseudomonadota;c__Alphaproteobacteria;o__Caulobacterales;f__Caulobacteraceae;g__Brevundimonas;s__Brevundimonas subvibrioides	Freshwater lake	Glacier
2019_TBLU-05_bin.18.purify	GCF_014268785.2_genomic	0.972494	0.690944	7534_1	d__Bacteria;p__Pseudomonadota;c__Gammaproteobacteria;o__Pseudomonadales;f__Pseudomonadaceae;g__Pseudomonas_E;s__Pseudomonas_E shirazensis	Wetland		2020_BMC-W-1-0m-1_bin.151.purify	3300022866_7	0.977908	0.580616	6305_5	3300022866	d__Bacteria;p__Pseudomonadota;c__Alphaproteobacteria;o__Rhodobacterales;f__Rhodobacteraceae;g__Yoonia;s__Yoonia sp018402175	Freshwater lake	saline water		2020_LU-w10_bin.98.purify	MAG_1907NJYTS_metabat2_bin.16	0.960045	0.333333	3443_0	TGG_OTU179	d__Bacteria;p__Pseudomonadota;c__Gammaproteobacteria;o__Burkholderiales;f__Burkholderiaceae;g__Undibacterium;s__Undibacterium aquatile	Wetland	Glacier
2020_LU-w7_bin.63.purify	GCF_002224225.1_genomic	0.956158	0.687606	3325_1	d__Bacteria;p__Pseudomonadota;c__Gammaproteobacteria;o__Burkholderiales;f__Burkholderiaceae;g__Polynucleobacter;s__Polynucleobacter cosmopolitanus	Wetland		2020_KMC-20W-1-23m-1_bin.152.purify	3300027143_7	0.959468	0.580122	3364_3	3300027143	d__Bacteria;p__Pseudomonadota;c__Gammaproteobacteria;o__Burkholderiales;f__Burkholderiaceae;g__Polynucleobacter;s__Polynucleobacter sp002292975	Freshwater lake	Freshwater		2020_LU-w10_bin.98.purify	MAG_1908TGLI3_vamb_S1C32	0.960132	0.33307	3443_0	TGG_OTU179	d__Bacteria;p__Pseudomonadota;c__Gammaproteobacteria;o__Burkholderiales;f__Burkholderiaceae;g__Undibacterium;s__Undibacterium aquatile	Wetland	Glacier
2020_NMC-W-8-15m-1_bin.68.purify	GCA_021129155.1_genomic	0.957974	0.6875	5100_1	d__Bacteria;p__Actinomycetota;c__Actinomycetia;o__Actinomycetales;f__Micrococcaceae;g__Arthrobacter;s__Arthrobacter sp021129155	Saline lake		2020_KMC-20W-1-23m-1_bin.152.purify	3300027132_5	0.958205	0.578748	3364_3	3300027132	d__Bacteria;p__Pseudomonadota;c__Gammaproteobacteria;o__Burkholderiales;f__Burkholderiaceae;g__Polynucleobacter;s__Polynucleobacter sp002292975	Freshwater lake	Freshwater		2020_LU-w10_bin.98.purify	MAG_1908NJYTI1_metabat2_bin.9	0.961444	0.333068	3443_0	TGG_OTU179	d__Bacteria;p__Pseudomonadota;c__Gammaproteobacteria;o__Burkholderiales;f__Burkholderiaceae;g__Undibacterium;s__Undibacterium aquatile	Wetland	Glacier
2020_CE-20W-3-1_bin.181.purify	GCA_945907105.1_genomic	0.987531	0.687023	5855_1	d__Bacteria;p__Pseudomonadota;c__Alphaproteobacteria;o__Rickettsiales;f__Rickettsiaceae;g__GCA-2402195;s__GCA-2402195 sp945907105	Freshwater lake		2020_LU-w6_bin.88.purify	3300020052_46	0.966556	0.577519	6737_2	3300020052	d__Bacteria;p__Pseudomonadota;c__Gammaproteobacteria;o__Burkholderiales;f__Rhodocyclaceae;g__Fluviibacter;s__Fluviibacter phosphoraccumulans	Wetland	Salt marsh		2020_LU-w10_bin.98.purify	MAG_1908TGLI4_vamb_S1C60	0.959869	0.332536	3443_0	TGG_OTU179	d__Bacteria;p__Pseudomonadota;c__Gammaproteobacteria;o__Burkholderiales;f__Burkholderiaceae;g__Undibacterium;s__Undibacterium aquatile	Wetland	Glacier
2020_TLSD-W1_bin.63.purify	GCA_017987065.1_genomic	0.967709	0.686747	6710_1	d__Bacteria;p__Pseudomonadota;c__Gammaproteobacteria;o__Xanthomonadales;f__Xanthomonadaceae;g__Arenimonas;s__Arenimonas sp017987065	Wetland		2019_TBLSH-01_bin.24.purify	3300027211_6	0.966038	0.573944	548_0	3300027211	d__Bacteria;p__Acidobacteriota;c__Holophagae;o__Holophagales;f__Holophagaceae;g__UBA12189;s__UBA12189 sp014189895	River	Estuarine		2020_LU-w10_bin.98.purify	MAG_1907NJYTS1_vamb_S1C1043	0.960496	0.331505	3443_0	TGG_OTU179	d__Bacteria;p__Pseudomonadota;c__Gammaproteobacteria;o__Burkholderiales;f__Burkholderiaceae;g__Undibacterium;s__Undibacterium aquatile	Wetland	Glacier
2020_CE-20W-1-5m-1_bin.120.purify	GCA_018402565.1_genomic	0.982792	0.686266	3825_2	d__Bacteria;p__Planctomycetota;c__Planctomycetia;o__Pirellulales;f__Pirellulaceae;g__M30B19;s__M30B19 sp018402565	Freshwater lake		2019_TBLU-11_bin.29.purify	3300017444_48	0.953168	0.573628	7399_1	3300017444	d__Bacteria;p__Pseudomonadota;c__Gammaproteobacteria;o__Burkholderiales;f__Chromobacteriaceae;g__Vogesella;s__Vogesella indigofera	Wetland	hot spring sediment		2021-HH-W1_bin.3.purify	ISO_B417-3	0.976988	0.331144	2337_0	TGG_OTU8	d__Bacteria;p__Bacteroidota;c__Bacteroidia;o__Flavobacteriales;f__Flavobacteriaceae;g__Flavobacterium;s__	River	Glacier
2020_BMC-W-1-0m-1_bin.151.purify	GCA_018402175.1_genomic	0.981672	0.684422	6305_5	d__Bacteria;p__Pseudomonadota;c__Alphaproteobacteria;o__Rhodobacterales;f__Rhodobacteraceae;g__Yoonia;s__Yoonia sp018402175	Freshwater lake		2020_KMC-20W-1-23m-1_bin.152.purify	3300027596_7	0.959237	0.571161	3364_3	3300027596	d__Bacteria;p__Pseudomonadota;c__Gammaproteobacteria;o__Burkholderiales;f__Burkholderiaceae;g__Polynucleobacter;s__Polynucleobacter sp002292975	Freshwater lake	Freshwater		2020_LU-w10_bin.98.purify	MAG_1908NJYTI1_vamb_S1C381	0.960889	0.330218	3443_0	TGG_OTU179	d__Bacteria;p__Pseudomonadota;c__Gammaproteobacteria;o__Burkholderiales;f__Burkholderiaceae;g__Undibacterium;s__Undibacterium aquatile	Wetland	Glacier
2020_NMC-W-8-15m-1_bin.95.purify	GCF_000622145.1_genomic	0.981916	0.683808	6148_0	d__Bacteria;p__Pseudomonadota;c__Alphaproteobacteria;o__Rhodobacterales;f__Rhodobacteraceae;g__Paracoccus;s__Paracoccus yeei	Saline lake		2020_DTH-6-1-W1_bin.68.purify	3300014957_3	0.966525	0.570552	3151_1	3300014957	d__Bacteria;p__Actinomycetota;c__Actinomycetia;o__Nanopelagicales;f__Nanopelagicaceae;g__MAG-120802;s__MAG-120802 sp003569145	River	Aquatic		2021-HH-W1_bin.3.purify	ISO_B422-1	0.975321	0.329926	2337_0	TGG_OTU8	d__Bacteria;p__Bacteroidota;c__Bacteroidia;o__Flavobacteriales;f__Flavobacteriaceae;g__Flavobacterium;s__	River	Glacier
2021-LU-W3_bin.59.purify	GCF_014236655.1_genomic	0.993521	0.683325	7531_0	d__Bacteria;p__Pseudomonadota;c__Gammaproteobacteria;o__Pseudomonadales;f__Pseudomonadaceae;g__Pseudomonas_E;s__Pseudomonas_E kielensis	Wetland		2020_KMC-20W-1-23m-1_bin.152.purify	3300027600_7	0.958375	0.57037	3364_3	3300027600	d__Bacteria;p__Pseudomonadota;c__Gammaproteobacteria;o__Burkholderiales;f__Burkholderiaceae;g__Polynucleobacter;s__Polynucleobacter sp002292975	Freshwater lake	Freshwater		2020_LU-w10_bin.98.purify	MAG_1908TGLI2_vamb_S1C1949	0.960796	0.329439	3443_0	TGG_OTU179	d__Bacteria;p__Pseudomonadota;c__Gammaproteobacteria;o__Burkholderiales;f__Burkholderiaceae;g__Undibacterium;s__Undibacterium aquatile	Wetland	Glacier
2020_NMC-W-2-1_bin.138.purify	GCF_010725885.1_genomic	0.987824	0.681366	5034_1	d__Bacteria;p__Actinomycetota;c__Actinomycetia;o__Mycobacteriales;f__Mycobacteriaceae;g__Mycobacterium;s__Mycobacterium tokaiense	Saline lake		2020_KMC-20W-1-23m-1_bin.152.purify	3300027593_5	0.956596	0.568058	3364_3	3300027593	d__Bacteria;p__Pseudomonadota;c__Gammaproteobacteria;o__Burkholderiales;f__Burkholderiaceae;g__Polynucleobacter;s__Polynucleobacter sp002292975	Freshwater lake	Freshwater		H4-2_bin.12.purify	MAG_ZPGI1.20.10_metabat2_bin.25	0.952106	0.329114	3415_3	TGG_OTU852	d__Bacteria;p__Pseudomonadota;c__Gammaproteobacteria;o__Pseudomonadales;f__Moraxellaceae;g__Acinetobacter;s__Acinetobacter johnsonii	Hot spring	Glacier
2020_CN-N-W-2-0m_bin.3.purify	GCF_022967985.1_genomic	0.964646	0.681118	3422_10	d__Bacteria;p__Pseudomonadota;c__Gammaproteobacteria;o__Pseudomonadales;f__Moraxellaceae;g__Acinetobacter;s__Acinetobacter sp002367455	Freshwater lake		2020_KMC-20W-1-23m-1_bin.305.purify	3300027897_35	0.973835	0.565841	7582_1	3300027897	d__Bacteria;p__Desulfobacterota;c__Syntrophobacteria;o__Syntrophobacterales;f__;g__;s__	Freshwater lake	Freshwater lake sediment		BYBC-W1_bin.129.purify	MAG_MGGQSC.20.08_metabat2_bin.12	0.967008	0.328546	1737_2	TGG_OTU721	d__Bacteria;p__Bacteroidota;c__Bacteroidia;o__Cytophagales;f__Spirosomaceae;g__Arcicella;s__	Glacier	Glacier
2020_GMZ15-W1_bin.143.purify	GCF_000487975.1_genomic	0.96433	0.680927	3422_12	d__Bacteria;p__Pseudomonadota;c__Gammaproteobacteria;o__Pseudomonadales;f__Moraxellaceae;g__Acinetobacter;s__Acinetobacter idrijaensis	Saline lake		H4-1_bin.93.purify	3300017400_6	0.989614	0.5637	5585_0	3300017400	d__Bacteria;p__Calescibacterota;c__Calescibacteriia;o__Calescibacteriales;f__Calescibacteriaceae;g__Calescibacterium;s__	Hot spring	Hot spring		2021-HH-W1_bin.3.purify	ISO_B393-2	0.976694	0.328413	2337_0	TGG_OTU8	d__Bacteria;p__Bacteroidota;c__Bacteroidia;o__Flavobacteriales;f__Flavobacteriaceae;g__Flavobacterium;s__	River	Glacier
2019_TBMTW-16_bin.15.purify	GCA_018969355.1_genomic	0.984119	0.680851	3140_0	d__Bacteria;p__Actinomycetota;c__Actinomycetia;o__Nanopelagicales;f__Nanopelagicaceae;g__Planktophila;s__Planktophila sp018969355	River		2020_KMC-20W-1-23m-1_bin.152.purify	3300027147_8	0.960138	0.5625	3364_3	3300027147	d__Bacteria;p__Pseudomonadota;c__Gammaproteobacteria;o__Burkholderiales;f__Burkholderiaceae;g__Polynucleobacter;s__Polynucleobacter sp002292975	Freshwater lake	Freshwater		H2-1_bin.63.purify	MAG_1909JMYZI3_vamb_S1C2981	0.951175	0.328346	7572_13	TGG_OTU425	d__Bacteria;p__Deinococcota;c__Deinococci;o__Deinococcales;f__Deinococcaceae;g__Deinococcus;s__Deinococcus sp002017875	Hot spring	Glacier
2020_ZJZBSD-03-1_bin.109.purify	GCA_023151265.1_genomic	0.956793	0.679151	2278_2	d__Bacteria;p__Bacteroidota;c__Bacteroidia;o__Flavobacteriales;f__Flavobacteriaceae;g__Flavobacterium;s__Flavobacterium sp023151265	Wetland		2020_JNYC-20W-2-1_bin.155.purify	3300026134_5	0.976228	0.56168	5736_1	3300026134	d__Bacteria;p__Actinomycetota;c__Actinomycetia;o__Propionibacteriales;f__Propionibacteriaceae;g__Cutibacterium;s__Cutibacterium acnes	Freshwater lake	Marine Oceanic		H2-1_bin.63.purify	MAG_1907QMI1_vamb_S1C3972	0.951739	0.327894	7572_13	TGG_OTU425	d__Bacteria;p__Deinococcota;c__Deinococci;o__Deinococcales;f__Deinococcaceae;g__Deinococcus;s__Deinococcus sp002017875	Hot spring	Glacier
2021-BC-W20_bin.13.purify	GCF_008806955.1_genomic	0.981046	0.679144	3489_0	d__Bacteria;p__Pseudomonadota;c__Gammaproteobacteria;o__Pseudomonadales;f__Cellvibrionaceae;g__Cellvibrio;s__Cellvibrio sp000263355	Glacier		2020_GH-W-1_bin.94.purify	3300025189_2	0.962158	0.561245	3415_14	3300025189	d__Bacteria;p__Pseudomonadota;c__Gammaproteobacteria;o__Pseudomonadales;f__Moraxellaceae;g__Acinetobacter;s__Acinetobacter johnsonii	River	Deep ocean		2020_LU-w10_bin.98.purify	MAG_1908TGLI4_metabat2_bin.42	0.960154	0.327571	3443_0	TGG_OTU179	d__Bacteria;p__Pseudomonadota;c__Gammaproteobacteria;o__Burkholderiales;f__Burkholderiaceae;g__Undibacterium;s__Undibacterium aquatile	Wetland	Glacier
2020_KMC-20W-1-15m-1_bin.58.purify	GCF_900232865.1_genomic	0.984277	0.678947	3171_1	d__Bacteria;p__Actinomycetota;c__Actinomycetia;o__Mycobacteriales;f__Mycobacteriaceae;g__Corynebacterium;s__Corynebacterium dentalis	Freshwater lake		2020_DTH-6-1-W1_bin.68.purify	3300014801_4	0.965672	0.561129	3151_1	3300014801	d__Bacteria;p__Actinomycetota;c__Actinomycetia;o__Nanopelagicales;f__Nanopelagicaceae;g__MAG-120802;s__MAG-120802 sp003569145	River	Aquatic		2020_LU-w10_bin.98.purify	MAG_1907NJYTS1_metabat2_bin.13	0.960892	0.327406	3443_0	TGG_OTU179	d__Bacteria;p__Pseudomonadota;c__Gammaproteobacteria;o__Burkholderiales;f__Burkholderiaceae;g__Undibacterium;s__Undibacterium aquatile	Wetland	Glacier
2021-CE-W1_bin.115.purify	GCF_000382165.1_genomic	0.95223	0.678268	3601_1	d__Bacteria;p__Pseudomonadota;c__Gammaproteobacteria;o__Enterobacterales_A;f__Alteromonadaceae;g__Arsukibacterium;s__Arsukibacterium perlucidum	Freshwater lake		2020_KMC-20W-1-23m-1_bin.152.purify	3300027594_7	0.957981	0.56102	3364_3	3300027594	d__Bacteria;p__Pseudomonadota;c__Gammaproteobacteria;o__Burkholderiales;f__Burkholderiaceae;g__Polynucleobacter;s__Polynucleobacter sp002292975	Freshwater lake	Freshwater		2020_LU-w10_bin.98.purify	MAG_1908TGLI3_metabat2_bin.1	0.960149	0.327132	3443_0	TGG_OTU179	d__Bacteria;p__Pseudomonadota;c__Gammaproteobacteria;o__Burkholderiales;f__Burkholderiaceae;g__Undibacterium;s__Undibacterium aquatile	Wetland	Glacier
2021-EH-W1_bin.54.purify	GCA_009700155.1_genomic	0.973023	0.677686	3161_0	d__Bacteria;p__Actinomycetota;c__Actinomycetia;o__Nanopelagicales;f__Nanopelagicaceae;g__Nanopelagicus;s__Nanopelagicus sp009700155	Saline lake		2020_BGBMC-20W-3-1_bin.104.purify	3300023239_7	0.960776	0.558947	6305_4	3300023239	d__Bacteria;p__Pseudomonadota;c__Alphaproteobacteria;o__Rhodobacterales;f__Rhodobacteraceae;g__Yoonia;s__Yoonia sp018402175	Saline lake	saline water		2021-HH-W1_bin.3.purify	ISO_B990-1	0.977303	0.326624	2337_0	TGG_OTU8	d__Bacteria;p__Bacteroidota;c__Bacteroidia;o__Flavobacteriales;f__Flavobacteriaceae;g__Flavobacterium;s__	River	Glacier
2020_CESD-W-1_bin.118.purify	GCA_002422865.1_genomic	0.980379	0.677326	2675_1	d__Bacteria;p__Bacteroidota;c__Bacteroidia;o__NS11-12g;f__UKL13-3;g__UBA6183;s__UBA6183 sp002422865	Wetland		H3-2_bin.38.purify	3300025105_24	0.988723	0.558763	4436_0	3300025105	d__Bacteria;p__Acidobacteriota;c__Terriglobia;o__Acidoferrales;f__UBA7541;g__DSGC01;s__DSGC01 sp023512135	Hot spring	hot spring sediment		2021-HH-W1_bin.3.purify	ISO_B412-2	0.97827	0.326047	2337_0	TGG_OTU8	d__Bacteria;p__Bacteroidota;c__Bacteroidia;o__Flavobacteriales;f__Flavobacteriaceae;g__Flavobacterium;s__	River	Glacier
2021-DTH-W5_bin.24.purify	GCF_000719955.1_genomic	0.96113	0.677322	3971_1	d__Bacteria;p__Actinomycetota;c__Actinomycetia;o__Streptomycetales;f__Streptomycetaceae;g__Streptomyces;s__Streptomyces albidoflavus	River		H3-2_bin.38.purify	3300025094_18	0.98825	0.558308	4436_0	3300025094	d__Bacteria;p__Acidobacteriota;c__Terriglobia;o__Acidoferrales;f__UBA7541;g__DSGC01;s__DSGC01 sp023512135	Hot spring	hot spring sediment		2021-HH-W1_bin.3.purify	ISO_B297-1	0.975806	0.324497	2337_0	TGG_OTU8	d__Bacteria;p__Bacteroidota;c__Bacteroidia;o__Flavobacteriales;f__Flavobacteriaceae;g__Flavobacterium;s__	River	Glacier
2021-SD-W41_bin.139.purify	GCF_014280435.1_genomic	0.97466	0.676152	6412_3	d__Bacteria;p__Pseudomonadota;c__Alphaproteobacteria;o__Sphingomonadales;f__Sphingomonadaceae;g__Sphingobium;s__Sphingobium sp014280435	Wetland		2020_KMC-20W-1-23m-1_bin.152.purify	3300027149_7	0.960913	0.553539	3364_3	3300027149	d__Bacteria;p__Pseudomonadota;c__Gammaproteobacteria;o__Burkholderiales;f__Burkholderiaceae;g__Polynucleobacter;s__Polynucleobacter sp002292975	Freshwater lake	Freshwater		H2-1_bin.63.purify	MAG_1908KQGRS1_metabat2_bin.15	0.950217	0.324303	7572_13	TGG_OTU425	d__Bacteria;p__Deinococcota;c__Deinococci;o__Deinococcales;f__Deinococcaceae;g__Deinococcus;s__Deinococcus sp002017875	Hot spring	Glacier
2020_YZYC-20W-1-25m-1_bin.128.purify	GCA_021737905.1_genomic	0.956854	0.675728	7184_1	d__Bacteria;p__Pseudomonadota;c__Gammaproteobacteria;o__Burkholderiales;f__Burkholderiaceae_B;g__Polaromonas;s__Polaromonas sp021737905	Saline lake		2019_TBLSH-01_bin.24.purify	3300027214_9	0.964929	0.553125	548_0	3300027214	d__Bacteria;p__Acidobacteriota;c__Holophagae;o__Holophagales;f__Holophagaceae;g__UBA12189;s__UBA12189 sp014189895	River	Estuarine		2020_LU-w10_bin.98.purify	MAG_1908NJYTI1_maxbin2_bin.0	0.960889	0.323911	3443_0	TGG_OTU179	d__Bacteria;p__Pseudomonadota;c__Gammaproteobacteria;o__Burkholderiales;f__Burkholderiaceae;g__Undibacterium;s__Undibacterium aquatile	Wetland	Glacier
2020_CBL-w2_bin.100.purify	GCA_017984835.1_genomic	0.980451	0.675439	2322_1	d__Bacteria;p__Bacteroidota;c__Bacteroidia;o__Flavobacteriales;f__Flavobacteriaceae;g__Flavobacterium;s__Flavobacterium sp017984835	Wetland		2019_TBLSH-01_bin.24.purify	3300027224_8	0.967862	0.552795	548_0	3300027224	d__Bacteria;p__Acidobacteriota;c__Holophagae;o__Holophagales;f__Holophagaceae;g__UBA12189;s__UBA12189 sp014189895	River	Estuarine		H2-1_bin.63.purify	MAG_1907QMI2_vamb_S1C2628	0.951349	0.322112	7572_13	TGG_OTU425	d__Bacteria;p__Deinococcota;c__Deinococci;o__Deinococcales;f__Deinococcaceae;g__Deinococcus;s__Deinococcus sp002017875	Hot spring	Glacier
2020_YZYC-20W-1-10m-1_bin.45.purify	GCF_000495915.1_genomic	0.968339	0.67538	7544_0	d__Bacteria;p__Pseudomonadota;c__Gammaproteobacteria;o__Pseudomonadales;f__Pseudomonadaceae;g__Stutzerimonas;s__Stutzerimonas sp007713455	Saline lake		2021-LU-W2_bin.77.purify	3300025189_2	0.958062	0.552209	3415_13	3300025189	d__Bacteria;p__Pseudomonadota;c__Gammaproteobacteria;o__Pseudomonadales;f__Moraxellaceae;g__Acinetobacter;s__Acinetobacter johnsonii	Wetland	Deep ocean		2021-HH-W1_bin.3.purify	ISO_B315-1	0.979573	0.321787	2337_0	TGG_OTU8	d__Bacteria;p__Bacteroidota;c__Bacteroidia;o__Flavobacteriales;f__Flavobacteriaceae;g__Flavobacterium;s__	River	Glacier
2020_CC-20W-1-15m-1_bin.152.purify	GCF_000382065.1_genomic	0.97328	0.674165	7377_0	d__Bacteria;p__Pseudomonadota;c__Gammaproteobacteria;o__Xanthomonadales;f__Xanthomonadaceae;g__Stenotrophomonas;s__Stenotrophomonas hibiscicola	Freshwater lake		2020_NMC-W-2-1_bin.119.purify	3300012879_7	0.950959	0.552165	6411_1	3300012879	d__Bacteria;p__Pseudomonadota;c__Alphaproteobacteria;o__Sphingomonadales;f__Sphingomonadaceae;g__Sphingobium;s__Sphingobium yanoikuyae	Saline lake	soil		H2-1_bin.63.purify	MAG_1907MDGRS_vamb_S1C5422	0.952278	0.318774	7572_13	TGG_OTU425	d__Bacteria;p__Deinococcota;c__Deinococci;o__Deinococcales;f__Deinococcaceae;g__Deinococcus;s__Deinococcus sp002017875	Hot spring	Glacier
2019_TBLU-11_bin.52.purify	GCF_021440345.1_genomic	0.959641	0.673565	3589_0	d__Bacteria;p__Pseudomonadota;c__Gammaproteobacteria;o__Enterobacterales;f__Enterobacteriaceae;g__Kluyvera;s__Kluyvera intermedia_A	Wetland		2020_GH-W-1_bin.94.purify	3300025196_1	0.96082	0.548634	3415_14	3300025196	d__Bacteria;p__Pseudomonadota;c__Gammaproteobacteria;o__Pseudomonadales;f__Moraxellaceae;g__Acinetobacter;s__Acinetobacter johnsonii	River	Deep ocean		2021-HH-W1_bin.45.purify	MAG_QYSC.20.08_metabat2_bin.106	0.955548	0.318456	4322_0	TGG_OTU211	d__Bacteria;p__Chloroflexota;c__Limnocylindria;o__Limnocylindrales;f__CSP1-4;g__SPCO01;s__	River	Glacier
2021-EH-W1_bin.155.purify	GCF_003011125.1_genomic	0.957721	0.673307	4224_2	d__Bacteria;p__Cyanobacteriota;c__Cyanobacteriia;o__PCC-6307;f__Cyanobiaceae;g__Synechococcus_D;s__Synechococcus_D lacustris	Saline lake		2019_TBLSH-01_bin.24.purify	3300027627_27	0.968237	0.546326	548_0	3300027627	d__Bacteria;p__Acidobacteriota;c__Holophagae;o__Holophagales;f__Holophagaceae;g__UBA12189;s__UBA12189 sp014189895	River	Freshwater lentic		2021-HH-W1_bin.45.purify	MAG_QYSC.20.08_vamb_bins_S1C5407	0.956343	0.317961	4322_0	TGG_OTU211	d__Bacteria;p__Chloroflexota;c__Limnocylindria;o__Limnocylindrales;f__CSP1-4;g__SPCO01;s__	River	Glacier
2019_TBMTW-14_bin.9.purify	GCF_008710155.1_genomic	0.977597	0.673147	6416_1	d__Bacteria;p__Pseudomonadota;c__Alphaproteobacteria;o__Sphingomonadales;f__Sphingomonadaceae;g__Sphingobium;s__Sphingobium limneticum	River		2020_KMC-20W-1-23m-1_bin.152.purify	3300027608_3	0.957613	0.543925	3364_3	3300027608	d__Bacteria;p__Pseudomonadota;c__Gammaproteobacteria;o__Burkholderiales;f__Burkholderiaceae;g__Polynucleobacter;s__Polynucleobacter sp002292975	Freshwater lake	Freshwater lentic		2021-SLCB-W1_bin.72.purify	MAG_1906TGLS_metabat2_bin.41	0.975513	0.317805	5901_0	TGG_OTU695	d__Bacteria;p__Pseudomonadota;c__Alphaproteobacteria;o__Caulobacterales;f__Caulobacteraceae;g__Brevundimonas;s__Brevundimonas subvibrioides	Freshwater lake	Glacier
2020_LU-w9_bin.196.purify	GCA_023151145.1_genomic	0.981667	0.67313	728_1	d__Bacteria;p__Bdellovibrionota;c__Bacteriovoracia;o__Bacteriovoracales;f__Bacteriovoracaceae;g__Bacteriovorax;s__Bacteriovorax sp023151145	Wetland		2020_KMC-20W-1-23m-1_bin.152.purify	3300027150_7	0.959107	0.542907	3364_3	3300027150	d__Bacteria;p__Pseudomonadota;c__Gammaproteobacteria;o__Burkholderiales;f__Burkholderiaceae;g__Polynucleobacter;s__Polynucleobacter sp002292975	Freshwater lake	Freshwater		2020_CN-B-W-1_bin.46.purify	MAG_RWS.20.06_metabat2_bin.9	0.956654	0.317308	4230_4	TGG_OTU869	d__Bacteria;p__Cyanobacteriota;c__Cyanobacteriia;o__PCC-6307;f__Cyanobiaceae;g__Cyanobium_A;s__	Freshwater lake	Glacier
2021-BQZBHK-W4_bin.57.purify	GCA_945883505.1_genomic	0.950091	0.672457	2832_1	d__Bacteria;p__Actinomycetota;c__Actinomycetia;o__Actinomycetales;f__Microbacteriaceae;g__Rhodoluna;s__Rhodoluna limnophila_B	River		2021-LU-W2_bin.77.purify	3300025196_1	0.956589	0.542077	3415_13	3300025196	d__Bacteria;p__Pseudomonadota;c__Gammaproteobacteria;o__Pseudomonadales;f__Moraxellaceae;g__Acinetobacter;s__Acinetobacter johnsonii	Wetland	Deep ocean		2021-HH-W1_bin.45.purify	MAG_QYSC.20.08_maxbin2_bin.34	0.955536	0.316986	4322_0	TGG_OTU211	d__Bacteria;p__Chloroflexota;c__Limnocylindria;o__Limnocylindrales;f__CSP1-4;g__SPCO01;s__	River	Glacier
2020_JNYC-20W-1-40m-1_bin.14.purify	GCA_945878605.1_genomic	0.984773	0.672372	3479_1	d__Bacteria;p__Pseudomonadota;c__Gammaproteobacteria;o__Burkholderiales;f__Methylophilaceae;g__Methylopumilus_A;s__Methylopumilus_A universalis_B	Freshwater lake		2021-DTH-W6_bin.7.purify	3300027736_4	0.952183	0.540054	3797_1	3300027736	d__Bacteria;p__Planctomycetota;c__Planctomycetia;o__Gemmatales;f__Gemmataceae;g__UBA969;s__	River	Freshwater lake		H2-1_bin.63.purify	MAG_1905ZF6500I1_metabat2_bin.28	0.952823	0.315152	7572_13	TGG_OTU425	d__Bacteria;p__Deinococcota;c__Deinococci;o__Deinococcales;f__Deinococcaceae;g__Deinococcus;s__Deinococcus sp002017875	Hot spring	Glacier
2020_BHH-W1_bin.34.purify	GCA_014381105.1_genomic	0.978388	0.672	3747_1	d__Archaea;p__Thermoproteota;c__Nitrososphaeria;o__Nitrososphaerales;f__Nitrososphaeraceae;g__TA-21;s__TA-21 sp014381105	River		H4-1_bin.11.purify	3300025094_43	0.973042	0.529262	702_0	3300025094	d__Bacteria;p__DRYD01;c__DRYD01;o__DRYD01;f__DRYD01;g__;s__	Hot spring	hot spring sediment		H2-1_bin.63.purify	MAG_1908KQGRS3_vamb_S1C2223	0.951157	0.314414	7572_13	TGG_OTU425	d__Bacteria;p__Deinococcota;c__Deinococci;o__Deinococcales;f__Deinococcaceae;g__Deinococcus;s__Deinococcus sp002017875	Hot spring	Glacier
2020_GMZ15-W1_bin.143.purify	GCA_000761495.1_genomic	0.967577	0.671041	3422_12	d__Bacteria;p__Pseudomonadota;c__Gammaproteobacteria;o__Pseudomonadales;f__Moraxellaceae;g__Acinetobacter;s__Acinetobacter idrijaensis	Saline lake		2020_JNYC-20W-2-1_bin.155.purify	3300026229_5	0.981523	0.52807	5736_1	3300026229	d__Bacteria;p__Actinomycetota;c__Actinomycetia;o__Propionibacteriales;f__Propionibacteriaceae;g__Cutibacterium;s__Cutibacterium acnes	Freshwater lake	Upper troposphere		H2-1_bin.63.purify	MAG_1908KQGRS_vamb_S1C3174	0.95236	0.314156	7572_13	TGG_OTU425	d__Bacteria;p__Deinococcota;c__Deinococci;o__Deinococcales;f__Deinococcaceae;g__Deinococcus;s__Deinococcus sp002017875	Hot spring	Glacier
2020_DQZB-w4_bin.35.purify	GCF_900156545.1_genomic	0.956486	0.670922	7548_0	d__Bacteria;p__Pseudomonadota;c__Gammaproteobacteria;o__Pseudomonadales;f__Pseudomonadaceae;g__Pseudomonas_E;s__Pseudomonas_E alcaligenes_A	River		2020_BGBMC-20W-3-1_bin.104.purify	3300023429_3	0.961592	0.518804	6305_4	3300023429	d__Bacteria;p__Pseudomonadota;c__Alphaproteobacteria;o__Rhodobacterales;f__Rhodobacteraceae;g__Yoonia;s__Yoonia sp018402175	Saline lake	saline water		2020_SLC-w-7_bin.98.purify	MAG_RWS.20.06_metabat2_bin.53	0.957921	0.313929	6654_4	TGG_OTU787	d__Bacteria;p__Pseudomonadota;c__Alphaproteobacteria;o__Sphingomonadales;f__Sphingomonadaceae;g__Sphingorhabdus_B;s__	Freshwater lake	Glacier
2019_zjzb-5_bin.17.purify	GCA_945890705.1_genomic	0.978905	0.670103	7133_7	d__Bacteria;p__Pseudomonadota;c__Gammaproteobacteria;o__Burkholderiales;f__Burkholderiaceae_B;g__Hydrogenophaga;s__Hydrogenophaga intermedia_C	River		2021-EH-W1_bin.54.purify	3300014720_72	0.96051	0.517857	3161_0	3300014720	d__Bacteria;p__Actinomycetota;c__Actinomycetia;o__Nanopelagicales;f__Nanopelagicaceae;g__Nanopelagicus;s__Nanopelagicus sp009700155	Saline lake	freshwater		H2-1_bin.63.purify	MAG_1908KQGRS2_vamb_S1C2793	0.95184	0.313433	7572_13	TGG_OTU425	d__Bacteria;p__Deinococcota;c__Deinococci;o__Deinococcales;f__Deinococcaceae;g__Deinococcus;s__Deinococcus sp002017875	Hot spring	Glacier
2020_KMC-20W-1-0m-1_bin.3.purify	GCA_945883115.1_genomic	0.972332	0.669927	6333_1	d__Bacteria;p__Pseudomonadota;c__Alphaproteobacteria;o__Rhizobiales;f__Beijerinckiaceae;g__CAIUPE01;s__CAIUPE01 sp945883115	Freshwater lake		2020_DTH3-W1_bin.106.purify	3300027769_28	0.969579	0.517787	1322_1	3300027769	d__Bacteria;p__Pseudomonadota;c__Gammaproteobacteria;o__Burkholderiales;f__Methylophilaceae;g__Methylopumilus;s__Methylopumilus universalis	River	Freshwater lake		2021-BQZB-W1+_bin.74.purify	MAG_1909JMYZI1_metabat2_bin.31	0.958208	0.312814	5205_0	TGG_OTU175	d__Bacteria;p__Actinomycetota;c__Actinomycetia;o__Mycobacteriales;f__Mycobacteriaceae;g__Rhodococcus;s__Rhodococcus qingshengii	River	Glacier
2020_CE-20W-1-2.5m-1_bin.116.purify	GCF_007858275.1_genomic	0.982944	0.669729	7525_1	d__Bacteria;p__Pseudomonadota;c__Gammaproteobacteria;o__Pseudomonadales;f__Pseudomonadaceae;g__Pseudomonas_E;s__Pseudomonas_E proteolytica	Freshwater lake		2020_DTH3-W1_bin.106.purify	2199352004_4	0.972655	0.516129	1322_1	2199352004	d__Bacteria;p__Pseudomonadota;c__Gammaproteobacteria;o__Burkholderiales;f__Methylophilaceae;g__Methylopumilus;s__Methylopumilus universalis	River	Freshwater		H2-1_bin.63.purify	MAG_1907QMI2_metabat2_bin.30	0.951493	0.312036	7572_13	TGG_OTU425	d__Bacteria;p__Deinococcota;c__Deinococci;o__Deinococcales;f__Deinococcaceae;g__Deinococcus;s__Deinococcus sp002017875	Hot spring	Glacier
2020_CN-N-W-2-0m_bin.3.purify	GCF_024129735.1_genomic	0.960025	0.669557	3422_10	d__Bacteria;p__Pseudomonadota;c__Gammaproteobacteria;o__Pseudomonadales;f__Moraxellaceae;g__Acinetobacter;s__Acinetobacter sp002367455	Freshwater lake		2020_DTH3-W1_bin.106.purify	3300027804_84	0.972333	0.509174	1322_1	3300027804	d__Bacteria;p__Pseudomonadota;c__Gammaproteobacteria;o__Burkholderiales;f__Methylophilaceae;g__Methylopumilus;s__Methylopumilus universalis	River	Freshwater lake		H2-1_bin.63.purify	MAG_KXWS_metabat2_bin.4	0.950009	0.308955	7572_13	TGG_OTU425	d__Bacteria;p__Deinococcota;c__Deinococci;o__Deinococcales;f__Deinococcaceae;g__Deinococcus;s__Deinococcus sp002017875	Hot spring	Glacier
2020_JNYC-20W-2-1_bin.112.purify	GCA_945861235.1_genomic	0.969469	0.669347	4716_2	d__Bacteria;p__Verrucomicrobiota;c__Verrucomicrobiae;o__Opitutales;f__Opitutaceae;g__CAITWF01;s__CAITWF01 sp945861235	Freshwater lake		2020_NRPC-20W-3-1_bin.109.purify	3300025236_11	0.96543	0.497884	4094_0	3300025236	d__Bacteria;p__Pseudomonadota;c__Gammaproteobacteria;o__Pseudomonadales;f__Porticoccaceae;g__Porticoccus;s__	Saline lake	Deep ocean		H2-1_bin.63.purify	MAG_1908KQGRS1_vamb_S1C2794	0.950304	0.307185	7572_13	TGG_OTU425	d__Bacteria;p__Deinococcota;c__Deinococci;o__Deinococcales;f__Deinococcaceae;g__Deinococcus;s__Deinococcus sp002017875	Hot spring	Glacier
2021-DTH-W6_bin.134.purify	GCA_003670455.1_genomic	0.956917	0.669261	4348_1	d__Bacteria;p__Chloroflexota;c__Limnocylindria;o__Limnocylindrales;f__Limnocylindraceae;g__Limnocylindrus;s__Limnocylindrus sp003670455	River		2021-DTH-W6_bin.25.purify	3300023174_50	0.972302	0.491704	4224_1	3300023174	d__Bacteria;p__Cyanobacteriota;c__Cyanobacteriia;o__PCC-6307;f__Cyanobiaceae;g__Synechococcus_D;s__Synechococcus_D lacustris	River	freshwater		2021-LU-W6_bin.8.purify	MAG_KQGRI2.20.08_metabat2_bin.34	0.96237	0.306723	2791_6	TGG_OTU830	d__Bacteria;p__Cyanobacteriota;c__Cyanobacteriia;o__Cyanobacteriales;f__Microcoleaceae;g__Microcoleus;s__	Wetland	Glacier
2020_DTH2-W1_bin.7.purify	GCF_006757745.1_genomic	0.983085	0.66813	3401_1	d__Bacteria;p__Pseudomonadota;c__Gammaproteobacteria;o__Pseudomonadales;f__Moraxellaceae;g__Acinetobacter;s__Acinetobacter radioresistens	River		2021-DTH-W6_bin.25.purify	3300022752_41	0.957062	0.49	4224_1	3300022752	d__Bacteria;p__Cyanobacteriota;c__Cyanobacteriia;o__PCC-6307;f__Cyanobiaceae;g__Synechococcus_D;s__Synechococcus_D lacustris	River	freshwater		2021-LU-W6_bin.8.purify	MAG_KQGRI2.20.08_vamb_bins_S1C5500	0.964771	0.303815	2791_6	TGG_OTU830	d__Bacteria;p__Cyanobacteriota;c__Cyanobacteriia;o__Cyanobacteriales;f__Microcoleaceae;g__Microcoleus;s__	Wetland	Glacier
2019_TBLSH-01_bin.58.purify	GCA_003671195.1_genomic	0.956252	0.667581	5437_3	d__Bacteria;p__Planctomycetota;c__Planctomycetia;o__Pirellulales;f__Pirellulaceae;g__Pirellula_B;s__Pirellula_B sp003671195	River		2020_BGBMC-20W-3-1_bin.104.purify	3300022866_7	0.959904	0.484601	6305_4	3300022866	d__Bacteria;p__Pseudomonadota;c__Alphaproteobacteria;o__Rhodobacterales;f__Rhodobacteraceae;g__Yoonia;s__Yoonia sp018402175	Saline lake	saline water		2021-SLHSD-W2_bin.165.purify	ISO_TWP2-2-3	0.960728	0.302529	3422_5	TGG_OTU851	d__Bacteria;p__Pseudomonadota;c__Gammaproteobacteria;o__Pseudomonadales;f__Moraxellaceae;g__Acinetobacter;s__Acinetobacter sp002367455	Wetland	Glacier
2020_QHH7-W1_bin.159.purify	GCF_000739895.2_genomic	0.996995	0.666667	6423_1	d__Bacteria;p__Pseudomonadota;c__Alphaproteobacteria;o__Sphingomonadales;f__Sphingomonadaceae;g__Sphingomonas;s__Sphingomonas paucimobilis	Saline lake		2021-DTH-W6_bin.25.purify	3300023179_34	0.955795	0.483533	4224_1	3300023179	d__Bacteria;p__Cyanobacteriota;c__Cyanobacteriia;o__PCC-6307;f__Cyanobiaceae;g__Synechococcus_D;s__Synechococcus_D lacustris	River	freshwater		H2-1_bin.63.purify	MAG_KXWS_maxbin2_bin.3	0.950009	0.301749	7572_13	TGG_OTU425	d__Bacteria;p__Deinococcota;c__Deinococci;o__Deinococcales;f__Deinococcaceae;g__Deinococcus;s__Deinococcus sp002017875	Hot spring	Glacier
2019_TBCBL-02_bin.33.purify	GCA_013297745.1_genomic	0.970655	0.666173	2624_2	d__Bacteria;p__Bacteroidota;c__Bacteroidia;o__Chitinophagales;f__Saprospiraceae;g__JAAFIM01;s__JAAFIM01 sp013297745	Wetland		2020_CRC-20W-1-14m-1_bin.191.purify	3300027940_3	0.955776	0.47929	599_1	3300027940	d__Bacteria;p__Pseudomonadota;c__Alphaproteobacteria;o__Pelagibacterales;f__Pelagibacteraceae;g__Fonsibacter;s__Fonsibacter sp000510845	Freshwater lake	Sand		2021-BC-W20_bin.75.purify	ISO_B662-1	0.968913	0.301345	2336_0	TGG_OTU9	d__Bacteria;p__Bacteroidota;c__Bacteroidia;o__Flavobacteriales;f__Flavobacteriaceae;g__Flavobacterium;s__Flavobacterium xueshanense	Glacier	Glacier
2020_YBJSD-W-1_bin.93.purify	GCF_002750975.1_genomic	0.967852	0.665788	7376_2	d__Bacteria;p__Pseudomonadota;c__Gammaproteobacteria;o__Xanthomonadales;f__Xanthomonadaceae;g__Stenotrophomonas;s__Stenotrophomonas indicatrix	Wetland		2020_CRC-20W-1-14m-1_bin.191.purify	3300027224_14	0.951948	0.47482	599_1	3300027224	d__Bacteria;p__Pseudomonadota;c__Alphaproteobacteria;o__Pelagibacterales;f__Pelagibacteraceae;g__Fonsibacter;s__Fonsibacter sp000510845	Freshwater lake	Estuarine		2021-BC-W20_bin.75.purify	ISO_B320-3	0.965308	0.301333	2336_0	TGG_OTU9	d__Bacteria;p__Bacteroidota;c__Bacteroidia;o__Flavobacteriales;f__Flavobacteriaceae;g__Flavobacterium;s__Flavobacterium xueshanense	Glacier	Glacier
2020_JNYC-20W-2-1_bin.154.purify	GCA_013205525.1_genomic	0.965829	0.664319	7207_1	d__Bacteria;p__Pseudomonadota;c__Gammaproteobacteria;o__Burkholderiales;f__Burkholderiaceae_B;g__Limnohabitans;s__Limnohabitans sp013205525	Freshwater lake		2021-BBH-W1_bin.47.purify	3300025716_17	0.959339	0.472	4592_0	3300025716	d__Bacteria;p__Acidobacteriota;c__Aminicenantia;o__Aminicenantales;f__UBA4085;g__FEN-413;s__FEN-413 sp017883285	River	Arctic peat soil		2021-BC-W20_bin.75.purify	ISO_B425-2	0.968055	0.301333	2336_0	TGG_OTU9	d__Bacteria;p__Bacteroidota;c__Bacteroidia;o__Flavobacteriales;f__Flavobacteriaceae;g__Flavobacterium;s__Flavobacterium xueshanense	Glacier	Glacier
2020_TMRSD2-W1_bin.11.purify	GCF_006365315.1_genomic	0.966834	0.663529	1322_2	d__Bacteria;p__Pseudomonadota;c__Gammaproteobacteria;o__Burkholderiales;f__Methylophilaceae;g__Methylopumilus;s__Methylopumilus universalis	Wetland		2020_DTH3-W1_bin.106.purify	3300027697_37	0.973842	0.465035	1322_1	3300027697	d__Bacteria;p__Pseudomonadota;c__Gammaproteobacteria;o__Burkholderiales;f__Methylophilaceae;g__Methylopumilus;s__Methylopumilus universalis	River	Freshwater lake		2021-BC-W20_bin.75.purify	ISO_B481-2	0.966042	0.301162	2336_0	TGG_OTU9	d__Bacteria;p__Bacteroidota;c__Bacteroidia;o__Flavobacteriales;f__Flavobacteriaceae;g__Flavobacterium;s__Flavobacterium xueshanense	Glacier	Glacier
2021-EH-W1_bin.73.purify	GCA_903896585.1_genomic	0.967981	0.663004	5567_0	d__Bacteria;p__Actinomycetota;c__Actinomycetia;o__Nanopelagicales;f__S36-B12;g__UBA6154;s__UBA6154 sp903896585	Saline lake		2021-YMQ1-W1_bin.58.purify	3300023238_8	0.97286	0.462099	6305_7	3300023238	d__Bacteria;p__Pseudomonadota;c__Alphaproteobacteria;o__Rhodobacterales;f__Rhodobacteraceae;g__Yoonia;s__Yoonia sp018402175	Saline lake	saline water		H2-1_bin.63.purify	MAG_1909JMYZI3_maxbin2_bin.17	0.951624	0.30057	7572_13	TGG_OTU425	d__Bacteria;p__Deinococcota;c__Deinococci;o__Deinococcales;f__Deinococcaceae;g__Deinococcus;s__Deinococcus sp002017875	Hot spring	Glacier
2021-EH-W1_bin.177.purify	GCA_020403245.1_genomic	0.954925	0.662675	2303_2	d__Bacteria;p__Bacteroidota;c__Bacteroidia;o__Flavobacteriales;f__Flavobacteriaceae;g__Flavobacterium;s__Flavobacterium sp020403245	Saline lake		2021-EH-W1_bin.54.purify	3300013132_147	0.962362	0.459649	3161_0	3300013132	d__Bacteria;p__Actinomycetota;c__Actinomycetia;o__Nanopelagicales;f__Nanopelagicaceae;g__Nanopelagicus;s__Nanopelagicus sp009700155	Saline lake	freshwater		2021-BC-W20_bin.75.purify	ISO_B695-3.001	0.96733	0.300266	2336_0	TGG_OTU9	d__Bacteria;p__Bacteroidota;c__Bacteroidia;o__Flavobacteriales;f__Flavobacteriaceae;g__Flavobacterium;s__Flavobacterium xueshanense	Glacier	Glacier
BYBC-W1_bin.97.purify	GCF_000368045.1_genomic	0.957711	0.66249	3415_11	d__Bacteria;p__Pseudomonadota;c__Gammaproteobacteria;o__Pseudomonadales;f__Moraxellaceae;g__Acinetobacter;s__Acinetobacter johnsonii	Glacier		2020_LU-w5_bin.161.purify	3300026103_1	0.982744	0.457473	3590_0	3300026103	d__Bacteria;p__Pseudomonadota;c__Gammaproteobacteria;o__Enterobacterales;f__Enterobacteriaceae;g__Escherichia;s__Escherichia coli	Wetland	Marine Oceanic
2020_ZJZBSD-03-2_bin.138.purify	GCF_900099645.1_genomic	0.963026	0.66129	7538_2	d__Bacteria;p__Pseudomonadota;c__Gammaproteobacteria;o__Pseudomonadales;f__Pseudomonadaceae;g__Pseudomonas_E;s__Pseudomonas_E peli	Wetland		2020_ZJZBSD-03-1_bin.1.purify	3300025526_17	0.970548	0.450858	6928_0	3300025526	d__Bacteria;p__Pseudomonadota;c__Gammaproteobacteria;o__Burkholderiales;f__Burkholderiaceae_B;g__Hydrogenophaga;s__Hydrogenophaga sp013823485	Wetland	Serpentinite rock and fluid
2021-LU-W3_bin.1.purify	GCA_019752245.1_genomic	0.981525	0.661041	2294_0	d__Bacteria;p__Bacteroidota;c__Bacteroidia;o__Flavobacteriales;f__Flavobacteriaceae;g__Flavobacterium;s__Flavobacterium sp019752245	Wetland		2020_CRC-20W-1-14m-1_bin.191.purify	3300027211_13	0.959679	0.443662	599_1	3300027211	d__Bacteria;p__Pseudomonadota;c__Alphaproteobacteria;o__Pelagibacterales;f__Pelagibacteraceae;g__Fonsibacter;s__Fonsibacter sp000510845	Freshwater lake	Estuarine
2020_QJH-W1_bin.76.purify	GCF_002742645.2_genomic	0.98052	0.660912	5958_0	d__Bacteria;p__Pseudomonadota;c__Alphaproteobacteria;o__Caulobacterales;f__Caulobacteraceae;g__Caulobacter;s__Caulobacter sp002742645	River		2021-YMQ1-W1_bin.58.purify	3300023243_5	0.973305	0.443073	6305_7	3300023243	d__Bacteria;p__Pseudomonadota;c__Alphaproteobacteria;o__Rhodobacterales;f__Rhodobacteraceae;g__Yoonia;s__Yoonia sp018402175	Saline lake	saline water
2020_BMC-W-1-8m-1_bin.14.purify	GCF_004001325.1_genomic	0.971623	0.660355	3690_0	d__Bacteria;p__Pseudomonadota;c__Gammaproteobacteria;o__Thiomicrospirales;f__Thiomicrospiraceae;g__Thiomicrorhabdus;s__Thiomicrorhabdus aquaedulcis	Freshwater lake		2021-YMQ1-W1_bin.58.purify	3300023227_4	0.971799	0.442748	6305_7	3300023227	d__Bacteria;p__Pseudomonadota;c__Alphaproteobacteria;o__Rhodobacterales;f__Rhodobacteraceae;g__Yoonia;s__Yoonia sp018402175	Saline lake	saline water
2020_LU-w10_bin.133.purify	GCA_000431835.1_genomic	0.985617	0.660194	698_1	d__Bacteria;p__Pseudomonadota;c__Gammaproteobacteria;o__Enterobacterales_A;f__Succinivibrionaceae;g__Succinivibrio;s__Succinivibrio sp000431835	Wetland		2020_NMC-W-2-1_bin.119.purify	3300021375_8	0.961123	0.440797	6411_1	3300021375	d__Bacteria;p__Pseudomonadota;c__Alphaproteobacteria;o__Sphingomonadales;f__Sphingomonadaceae;g__Sphingobium;s__Sphingobium yanoikuyae	Saline lake	seawater
HS-28-3_bin.9.purify	GCF_007556755.1_genomic	0.952422	0.660104	6953_6	d__Bacteria;p__Pseudomonadota;c__Gammaproteobacteria;o__Burkholderiales;f__Burkholderiaceae_B;g__Tepidimonas;s__Tepidimonas fonticaldi	Hot spring		2020_LU-w4_bin.8.purify	3300012856_9	0.981976	0.437043	7380_0	3300012856	d__Bacteria;p__Pseudomonadota;c__Gammaproteobacteria;o__Xanthomonadales;f__Xanthomonadaceae;g__Stenotrophomonas;s__Stenotrophomonas sp003484865	Wetland	soil
2020_CRC-20W-2-1_bin.198.purify	GCF_020911925.1_genomic	0.970867	0.659697	2385_0	d__Bacteria;p__Bacteroidota;c__Bacteroidia;o__Flavobacteriales;f__Flavobacteriaceae;g__Flavobacterium;s__Flavobacterium sp001027725	Freshwater lake		2020_CRC-20W-1-14m-1_bin.191.purify	3300027756_64	0.95639	0.436782	599_1	3300027756	d__Bacteria;p__Pseudomonadota;c__Alphaproteobacteria;o__Pelagibacterales;f__Pelagibacteraceae;g__Fonsibacter;s__Fonsibacter sp000510845	Freshwater lake	Freshwater lake
2020_CN-N-W-2-0m_bin.3.purify	GCF_024129355.1_genomic	0.961498	0.659515	3422_10	d__Bacteria;p__Pseudomonadota;c__Gammaproteobacteria;o__Pseudomonadales;f__Moraxellaceae;g__Acinetobacter;s__Acinetobacter sp002367455	Freshwater lake		H4-1_bin.11.purify	3300025105_45	0.982043	0.435018	702_0	3300025105	d__Bacteria;p__DRYD01;c__DRYD01;o__DRYD01;f__DRYD01;g__;s__	Hot spring	hot spring sediment
2020_TLH1-W1_bin.56.purify	GCF_002117915.1_genomic	0.950054	0.659464	6431_2	d__Bacteria;p__Pseudomonadota;c__Alphaproteobacteria;o__Sphingomonadales;f__Sphingomonadaceae;g__Sphingomonas;s__Sphingomonas sp002117915	River		2020_JNYC-20W-2-1_bin.155.purify	3300026236_4	0.9874	0.434896	5736_1	3300026236	d__Bacteria;p__Actinomycetota;c__Actinomycetia;o__Propionibacteriales;f__Propionibacteriaceae;g__Cutibacterium;s__Cutibacterium acnes	Freshwater lake	Upper troposphere
2020_DQZB-w3_bin.148.purify	GCA_001767915.1_genomic	0.957791	0.659325	3985_2	d__Bacteria;p__Pseudomonadota;c__Alphaproteobacteria;o__Micavibrionales;f__Micavibrionaceae;g__UBA1573;s__UBA1573 sp001767915	River		2020_KMC-20W-1-10m-1_bin.86.purify	3300001948_2	0.950395	0.43465	3152_2	3300001948	d__Bacteria;p__Actinomycetota;c__Actinomycetia;o__Nanopelagicales;f__Nanopelagicaceae;g__MAG-120802;s__	Freshwater lake	Marine
2021-LU-W7_bin.46.purify	GCF_000367345.1_genomic	0.993731	0.659187	6414_0	d__Bacteria;p__Pseudomonadota;c__Alphaproteobacteria;o__Sphingomonadales;f__Sphingomonadaceae;g__Sphingobium;s__Sphingobium xenophagum	Wetland		2020_NRPC-20W-4-1_bin.66.purify	3300017431_25	0.972153	0.434406	7233_1	3300017431	d__Bacteria;p__Pseudomonadota;c__Gammaproteobacteria;o__XN24;f__XN24;g__XN24;s__	Saline lake	Sediment
2020_DQZB-w4_bin.115.purify	GCF_000369505.1_genomic	0.967615	0.658053	3408_3	d__Bacteria;p__Pseudomonadota;c__Gammaproteobacteria;o__Pseudomonadales;f__Moraxellaceae;g__Acinetobacter;s__Acinetobacter sp000369505	River		2021-YMQ1-W1_bin.58.purify	3300022844_5	0.973267	0.43268	6305_7	3300022844	d__Bacteria;p__Pseudomonadota;c__Alphaproteobacteria;o__Rhodobacterales;f__Rhodobacteraceae;g__Yoonia;s__Yoonia sp018402175	Saline lake	saline water
2020_DQZB-w3_bin.134.purify	GCF_000014805.1_genomic	0.96424	0.657812	5729_6	d__Bacteria;p__Pseudomonadota;c__Gammaproteobacteria;o__Enterobacterales_A;f__Aeromonadaceae;g__Aeromonas;s__Aeromonas hydrophila	River		2020_CRC-20W-1-14m-1_bin.191.purify	3300027688_45	0.953309	0.430303	599_1	3300027688	d__Bacteria;p__Pseudomonadota;c__Alphaproteobacteria;o__Pelagibacterales;f__Pelagibacteraceae;g__Fonsibacter;s__Fonsibacter sp000510845	Freshwater lake	Freshwater lake
2020_DTH5-W1_bin.10.purify	GCA_945896765.1_genomic	0.959828	0.656818	3893_1	d__Bacteria;p__Planctomycetota;c__Phycisphaerae;o__Phycisphaerales;f__SM1A02;g__F1-60-MAGs104;s__F1-60-MAGs104 sp945896765	River		2020_CRC-20W-1-10m-1_bin.240.purify	3300027292_3	0.95159	0.430272	1257_2	3300027292	d__Bacteria;p__Planctomycetota;c__Planctomycetia;o__Gemmatales;f__Gemmataceae;g__UBA6894;s__UBA6894 sp903912515	Freshwater lake	Freshwater
2020_ZJZB-W-1_bin.138.purify	GCA_945860295.1_genomic	0.984662	0.656599	4678_1	d__Bacteria;p__Verrucomicrobiota;c__Verrucomicrobiae;o__Verrucomicrobiales;f__Verrucomicrobiaceae;g__Prosthecobacter;s__Prosthecobacter debontii_B	River		2021-YMQ1-W1_bin.58.purify	3300022825_6	0.97685	0.430263	6305_7	3300022825	d__Bacteria;p__Pseudomonadota;c__Alphaproteobacteria;o__Rhodobacterales;f__Rhodobacteraceae;g__Yoonia;s__Yoonia sp018402175	Saline lake	saline water
2019_TBLSH-04_bin.16.purify	GCF_004310865.1_genomic	0.969309	0.656471	7001_0	d__Bacteria;p__Pseudomonadota;c__Gammaproteobacteria;o__Burkholderiales;f__Burkholderiaceae_B;g__Aquabacterium;s__Aquabacterium lacunae	River		2020_DTH4-W1_bin.83.purify	3300010160_10	0.955565	0.427875	6764_2	3300010160	d__Bacteria;p__Pseudomonadota;c__Gammaproteobacteria;o__Burkholderiales;f__Burkholderiaceae_C;g__Zwartia;s__	River	Freshwater lake
2020_CRC-20W-1-10m-1_bin.236.purify	GCA_945861195.1_genomic	0.966384	0.656433	7156_2	d__Bacteria;p__Pseudomonadota;c__Gammaproteobacteria;o__Burkholderiales;f__Burkholderiaceae_B;g__Rhodoferax;s__Rhodoferax sp945861195	Freshwater lake		H4-1_bin.11.purify	3300017419_60	0.973702	0.427374	702_0	3300017419	d__Bacteria;p__DRYD01;c__DRYD01;o__DRYD01;f__DRYD01;g__;s__	Hot spring	Hot spring
2020_LU-w6_bin.79.purify	GCA_022844475.1_genomic	0.972904	0.655039	5980_2	d__Bacteria;p__Pseudomonadota;c__Alphaproteobacteria;o__Caulobacterales;f__Hyphomonadaceae;g__UBA7672;s__UBA7672 sp022844475	Wetland		2021-YMQ1-W1_bin.58.purify	3300022836_11	0.977077	0.423221	6305_7	3300022836	d__Bacteria;p__Pseudomonadota;c__Alphaproteobacteria;o__Rhodobacterales;f__Rhodobacteraceae;g__Yoonia;s__Yoonia sp018402175	Saline lake	saline water
2020_CN-N-W-2-4.9m_bin.16.purify	GCF_014284125.1_genomic	0.981558	0.6547	3439_1	d__Bacteria;p__Pseudomonadota;c__Gammaproteobacteria;o__Burkholderiales;f__Burkholderiaceae;g__Undibacterium;s__Undibacterium umbellatum	Freshwater lake		HS-26-1_bin.40.purify	3300025094_32	0.987431	0.421053	2772_0	3300025094	d__Bacteria;p__Bacteroidota;c__Kapabacteria;o__Kapabacteriales;f__NICIL-2;g__NICIL-2;s__NICIL-2 sp002898675	Hot spring	hot spring sediment
2020_CE-X-W-2_bin.171.purify	GCA_018402445.1_genomic	0.963608	0.65467	4460_2	d__Bacteria;p__Verrucomicrobiota;c__Verrucomicrobiae;o__Verrucomicrobiales;f__Akkermansiaceae;g__Luteolibacter;s__Luteolibacter sp018402445	Freshwater lake		2021-YMQ1-W1_bin.58.purify	3300023054_7	0.976117	0.418987	6305_7	3300023054	d__Bacteria;p__Pseudomonadota;c__Alphaproteobacteria;o__Rhodobacterales;f__Rhodobacteraceae;g__Yoonia;s__Yoonia sp018402175	Saline lake	saline water
2021-DTH-W2_bin.67.purify	GCF_022549495.1_genomic	0.962654	0.654611	3413_1	d__Bacteria;p__Pseudomonadota;c__Gammaproteobacteria;o__Pseudomonadales;f__Moraxellaceae;g__Acinetobacter;s__Acinetobacter sp003987695	River		2021-BBH-W1_bin.47.purify	3300025865_20	0.965079	0.418985	4592_0	3300025865	d__Bacteria;p__Acidobacteriota;c__Aminicenantia;o__Aminicenantales;f__UBA4085;g__FEN-413;s__FEN-413 sp017883285	River	Arctic peat soil
2020_DTH-6-1-W1_bin.22.purify	GCA_903953615.1_genomic	0.968207	0.653959	927_1	d__Bacteria;p__Bacteroidota;c__Bacteroidia;o__NS11-12g;f__UBA955;g__JABMMZ01;s__JABMMZ01 sp903953615	River		HS-26-1_bin.40.purify	3300025775_29	0.986791	0.417568	2772_0	3300025775	d__Bacteria;p__Bacteroidota;c__Kapabacteria;o__Kapabacteriales;f__NICIL-2;g__NICIL-2;s__NICIL-2 sp002898675	Hot spring	hot spring sediment
2020_CN-N-W-2-0m_bin.3.purify	GCF_011058205.1_genomic	0.961684	0.653626	3422_10	d__Bacteria;p__Pseudomonadota;c__Gammaproteobacteria;o__Pseudomonadales;f__Moraxellaceae;g__Acinetobacter;s__Acinetobacter sp002367455	Freshwater lake		HS-26-1_bin.40.purify	3300025105_36	0.987526	0.411687	2772_0	3300025105	d__Bacteria;p__Bacteroidota;c__Kapabacteria;o__Kapabacteriales;f__NICIL-2;g__NICIL-2;s__NICIL-2 sp002898675	Hot spring	hot spring sediment
2020_HMH-W1_bin.79.purify	GCA_003268905.1_genomic	0.969364	0.653614	6873_1	d__Bacteria;p__Pseudomonadota;c__Gammaproteobacteria;o__Burkholderiales;f__Burkholderiaceae_B;g__Acidovorax;s__Acidovorax defluvii	River		2020_LU-w5_bin.161.purify	3300014652_1	0.986056	0.402807	3590_0	3300014652	d__Bacteria;p__Pseudomonadota;c__Gammaproteobacteria;o__Enterobacterales;f__Enterobacteriaceae;g__Escherichia;s__Escherichia coli	Wetland	Alkaline hot spring
2021-GH-W1_bin.80.purify	GCA_018402615.1_genomic	0.969354	0.653595	2944_2	d__Bacteria;p__Actinomycetota;c__Actinomycetia;o__Actinomycetales;f__Microbacteriaceae;g__Aquiluna;s__Aquiluna sp018402615	Saline lake		2020_LU-w5_bin.161.purify	3300026096_2	0.985228	0.401375	3590_0	3300026096	d__Bacteria;p__Pseudomonadota;c__Gammaproteobacteria;o__Enterobacterales;f__Enterobacteriaceae;g__Escherichia;s__Escherichia coli	Wetland	Marine Oceanic
2020_QJH-W1_bin.80.purify	GCF_001713415.1_genomic	0.95149	0.65337	6413_4	d__Bacteria;p__Pseudomonadota;c__Alphaproteobacteria;o__Sphingomonadales;f__Sphingomonadaceae;g__Sphingobium;s__Sphingobium sp002312805	River		2020_QHH6-W1_bin.60.purify	3300012987_7	0.956445	0.395349	4657_0	3300012987	d__Bacteria;p__Bacillota;c__Bacilli;o__Bacillales;f__Bacillaceae_H;g__Priestia;s__Priestia zanthoxyli	Saline lake	soil
2020_CRC-20W-1-0m-1_bin.185.purify	GCA_903951325.1_genomic	0.959753	0.653179	2615_2	d__Bacteria;p__Bacteroidota;c__Bacteroidia;o__Sphingobacteriales;f__CAIKLP01;g__CAIKLP01;s__CAIKLP01 sp903951325	Freshwater lake		2020_QHH13-W1_bin.137.purify	3300027300_3	0.962005	0.391519	6939_0	3300027300	d__Bacteria;p__Pseudomonadota;c__Gammaproteobacteria;o__Burkholderiales;f__Burkholderiaceae_B;g__Hydrogenophaga;s__	Saline lake	Freshwater
2021-LU-W10_bin.125.purify	GCA_902826115.1_genomic	0.9903	0.650875	3511_0	d__Bacteria;p__Pseudomonadota;c__Gammaproteobacteria;o__Burkholderiales;f__Nitrosomonadaceae;g__Nitrosomonas;s__Nitrosomonas sp902826115	Wetland		2020_QHH6-W1_bin.60.purify	3300012988_7	0.956979	0.387508	4657_0	3300012988	d__Bacteria;p__Bacillota;c__Bacilli;o__Bacillales;f__Bacillaceae_H;g__Priestia;s__Priestia zanthoxyli	Saline lake	soil
2019_TBMTW-16_bin.20.purify	GCA_018882835.1_genomic	0.982178	0.650626	7146_0	d__Bacteria;p__Pseudomonadota;c__Gammaproteobacteria;o__Burkholderiales;f__Burkholderiaceae_B;g__Limnohabitans;s__Limnohabitans sp018882835	River		2020_QHH6-W1_bin.60.purify	3300012984_7	0.957478	0.383893	4657_0	3300012984	d__Bacteria;p__Bacillota;c__Bacilli;o__Bacillales;f__Bacillaceae_H;g__Priestia;s__Priestia zanthoxyli	Saline lake	soil
2021-SLCB-W2_bin.14.purify	GCF_000416965.1_genomic	0.975196	0.64995	4045_5	d__Bacteria;p__Bacillota;c__Bacilli;o__Exiguobacterales;f__Exiguobacteraceae;g__Exiguobacterium;s__Exiguobacterium chiriqhucha	Freshwater lake		2021-YMQ1-W1_bin.58.purify	3300023239_7	0.976488	0.38	6305_7	3300023239	d__Bacteria;p__Pseudomonadota;c__Alphaproteobacteria;o__Rhodobacterales;f__Rhodobacteraceae;g__Yoonia;s__Yoonia sp018402175	Saline lake	saline water
2020_CC-20W-1-15m-1_bin.20.purify	GCF_003350545.1_genomic	0.979847	0.649174	2338_1	d__Bacteria;p__Bacteroidota;c__Bacteroidia;o__Flavobacteriales;f__Flavobacteriaceae;g__Flavobacterium;s__Flavobacterium glaciei	Freshwater lake		2019_TBMTW-18_bin.40.purify	3300027736_12	0.950493	0.379642	3796_4	3300027736	d__Bacteria;p__Planctomycetota;c__Planctomycetia;o__Gemmatales;f__Gemmataceae;g__UBA969;s__UBA969 sp003671255	River	Freshwater lake
2020_NMC-W-8-25m-1_bin.86.purify	GCA_903960945.1_genomic	0.959236	0.649057	3797_2	d__Bacteria;p__Planctomycetota;c__Planctomycetia;o__Gemmatales;f__Gemmataceae;g__UBA969;s__UBA969 sp903960945	Saline lake		2020_CRC-20W-1-10m-1_bin.240.purify	3300027301_6	0.963816	0.378296	1257_2	3300027301	d__Bacteria;p__Planctomycetota;c__Planctomycetia;o__Gemmatales;f__Gemmataceae;g__UBA6894;s__UBA6894 sp903912515	Freshwater lake	Freshwater
2020_YZYC-20W-1-20m-1_bin.148.purify	GCF_024448695.1_genomic	0.982822	0.648918	7519_0	d__Bacteria;p__Pseudomonadota;c__Gammaproteobacteria;o__Pseudomonadales;f__Pseudomonadaceae;g__Stutzerimonas;s__Stutzerimonas stutzeri_T	Saline lake		2019_TBLSH-01_bin.31.purify	3300027649_15	0.970972	0.375458	7204_2	3300027649	d__Bacteria;p__Pseudomonadota;c__Gammaproteobacteria;o__Burkholderiales;f__Burkholderiaceae_B;g__Limnohabitans;s__Limnohabitans sp945870575	River	Freshwater lentic
2020_LU-w2_bin.83.purify	GCF_000238595.1_genomic	0.975733	0.648379	6872_0	d__Bacteria;p__Pseudomonadota;c__Gammaproteobacteria;o__Burkholderiales;f__Burkholderiaceae_B;g__Acidovorax;s__Acidovorax sp000238595	Wetland		2020_QHH6-W1_bin.60.purify	3300012985_8	0.956839	0.367388	4657_0	3300012985	d__Bacteria;p__Bacillota;c__Bacilli;o__Bacillales;f__Bacillaceae_H;g__Priestia;s__Priestia zanthoxyli	Saline lake	soil
2020_LU-w1_bin.144.purify	GCF_022179245.1_genomic	0.988219	0.647091	6024_1	d__Bacteria;p__Pseudomonadota;c__Alphaproteobacteria;o__Rhizobiales;f__Beijerinckiaceae;g__Methylobacterium;s__Methylobacterium gregans	Wetland		2019_TBMTW-18_bin.26.purify	3300011921_6	0.956999	0.367047	2486_0	3300011921	d__Bacteria;p__Bacteroidota;c__Bacteroidia;o__Chitinophagales;f__Chitinophagaceae;g__Sediminibacterium;s__Sediminibacterium sp002299885	River	Mine pit pond
HS-42-1_bin.13.purify	GCF_000010785.1_genomic	0.980734	0.645439	14_1	d__Bacteria;p__Aquificota;c__Aquificae;o__Aquificales;f__Aquificaceae;g__Hydrogenobacter;s__Hydrogenobacter thermophilus	Hot spring		2020_ZJZBSD-03-1_bin.1.purify	3300025520_5	0.978284	0.362983	6928_0	3300025520	d__Bacteria;p__Pseudomonadota;c__Gammaproteobacteria;o__Burkholderiales;f__Burkholderiaceae_B;g__Hydrogenophaga;s__Hydrogenophaga sp013823485	Wetland	Serpentinite rock and fluid
2020_NMC-W-8-15m-1_bin.2.purify	GCF_002198095.1_genomic	0.95949	0.644022	7572_11	d__Bacteria;p__Deinococcota;c__Deinococci;o__Deinococcales;f__Deinococcaceae;g__Deinococcus;s__Deinococcus indicus	Saline lake		2021-YMQ1-W1_bin.58.purify	3300023429_3	0.975548	0.358727	6305_7	3300023429	d__Bacteria;p__Pseudomonadota;c__Alphaproteobacteria;o__Rhodobacterales;f__Rhodobacteraceae;g__Yoonia;s__Yoonia sp018402175	Saline lake	saline water
2020_DQZB-w5_bin.30.purify	GCF_902506495.1_genomic	0.958576	0.643843	7546_2	d__Bacteria;p__Pseudomonadota;c__Gammaproteobacteria;o__Pseudomonadales;f__Pseudomonadaceae;g__Pseudomonas_E;s__Pseudomonas_E sp902506495	Wetland		2020_CRC-20W-1-10m-1_bin.240.purify	3300027368_3	0.963163	0.355533	1257_2	3300027368	d__Bacteria;p__Planctomycetota;c__Planctomycetia;o__Gemmatales;f__Gemmataceae;g__UBA6894;s__UBA6894 sp903912515	Freshwater lake	Freshwater
2020_CN-N-W-2-0m_bin.3.purify	GCF_014769185.1_genomic	0.963897	0.642066	3422_10	d__Bacteria;p__Pseudomonadota;c__Gammaproteobacteria;o__Pseudomonadales;f__Moraxellaceae;g__Acinetobacter;s__Acinetobacter sp002367455	Freshwater lake		HS-26-1_bin.21.purify	3300025105_6	0.977479	0.354627	48_1	3300025105	d__Bacteria;p__Planctomycetota;c__Planctomycetia;o__Gemmatales;f__Gemmataceae;g__Thermogemmata;s__Thermogemmata fonticola	Hot spring	hot spring sediment
2020_DTH5-W1_bin.175.purify	GCA_005789375.1_genomic	0.978243	0.641141	4790_1	d__Bacteria;p__Verrucomicrobiota;c__Verrucomicrobiae;o__Pedosphaerales;f__UBA9464;g__SXXZ01;s__SXXZ01 sp005789375	River		2021-BBH-W2_bin.66.purify	3300029449_9	0.971044	0.352837	959_2	3300029449	d__Archaea;p__Halobacteriota;c__Methanosarcinia;o__Methanotrichales;f__Methanotrichaceae;g__Methanothrix;s__Methanothrix soehngenii	River	Sediment
2020_QHH19-W1_bin.2.purify	GCF_001713415.1_genomic	0.960583	0.64099	6413_3	d__Bacteria;p__Pseudomonadota;c__Alphaproteobacteria;o__Sphingomonadales;f__Sphingomonadaceae;g__Sphingobium;s__Sphingobium sp001713415	Saline lake		2019_TBLSH-01_bin.31.purify	3300027732_8	0.978476	0.34858	7204_2	3300027732	d__Bacteria;p__Pseudomonadota;c__Gammaproteobacteria;o__Burkholderiales;f__Burkholderiaceae_B;g__Limnohabitans;s__Limnohabitans sp945870575	River	Freshwater lake
2020_JNYC-20W-1-20m-1_bin.118.purify	GCA_002737725.1_genomic	0.991375	0.640461	6720_1	d__Bacteria;p__Pseudomonadota;c__Alphaproteobacteria;o__Rhodospirillales;f__Rhodospirillaceae;g__GCA-2737725;s__GCA-2737725 sp002737725	Freshwater lake		2020_CRC-20W-1-14m-1_bin.191.purify	3300027147_14	0.95473	0.345794	599_1	3300027147	d__Bacteria;p__Pseudomonadota;c__Alphaproteobacteria;o__Pelagibacterales;f__Pelagibacteraceae;g__Fonsibacter;s__Fonsibacter sp000510845	Freshwater lake	Freshwater
H4-3_bin.17.purify	GCF_015354055.1_genomic	0.991024	0.640264	6568_0	d__Bacteria;p__Pseudomonadota;c__Alphaproteobacteria;o__Sphingomonadales;f__Sphingomonadaceae;g__Thermaurantiacus;s__Thermaurantiacus tibetensis	Hot spring		2020_CRC-20W-1-10m-1_bin.240.purify	3300027295_5	0.960469	0.345109	1257_2	3300027295	d__Bacteria;p__Planctomycetota;c__Planctomycetia;o__Gemmatales;f__Gemmataceae;g__UBA6894;s__UBA6894 sp903912515	Freshwater lake	Freshwater
2020_YBJSD-W-1_bin.69.purify	GCF_016406145.1_genomic	0.963331	0.64	7533_1	d__Bacteria;p__Pseudomonadota;c__Gammaproteobacteria;o__Pseudomonadales;f__Pseudomonadaceae;g__Pseudomonas_E;s__Pseudomonas_E putida_E	Wetland		2020_LU-w10_bin.257.purify	3300027499_9	0.958885	0.342647	1349_2	3300027499	d__Bacteria;p__Pseudomonadota;c__Gammaproteobacteria;o__Burkholderiales;f__Aquaspirillaceae;g__Aquaspirillum;s__	Wetland	Deep subsurface
2021-TLHSD-W3_bin.179.purify	GCA_945883615.1_genomic	0.968103	0.639316	3573_1	d__Bacteria;p__Pseudomonadota;c__Gammaproteobacteria;o__Burkholderiales;f__Burkholderiaceae_C;g__Algicoccus;s__Algicoccus parapertussis_A	Wetland		2019_TBLSH-01_bin.31.purify	3300027688_11	0.974045	0.340094	7204_2	3300027688	d__Bacteria;p__Pseudomonadota;c__Gammaproteobacteria;o__Burkholderiales;f__Burkholderiaceae_B;g__Limnohabitans;s__Limnohabitans sp945870575	River	Freshwater lake
2020_LU-w9_bin.185.purify	GCA_018054505.1_genomic	0.984364	0.639194	1678_1	d__Bacteria;p__Bacteroidota;c__Bacteroidia;o__Bacteroidales;f__Bacteroidaceae;g__Prevotella;s__Prevotella sp018054505	Wetland		2020_LU-w4_bin.74.purify	3300025520_2	0.959261	0.333573	2582_0	3300025520	d__Bacteria;p__Bacteroidota;c__Bacteroidia;o__Chitinophagales;f__Chitinophagaceae;g__Lacibacter;s__	Wetland	Serpentinite rock and fluid
2020_DQZB-w3_bin.147.purify	GCF_015350795.1_genomic	0.985001	0.638889	5150_0	d__Bacteria;p__Actinomycetota;c__Actinomycetia;o__Actinomycetales;f__Microbacteriaceae;g__Microbacterium;s__Microbacterium sp015350795	River		2020_CRC-20W-1-10m-1_bin.240.purify	3300027299_4	0.962193	0.329064	1257_2	3300027299	d__Bacteria;p__Planctomycetota;c__Planctomycetia;o__Gemmatales;f__Gemmataceae;g__UBA6894;s__UBA6894 sp903912515	Freshwater lake	Freshwater
2020_BHH-W1_bin.108.purify	GCF_006742205.1_genomic	0.983007	0.638614	398_1	d__Bacteria;p__Bacillota;c__Bacilli;o__Staphylococcales;f__Staphylococcaceae;g__Staphylococcus;s__Staphylococcus epidermidis	River		2021-YMQ1-W1_bin.58.purify	3300022866_7	0.975638	0.32337	6305_7	3300022866	d__Bacteria;p__Pseudomonadota;c__Alphaproteobacteria;o__Rhodobacterales;f__Rhodobacteraceae;g__Yoonia;s__Yoonia sp018402175	Saline lake	saline water
2020_YZYC-20W-1-20m-1_bin.115.purify	GCF_900168205.1_genomic	0.965144	0.638379	2114_1	d__Bacteria;p__Bacteroidota;c__Bacteroidia;o__Flavobacteriales;f__Weeksellaceae;g__Chryseobacterium;s__Chryseobacterium balustinum	Saline lake		2020_LU-w4_bin.74.purify	3300025526_10	0.9612	0.321927	2582_0	3300025526	d__Bacteria;p__Bacteroidota;c__Bacteroidia;o__Chitinophagales;f__Chitinophagaceae;g__Lacibacter;s__	Wetland	Serpentinite rock and fluid
2021-ZJZB-W32_bin.40.purify	GCF_000013085.1_genomic	0.952062	0.637355	4156_0	d__Bacteria;p__Pseudomonadota;c__Alphaproteobacteria;o__Rhodospirillales;f__Rhodospirillaceae;g__Rhodospirillum;s__Rhodospirillum rubrum	Wetland		HS-20-2_bin.9.purify	3300010372_10	0.959353	0.321691	3409_2	3300010372	d__Bacteria;p__Pseudomonadota;c__Gammaproteobacteria;o__Pseudomonadales;f__Moraxellaceae;g__Acinetobacter;s__Acinetobacter junii	Hot spring	Deep subsurface
2021-LU-W3_bin.168.purify	GCF_020911945.1_genomic	0.982515	0.636054	2333_0	d__Bacteria;p__Bacteroidota;c__Bacteroidia;o__Flavobacteriales;f__Flavobacteriaceae;g__Flavobacterium;s__Flavobacterium sp020911945	Wetland		2019_TBLSH-01_bin.31.purify	3300027744_8	0.980751	0.320548	7204_2	3300027744	d__Bacteria;p__Pseudomonadota;c__Gammaproteobacteria;o__Burkholderiales;f__Burkholderiaceae_B;g__Limnohabitans;s__Limnohabitans sp945870575	River	Freshwater lake
2020_GMZ12-W1_bin.104.purify	GCF_000176155.1_genomic	0.975524	0.635861	1298_3	d__Bacteria;p__Pseudomonadota;c__Gammaproteobacteria;o__Enterobacterales_A;f__Vibrionaceae;g__Vibrio;s__Vibrio metschnikovii	Saline lake		2020_CRC-20W-1-14m-1_bin.191.purify	3300026931_2	0.961573	0.309091	599_1	3300026931	d__Bacteria;p__Pseudomonadota;c__Alphaproteobacteria;o__Pelagibacterales;f__Pelagibacteraceae;g__Fonsibacter;s__Fonsibacter sp000510845	Freshwater lake	Sand
2020_GMZ-9-w1_bin.21.purify	GCA_018401465.1_genomic	0.953678	0.635852	6165_1	d__Bacteria;p__Pseudomonadota;c__Alphaproteobacteria;o__Rhodobacterales;f__Rhodobacteraceae;g__JAGYKE01;s__JAGYKE01 sp018401465	Saline lake		HS-19-2_bin.6.purify	3300027279_15	0.96327	0.306767	1418_1	3300027279	d__Bacteria;p__Spirochaetota;c__Leptospirae;o__Leptospirales;f__Leptonemataceae;g__SKYB61;s__	Hot spring	Anoxygenic and chlorotrophic
2020_LU-w10_bin.160.purify	GCA_023621955.1_genomic	0.979676	0.635714	3727_1	d__Bacteria;p__Acidobacteriota;c__Aminicenantia;o__JAMOAD01;f__JAMOAD01;g__JAMOAD01;s__JAMOAD01 sp023621955	Wetland		2020_ZJZBSD-03-3_bin.95.purify	3300024506_4	0.950666	0.304933	5740_0	3300024506	d__Bacteria;p__Pseudomonadota;c__Alphaproteobacteria;o__UBA2400;f__UBA2400;g__UBA2400;s__	Wetland	Freshwater
2020_DQZB-w3_bin.70.purify	GCF_004342685.1_genomic	0.984071	0.634615	582_1	d__Bacteria;p__Bacteroidota;c__Bacteroidia;o__Sphingobacteriales;f__Sphingobacteriaceae;g__Sphingobacterium;s__Sphingobacterium alimentarium	River
2020_CC-20W-1-20m-1_bin.184.purify	GCA_001192655.1_genomic	0.966198	0.633745	5803_0	d__Bacteria;p__Pseudomonadota;c__Alphaproteobacteria;o__Caedimonadales;f__Caedimonadaceae;g__Caedimonas;s__Caedimonas varicaedens	Freshwater lake
2020_YBJSD-W-3_bin.236.purify	GCA_018335925.1_genomic	0.954207	0.631854	2237_0	d__Bacteria;p__Bacteroidota;c__Bacteroidia;o__Flavobacteriales;f__Flavobacteriaceae;g__Flavobacterium;s__Flavobacterium sp018335925	Wetland
2020_CN-B-W-2_bin.123.purify	GCA_013823505.1_genomic	0.977005	0.631579	6922_1	d__Bacteria;p__Pseudomonadota;c__Gammaproteobacteria;o__Burkholderiales;f__Burkholderiaceae_B;g__Hydrogenophaga;s__Hydrogenophaga sp013823505	Freshwater lake
2021-ZJZB-W33_bin.35.purify	GCF_004403395.1_genomic	0.964303	0.631528	5111_1	d__Bacteria;p__Actinomycetota;c__Actinomycetia;o__Actinomycetales;f__Microbacteriaceae;g__Cryobacterium;s__Cryobacterium sp004403395	Wetland
2021-DTH-W6_bin.113.purify	GCA_903850275.1_genomic	0.958169	0.631229	3238_5	d__Bacteria;p__Actinomycetota;c__Acidimicrobiia;o__Acidimicrobiales;f__Ilumatobacteraceae;g__UBA3006;s__UBA3006 sp903850275	River
2020_DTH4-W1_bin.89.purify	GCF_002288365.1_genomic	0.964363	0.631222	3141_1	d__Bacteria;p__Actinomycetota;c__Actinomycetia;o__Nanopelagicales;f__Nanopelagicaceae;g__Planktophila;s__Planktophila limnetica	River
2020_CC-20W-1-0m-1_bin.35.purify	GCF_009467805.1_genomic	0.989219	0.631001	7382_0	d__Bacteria;p__Pseudomonadota;c__Gammaproteobacteria;o__Xanthomonadales;f__Xanthomonadaceae;g__Stenotrophomonas;s__Stenotrophomonas nematodicola	Freshwater lake
2020_CN-N-W-2-0m_bin.3.purify	GCF_000487975.1_genomic	0.961647	0.630125	3422_10	d__Bacteria;p__Pseudomonadota;c__Gammaproteobacteria;o__Pseudomonadales;f__Moraxellaceae;g__Acinetobacter;s__Acinetobacter sp002367455	Freshwater lake
2021-EH-W1_bin.140.purify	GCA_018401615.1_genomic	0.969544	0.628743	6774_10	d__Bacteria;p__Pseudomonadota;c__Gammaproteobacteria;o__Burkholderiales;f__Burkholderiaceae_A;g__UBA2463;s__UBA2463 sp018401615	Saline lake
2021-CBL-W3_bin.157.purify	GCF_000819685.1_genomic	0.954669	0.628	5725_4	d__Bacteria;p__Pseudomonadota;c__Gammaproteobacteria;o__Enterobacterales_A;f__Aeromonadaceae;g__Aeromonas;s__Aeromonas allosaccharophila	Wetland
2020_LU-w6_bin.152.purify	GCA_002428265.1_genomic	0.973925	0.627702	748_1	d__Bacteria;p__Bdellovibrionota;c__Bacteriovoracia;o__Bacteriovoracales;f__Bacteriovoracaceae;g__Bacteriovorax;s__Bacteriovorax sp002428265	Wetland
2020_QJH-W1_bin.80.purify	GCF_002312805.1_genomic	0.959435	0.627626	6413_4	d__Bacteria;p__Pseudomonadota;c__Alphaproteobacteria;o__Sphingomonadales;f__Sphingomonadaceae;g__Sphingobium;s__Sphingobium sp002312805	River
[truncated: 399 more rows]

## Sheet: Supplementary Data 2.5
Supplementary Data 2.5 Functional annotation of the gene catalog across regions and biomes. The top 20 annotations of each database are displayed.
[truncated: 202 more rows]

## Sheet: Supplementary Data 2.6
Supplementary Data 2.6 Characteristics of the biosynthetic gene cluster.
[truncated: 73,865 more rows]

[truncated: 6 more sheets: Supplementary Data 2.7, Supplementary Data 2.8, Supplementary Data 2.9, Supplementary Data 2.10, Supplementary Data 2.11, Supplementary Data 2.12]
